# Supplementary material for: HDACi mediate UNG2 depletion, dysregulated genomic uracil and altered expression of oncoproteins and tumor suppressors in B- and T-cell lines
Source: J Transl Med. 2020 Apr 7;18:159. doi: 10.1186/s12967-020-02318-8 (PMC7137348; doi:10.1186/s12967-020-02318-8)
Supplement: Supplementary file 1 — Additional file 1: Table S1. SILAC quantification data. [file 12967_2020_2318_MOESM1_ESM.xlsx]

## Sheet: Log2proteinGroupsTtestCL
T: Protein IDs	T: Majority protein IDs	T: Protein names	T: Gene names	linearFC-jurkat-median	linearFC-sudhl5-median	Common	UP	DOWN	OPPOSITES	JurkatUP	SUDHL5UP	JurkatDOWN	SUDHL5DOWN	T-test p-value JURKAT	T-test Difference JURKAT mean	T-test p-value SUDHL5	T-test Difference SUDHL5 mean	Log2JURKATmedian	Log2SUDHL5median	stddevJURKATlog2replicates	stddevSUDHL5log2replicates	JURKAT_Biol1	JURKAT_Biol2	JURKAT_Biol3	SUDHL5_Biol1	SUDHL5_Biol2	SUDHL5_Biol3	Peptides	Razor + unique peptides	Unique peptides	Sequence coverage [%]	Unique + razor sequence coverage [%]	Unique sequence coverage [%]	Mol. weight [kDa]	Q-value	Score	Intensity	Intensity L	Intensity H	JURKAT_BioStdDev1	JURKAT_BioStdDevl2	JURKAT_BioStdDevl3	SUDHL5_BioStdDevl1	SUDHL5_BioStdDevl2	SUDHL5_BioStdDevl3
K7EM09;K7EPR0;K7ELQ9;Q6UW68	K7EM09	Transmembrane protein 205	TMEM205	2.04384	1.51217	1	1	0	0	1	1	0	0	0.0117194	1.01647	0.0175166	0.667206	1.03128	0.596623	0.192288	0.154992	0.817206	1.20092	1.03128	0.560068	0.844927	0.596623	2	2	2	25	25	25	13.389	0	8.6184	1117900000	674860000	443010000	0.114874	0.215938	0.0776684	0.0611738	NaN	0.469346
P07355;H0YN42;H0YMD0;H0YMU9;H0YM50;A6NMY6;H0YKS4;H0YN28;H0YL33;H0YMM1;H0YNP5;H0YKL9;H0YKZ7;H0YLV6;H0YMT9;H0YKX9;H0YNA0;H0YKV8;H0YMW4;H0YMD9;H0YNB8;H0YN52;H0YKN4;H0YLE2	P07355	Annexin A2;Annexin;Putative annexin A2-like protein	ANXA2;ANXA2P2	1.93862	1.56316	1	1	0	0	1	1	0	0	0.00143848	0.933449	0.0448531	0.823514	0.955032	0.644465	0.0613863	0.312703	0.955032	0.981128	0.864186	0.644465	0.641488	1.18459	16	16	16	54.9	54.9	54.9	38.604	0	165.44	1998500000	1280300000	718240000	0.0363969	0.0261177	0.0423916	NaN	NaN	0.0863052
Q8IZ07;H0YIN8;S4R3D2;F8W150;S4R3U2;Q6ZTN6	Q8IZ07	Ankyrin repeat domain-containing protein 13A	ANKRD13A	1.55751	1.65556	1	1	0	0	1	1	0	0	0.0432134	0.562522	0.0346812	0.664895	0.639242	0.727323	0.209388	0.220238	0.639242	0.722729	0.325596	0.727323	0.84718	0.420183	9	9	9	17.6	17.6	17.6	67.618	0	24.954	551540000	265120000	286410000	0.34056	NaN	0.417451	0.0333254	0.157537	0.165501
Q8NCW5;Q5T3I4;Q5T3I3	Q8NCW5	NAD(P)H-hydrate epimerase	NAXE, APOA1BP	1.51758	1.85855	1	1	0	0	1	1	0	0	0.0217662	0.544138	0.0479008	0.751415	0.601772	0.894179	0.141365	0.295574	0.64758	0.601772	0.38306	0.894179	0.948505	0.41156	6	6	6	34.4	34.4	34.4	31.674	0	31.713	1624200000	878410000	745800000	0.017118	0.0118432	0.00260758	0.0445893	0.143256	0.072336
Q5RKV6	Q5RKV6	Exosome complex component MTR3	EXOSC6	1.71265	1.95553	1	1	0	0	1	1	0	0	0.00137995	0.76979	0.0291366	0.955093	0.776231	0.967561	0.049581	0.288723	0.776231	0.815836	0.717304	1.23738	0.967561	0.660338	4	4	4	24.3	24.3	24.3	28.235	0	15.102	515390000	322310000	193070000	0.138918	0.147036	0.034482	0.151742	0.216612	NaN
P10316;P01891;P30453;A0A140T8W8;A0A140T8Y4;A0A0G2JPD3;P30457;P30450;P18462;P16190;P30456;A0A140TA02;A0A140TA14;A0A140TA11;A0A140T9Y5;A0A140T997	P10316	HLA class I histocompatibility antigen, A-69 alpha chain;HLA class I histocompatibility antigen, A-68 alpha chain;HLA class I histocompatibility antigen, A-34 alpha chain;HLA class I histocompatibility antigen, A-66 alpha chain;HLA class I histocompatibility antigen, A-26 alpha chain;HLA class I histocompatibility antigen, A-25 alpha chain;HLA class I histocompatibility antigen, A-33 alpha chain;…	HLA-A	1.88296	1.98457	1	1	0	0	1	1	0	0	0.0108731	0.971534	0.0495097	0.954204	0.912999	0.988825	0.176913	0.382081	0.831307	0.912999	1.1703	1.3178	0.988825	0.55599	8	1	0	33.2	3.8	0	40.976	0	25.444	420710000	247880000	172830000	0.0715505	NaN	0.0730631	0.0661252	0.136486	0.00566867
Q92522	Q92522	Histone H1x	H1FX	2.18347	2.01279	1	1	0	0	1	1	0	0	0.0392034	1.06535	0.00655168	1.03034	1.12662	1.0092	0.376518	0.145165	0.661958	1.40748	1.12662	0.896905	1.0092	1.18492	5	5	5	23.9	23.9	23.9	22.487	0	86.836	4778700000	3127400000	1651300000	0.0551566	0.0278454	0.061535	0.921156	0.024105	0.472888
Q5VV89;O14880;Q5VV87	Q5VV89	Microsomal glutathione S-transferase 3	MGST3	1.98361	3.36116	1	1	0	0	1	1	0	0	0.0229758	0.924489	0.0497514	1.74896	0.988132	1.74896	0.246992	0.193689	0.651904	1.13343	0.988132	1.88592	1.612	NaN	3	3	3	29.5	29.5	29.5	18.416	0	7.2091	69035000	47549000	21487000	0.101719	NaN	NaN	NaN	0.125172	0.0965696
A0A087X0R6;Q9UMY4	A0A087X0R6	Sorting nexin-12	SNX12	1.59995	1.30204	1	0	0	0	1	0	0	0	0.0173828	0.63177	0.0276741	0.365365	0.678026	0.380776	0.146184	0.107519	0.678026	0.74923	0.468054	0.380776	0.464348	0.250972	4	3	3	36.6	32.6	32.6	19.825	0.00048603	5.2927	373270000	199300000	173970000	0.0305619	0.15907	0.0828229	0.199507	0.0304958	0.111951
O95671	O95671	N-acetylserotonin O-methyltransferase-like protein	ASMTL	1.65486	1.31834	1	0	0	0	1	0	0	0	0.0266033	0.85015	0.0369964	0.422936	0.726711	0.398727	0.24509	0.144955	0.726711	0.691321	1.13242	0.398727	0.578471	0.29161	8	8	8	18.5	18.5	18.5	68.856	0	60.532	1753600000	844390000	909230000	0.131255	0.166914	0.0798194	0.0496325	0.0865583	0.0773823
Q96FZ2;E7EMP6;D6R9T3;D6RGK7;D6RAZ3;D6RAI0	Q96FZ2	Embryonic stem cell-specific 5-hydroxymethylcytosine-binding protein	HMCES	1.67889	1.32086	1	0	0	0	1	0	0	0	0.042174	0.864936	0.0349995	0.392154	0.747512	0.401481	0.317799	0.130523	0.747512	0.622558	1.22474	0.517763	0.401481	0.257218	9	9	9	34.2	34.2	34.2	40.574	0	30.659	1318600000	646330000	672250000	0.179088	2.7652	0.142863	0.022648	0.0355776	0.139663
P36405	P36405	ADP-ribosylation factor-like protein 3	ARL3	1.49479	1.37806	1	0	0	0	1	0	0	0	0.0252405	0.650685	0.0346295	0.396226	0.579941	0.462634	0.182526	0.131141	0.51412	0.857994	0.579941	0.462634	0.48088	0.245164	7	7	7	60.4	60.4	60.4	20.455	0	71.101	1781100000	885890000	895210000	0.0427132	0.00325428	0.0104607	0.0615121	NaN	0.365121
A6NIH7;K7EJU3;K7EN86;C9JSK0;Q13432	A6NIH7	Protein unc-119 homolog B	UNC119B	1.49015	0	0	0	0	0	1	0	0	0	0.0307204	0.488989	1	-0.00201835	0.575454	-0.00201835	0.151972	NaN	0.313513	0.577999	0.575454	NaN	NaN	-0.00201835	5	5	5	23.5	23.5	23.5	28.136	0	11.079	318290000	196750000	121540000	0.185841	0.0382212	0.363355	0.150374	NaN	NaN
Q9ULV4;B4E3S0;H0YHL7;F8W1H8;F8VUX3;F8VSA4;F8VRE9;F8VTT6;F8VVB7;F8VV53;J3QLV6;J3KSS5;Q6QEF8	Q9ULV4	Coronin-1C;Coronin	CORO1C	1.49316	0	0	0	0	0	1	0	0	0	0.0117104	0.633757	0.293856	0.227612	0.57837	0.257341	0.119842	0.279526	0.57837	0.551626	0.771275	-0.0655908	0.257341	0.491085	11	11	11	34.8	34.8	34.8	53.248	0	136.79	3165100000	1767600000	1397500000	0.0686865	0.00725196	0.0547004	0.114531	0.0170588	0.360403
P57772;C9J8T0	P57772	Selenocysteine-specific elongation factor	EEFSEC	1.50064	0	0	0	0	0	1	0	0	0	0.0425831	0.546276	0.0756623	0.412076	0.585579	0.412076	0.201752	0.0695894	0.327765	0.725484	0.585579	NaN	0.362869	0.461283	9	9	9	23.7	23.7	23.7	65.304	0	21.557	474160000	264630000	209530000	0.476629	0.113494	0.0218297	0.171213	NaN	0.332245
A0A0A0MRJ6;H7BY58;P22061;F6S8N6;C9J0F2;F8WDT3;F8WAV5;F8WAX2;H7C4X2	A0A0A0MRJ6	Protein-L-isoaspartate O-methyltransferase;Protein-L-isoaspartate(D-aspartate) O-methyltransferase	PCMT1	1.50225	0	0	0	0	0	1	0	0	0	0.0418336	0.535335	0.6351	-0.121009	0.587121	-0.0926134	0.195847	0.378148	0.587121	0.318799	0.700084	-0.512555	-0.0926134	0.24214	11	11	11	51.2	51.2	51.2	30.315	0	228.55	2505200000	1540800000	964390000	0.035805	0.0587772	0.0825451	0.147116	0.0122996	NaN
Q9BW72	Q9BW72	HIG1 domain family member 2A, mitochondrial	HIGD2A	1.50226	0	0	0	0	0	1	0	0	0	0.0312588	0.667071	0.11963	0.218347	0.587136	0.225315	0.209214	0.144069	0.904467	0.587136	0.50961	0.0709211	0.225315	0.358805	2	2	2	50.9	50.9	50.9	11.528	0	76.558	586110000	286490000	299620000	0.345614	0.230749	0.0694954	0.721294	NaN	0.0726125
O95674	O95674	Phosphatidate cytidylyltransferase 2	CDS2	1.50846	0	0	0	0	0	1	0	0	0	0.0103372	0.620008	0.220019	0.566095	0.593076	0.566095	0.110039	0.288253	0.741014	0.593076	0.525936	0.362269	NaN	0.76992	4	4	4	17.1	17.1	17.1	51.417	0	14.079	144400000	85619000	58784000	0.0191129	0.0539762	0.0933139	NaN	NaN	NaN
Q9BUF5;K7ESM5;K7ES63;K7EL29;K7EK43;K7ESQ3;K7EQT3;K7EJ64;K7ERA8;K7EJZ4;K7EN98;K7EPE5	Q9BUF5	Tubulin beta-6 chain	TUBB6	1.51009	0	0	0	0	0	1	0	0	0	0.025269	0.594637	0.588559	0.123646	0.594637	0.123646	0.0333966	0.2318	0.571022	NaN	0.618252	0.287554	NaN	-0.0402613	16	3	3	41.3	6.1	6.1	49.857	0	48.717	1174300000	688350000	485990000	0.688001	NaN	NaN	NaN	NaN	NaN
Q96PE3;B8ZZB2	Q96PE3	Type I inositol 3,4-bisphosphate 4-phosphatase	INPP4A	1.52102	0	0	0	0	0	1	0	0	0	0.000172627	0.597712	1	0	0.605038	NaN	0.0136039	NaN	0.582015	0.606083	0.605038	NaN	NaN	NaN	8	8	8	14.4	14.4	14.4	109.95	0	45.111	236150000	161100000	75043000	0.0334686	0.109821	0.0808199	NaN	NaN	NaN
Q7Z434	Q7Z434	Mitochondrial antiviral-signaling protein	MAVS	1.52204	0	0	0	0	0	1	0	0	0	0.0313861	0.636269	1	0.0188049	0.606011	0.0188049	0.199979	NaN	0.453143	0.849652	0.606011	NaN	NaN	0.0188049	6	6	6	16.7	16.7	16.7	56.527	0	21.834	320820000	202920000	117890000	0.0665309	0.538647	0.0354618	0.0513888	NaN	NaN
Q9C0H2	Q9C0H2	Protein tweety homolog 3	TTYH3	1.52818	0	0	0	0	0	1	0	0	0	0.0352801	0.611815	1	0	0.611815	NaN	0.0479988	NaN	NaN	0.577875	0.645755	NaN	NaN	NaN	1	1	1	2.7	2.7	2.7	57.544	0	10.07	16583000	8611700	7971400	NaN	NaN	0.281814	NaN	NaN	NaN
K7EPQ7;Q5BJH7;K7EJQ6;K7ERQ0;K7ERY2	K7EPQ7	Protein YIF1B	YIF1B	1.52831	0	0	0	0	0	1	0	0	0	0.0129167	0.684466	1	0.960441	0.61194	0.960441	0.136059	NaN	0.61194	0.600035	0.841423	NaN	0.960441	NaN	2	2	2	21	21	21	26.924	0	11.015	148670000	85011000	63656000	0.0345167	0.173145	0.200691	NaN	NaN	NaN
P27361;E9PJF0;E9PQW4;E9PBK7;B3KR49;H0YDH9;H0YEX6;E9PRH7;K7ELV1;K7EN18;P31152;Q16659	P27361	Mitogen-activated protein kinase 3;Mitogen-activated protein kinase	MAPK3	1.52884	0	0	0	0	0	1	0	0	0	0.0374099	0.511583	0.102136	0.706176	0.612439	0.882302	0.176372	0.424101	0.30793	0.614381	0.612439	0.882302	1.01384	0.22239	9	6	6	39.3	29.6	29.6	43.135	0	84.273	430280000	267260000	163020000	0.0903021	NaN	NaN	0.0707765	0.241	0.00585024
Q9UJ70;C9JEV6;H7C3G9;H7C286;H0YEB7;H7C1L7;H0YE82;E9PPU6;H0YF44;H0YC94	Q9UJ70	N-acetyl-D-glucosamine kinase	NAGK	1.53525	0	0	0	0	0	1	0	0	0	0.00844491	0.655135	0.0727854	0.265866	0.61847	0.332425	0.104943	0.131527	0.773492	0.573444	0.61847	0.350811	0.332425	0.114363	12	12	12	54.1	54.1	54.1	37.375	0	47.225	2268700000	1132700000	1136100000	0.157303	0.0618962	0.127309	0.0236332	0.0779216	0.0981739
P04350;M0R2D3;M0QY85;M0R278;M0QZL7;M0R0X0;M0QY37;M0QX14;M0QYM7;M0R042;M0R1I1;M0R2T4;A0A075B724	P04350	Tubulin beta-4A chain	TUBB4A	1.53811	0	0	0	0	0	1	0	0	0	0.000674085	0.622863	1	0	0.62116	NaN	0.028024	NaN	0.6517	0.62116	0.595729	NaN	NaN	NaN	26	5	3	73.9	14.4	10.1	49.585	0	99.698	639130000	425280000	213860000	0.0276558	0.0502529	0.259396	NaN	NaN	NaN
H0YGR4;F5GYG5;Q9Y3B8;H0YG54;F5H784;H0YF66;F5H7P1;Q9BTR4;F5H6P8;H0YG37	H0YGR4	Oligoribonuclease, mitochondrial	REXO2	1.55101	0	0	0	0	0	1	0	0	0	0.0442193	0.526263	1	0	0.633211	NaN	0.198315	NaN	0.633211	0.648148	0.297431	NaN	NaN	NaN	5	5	5	26.6	26.6	26.6	22.006	0	10.043	250500000	134410000	116090000	0.5441	0.0681406	0.0510581	NaN	NaN	NaN
Q10567;C9J1E7;K7EJ01;H7C034	Q10567	AP-1 complex subunit beta-1	AP1B1	1.55749	0	0	0	0	0	1	0	0	0	0.0445605	0.555966	0.232269	0.265984	0.639223	0.311352	0.210372	0.271891	0.316708	0.711967	0.639223	0.512338	0.311352	-0.0257376	24	11	11	30	15.7	15.7	104.64	0	40.705	1253100000	645720000	607330000	0.129635	0.224151	0.210989	0.0388004	0.13049	0.163652
Q96GK7;C9JGM0;Q6P2I3;C9J5B6	Q96GK7	Fumarylacetoacetate hydrolase domain-containing protein 2A;Fumarylacetoacetate hydrolase domain-containing protein 2B	FAHD2A;FAHD2B	1.56902	0	0	0	0	0	1	0	0	0	0.00781055	0.617828	1	0.62843	0.649865	0.62843	0.0951316	NaN	0.649865	0.692806	0.510814	NaN	NaN	0.62843	7	7	7	38.5	38.5	38.5	34.596	0	20.754	339530000	202040000	137490000	0.222678	0.221845	0.0427021	0.220431	NaN	NaN
P35219	P35219	Carbonic anhydrase-related protein	CA8	1.57015	0	0	0	0	0	1	0	0	0	0.0146198	0.679083	1	0.0633489	0.650905	0.0633489	0.1438	NaN	0.551458	0.834886	0.650905	NaN	0.0633489	NaN	6	6	6	32.4	32.4	32.4	32.973	0	37.108	307380000	179350000	128020000	0.49569	0.0106449	0.0516517	NaN	NaN	NaN
P38606;C9JA17;C9JVW8	P38606	V-type proton ATPase catalytic subunit A	ATP6V1A	1.57347	0	0	0	0	0	1	0	0	0	0.00952332	0.608478	0.0867547	0.649038	0.653947	0.761958	0.10359	0.354617	0.489929	0.653947	0.681558	0.933444	0.761958	0.251711	23	23	23	45.2	45.2	45.2	68.303	0	260.82	6956900000	3860800000	3096100000	0.0316919	0.00285722	0.0460052	0.051971	0.0532019	0.10218
H7C3P4;F6S8M0;P15586;F5H4C6;H0YFA9	H7C3P4	N-acetylglucosamine-6-sulfatase	GNS	1.57453	0	0	0	0	0	1	0	0	0	0.0279947	0.682817	1	0.423565	0.654922	0.423565	0.20215	NaN	0.654922	0.897467	0.496064	NaN	NaN	0.423565	5	5	5	14.9	14.9	14.9	56.374	0	15.717	229500000	144220000	85282000	0.0305334	0.0451476	0.0646904	NaN	NaN	NaN
Q5R3B4;O95563	Q5R3B4	Mitochondrial pyruvate carrier 2	MPC2	1.57565	0	0	0	0	0	1	0	0	0	0.0337019	0.621769	1	1.10175	0.655949	1.10175	0.202869	NaN	0.403981	0.805376	0.655949	NaN	NaN	1.10175	4	4	4	44.8	44.8	44.8	11.681	0	15.642	513680000	333100000	180580000	0.100124	0.451803	0.0285462	0.412728	NaN	NaN
P04083;Q5T3N1;Q5T3N0	P04083	Annexin A1	ANXA1	1.58008	0	0	0	0	0	1	0	0	0	0.0051443	0.634006	1	0.903846	0.659996	0.903846	0.0790675	NaN	0.659996	0.696808	0.545215	0.903846	NaN	NaN	21	21	21	68.8	68.8	68.8	38.714	0	272.21	9947100000	6632700000	3314400000	0.0120105	0.0257452	0.00315583	NaN	0.145513	NaN
O60244	O60244	Mediator of RNA polymerase II transcription subunit 14	MED14	1.58063	0	0	0	0	0	1	0	0	0	0.0142742	0.708831	0.0780913	0.651873	0.660498	0.816112	0.148275	0.335497	0.660498	0.875242	0.590754	0.873609	0.816112	0.2659	4	4	4	4	4	4	160.6	0	5.6248	95577000	52791000	42786000	0.723994	0.0441582	0.126883	0.0744994	NaN	1.25117
Q9HDC9;H0Y512	Q9HDC9	Adipocyte plasma membrane-associated protein	APMAP	1.58115	0	0	0	0	0	1	0	0	0	0.029023	0.601196	0.184898	2.33881	0.660977	2.80345	0.18137	2.03584	0.660977	0.74513	0.397482	2.80345	4.10216	0.110807	11	11	11	32	32	32	46.48	0	37.928	6208600000	5143700000	1064900000	0.131801	0.0091991	0.0796095	0.08302	0.0425134	1.92633
O75915;F8WF90;C9JQU6;F8WF33	O75915	PRA1 family protein 3	ARL6IP5	1.60146	0	0	0	0	0	1	0	0	0	0.041186	0.617602	0.0747948	0.936923	0.67939	1.19601	0.224074	0.470637	0.8043	0.67939	0.369117	1.19601	1.22108	0.393671	3	3	3	20.7	20.7	20.7	21.614	0	34.494	623440000	360870000	262570000	0.0594335	0.0648966	0.0349931	0.0221714	NaN	NaN
Q96T60;M0QYH2;M0R3C8;A0A0D9SFL2;M0QYI1;A0A0D9SFD6;A0A0D9SEV0;M0R000;A0A1B0GU66;M0QX49;M0R097	Q96T60	Bifunctional polynucleotide phosphatase/kinase;Polynucleotide 3-phosphatase;Polynucleotide 5-hydroxyl-kinase	PNKP	1.60384	0	0	0	0	0	1	0	0	0	0.0137524	0.730247	0.0622539	0.44454	0.681534	0.44454	0.149877	0.0616736	0.610786	0.89842	0.681534	0.488149	NaN	0.40093	9	9	9	25.9	25.9	25.9	57.076	0	26.146	418170000	243330000	174840000	0.133133	0.15955	0.157046	0.0927884	1.33473	NaN
C9JIZ6;P07602;Q5BJH1;A0A0J9YXB8	C9JIZ6	Prosaposin;Saposin-A;Saposin-B-Val;Saposin-B;Saposin-C;Saposin-D	PSAP	1.60464	0	0	0	0	0	1	0	0	0	0.0485395	0.650235	0.143876	0.857069	0.682251	1.10903	0.257604	0.633611	0.378119	0.682251	0.890334	1.10903	1.32594	0.136236	12	12	12	26	26	26	58.44	0	39.363	4743200000	2699600000	2043600000	0.170928	0.0760191	0.0457757	0.0291841	0.624524	0.227449
Q9NQC3	Q9NQC3	Reticulon-4	RTN4	1.60972	0	0	0	0	0	1	0	0	0	0.0230395	0.636963	0.146614	0.167476	0.686812	0.13775	0.170419	0.125292	0.776899	0.686812	0.447178	0.13775	0.304958	0.0597205	11	11	4	16.6	16.6	5.5	129.93	0	163.34	4561400000	2655500000	1905900000	0.535587	0.250943	0.724553	0.217684	0.321377	0.0590854
X6RJS7;P46736;A0A087WZR3;H9KVA9;A0A0D9SF50;A0A0A0MS96	X6RJS7	Lys-63-specific deubiquitinase BRCC36	BRCC3	1.61438	0	0	0	0	0	1	0	0	0	0.0444079	0.570204	1	2.17612	0.690977	2.17612	0.215364	NaN	0.321557	0.698079	0.690977	NaN	NaN	2.17612	4	4	4	18.6	18.6	18.6	25.756	0	12.768	249250000	146410000	102830000	0.0874022	0.512097	0.227376	NaN	NaN	NaN
P07686;Q5URX0;H0YA83;H0Y9B6;D6REQ8	P07686	Beta-hexosaminidase subunit beta;Beta-hexosaminidase subunit beta chain B;Beta-hexosaminidase subunit beta chain A	HEXB	1.61626	0	0	0	0	0	1	0	0	0	0.0042895	0.698854	1	0.396593	0.692659	0.396593	0.0795336	NaN	0.622599	0.781304	0.692659	NaN	NaN	0.396593	11	11	11	28.1	28.1	28.1	63.111	0	26.322	566280000	375280000	191000000	0.0992194	0.0726764	0.26993	0.0652438	NaN	NaN
Q9Y4X5;A0A087WT96;H3BSK4;H3BNB9	Q9Y4X5	E3 ubiquitin-protein ligase ARIH1	ARIH1	1.63546	0	0	0	0	0	1	0	0	0	0.0199613	0.646001	0.145533	0.460877	0.709694	0.451323	0.160497	0.343183	0.709694	0.764875	0.463434	0.451323	0.808737	0.12257	6	6	6	18.9	18.9	18.9	64.117	0	30.675	272310000	156130000	116180000	0.328916	0.203533	0.0232223	0.14234	0.0122884	0.023766
Q9H4L5;C9J8P4;C9JEF2;C9JZ19	Q9H4L5	Oxysterol-binding protein-related protein 3	OSBPL3	1.63743	0	0	0	0	0	1	0	0	0	0.0486843	0.711434	0.721196	0.0700705	0.711434	0.0700705	0.0770914	0.211618	0.656922	NaN	0.765946	0.219707	NaN	-0.0795658	13	13	13	21.1	21.1	21.1	101.22	0	58.407	672200000	277650000	394550000	NaN	NaN	0.268042	0.0924419	NaN	NaN
P13473	P13473	Lysosome-associated membrane glycoprotein 2	LAMP2	1.64318	0	0	0	0	0	1	0	0	0	0.0239524	0.628653	0.0595666	0.533747	0.716491	0.589187	0.171617	0.236322	0.430898	0.716491	0.738571	0.589187	0.737421	0.274634	2	2	2	4.9	4.9	4.9	44.96	0	19.382	1894400000	1025900000	868480000	0.0715551	0.0318479	0.0327475	0.0410736	0.0497653	0.0691231
Q13188;E5RFQ9;A0A087WZ06;Q8NBU1	Q13188	Serine/threonine-protein kinase 3;Serine/threonine-protein kinase 3 36kDa subunit;Serine/threonine-protein kinase 3 20kDa subunit	STK3	1.65957	0	0	0	0	0	1	0	0	0	0.0241565	0.74422	1	-0.0410978	0.730813	-0.0410978	0.204061	NaN	0.547194	0.954655	0.730813	NaN	NaN	-0.0410978	7	3	3	18.1	7.5	7.5	56.3	0	7.7005	132960000	80320000	52639000	0.117769	0.0380974	0.141793	0.00535398	NaN	NaN
Q9UKU7;E9PLS3	Q9UKU7	Isobutyryl-CoA dehydrogenase, mitochondrial	ACAD8	1.66611	0	0	0	0	0	1	0	0	0	0.0364794	0.628472	1	0	0.736485	NaN	0.213802	NaN	0.382213	0.766719	0.736485	NaN	NaN	NaN	7	7	7	24.1	24.1	24.1	45.069	0	28.77	239160000	161250000	77911000	0.149573	0.0156902	NaN	NaN	NaN	NaN
P40763;G8JLH9;K7EP08	P40763	Signal transducer and activator of transcription 3;Signal transducer and activator of transcription	STAT3	1.68346	0	0	0	0	0	1	0	0	0	0.00191979	0.752429	0.432279	0.0622352	0.751432	0.00885831	0.0571846	0.110526	0.810106	0.69575	0.751432	-0.011471	0.00885831	0.189318	25	25	25	49.4	49.4	49.4	88.067	0	263.65	4344700000	2009300000	2335400000	0.114957	0.0421318	0.242522	0.0124537	0.36052	0.129294
Q9UDT1;Q6NTF9	Q9UDT1	Rhomboid domain-containing protein 2	WUGSC:H_RG122E10.2a;RHBDD2	1.71724	0	0	0	0	0	1	0	0	0	0.000914844	0.793067	0.499409	0.583275	0.780091	0.583275	0.0415759	0.823344	0.759527	0.839584	0.780091	1.16547	NaN	0.00108243	1	1	1	20.3	20.3	20.3	8.3796	0.0051858	3.4871	113650000	73205000	40442000	0.20167	0.0622607	0.0223352	NaN	NaN	NaN
Q14376;Q5QPP3;Q5QPP4;Q5QPP1;Q5QPP9	Q14376	UDP-glucose 4-epimerase	GALE	1.72616	0	0	0	0	0	1	0	0	0	0.0146417	0.749916	1	0.86457	0.787569	0.86457	0.15892	NaN	0.575551	0.787569	0.886628	NaN	NaN	0.86457	8	8	8	35.1	35.1	35.1	38.281	0	41.851	363000000	235690000	127310000	0.0895873	0.0340195	0.299508	0.142305	NaN	NaN
O96005;K7EQQ1	O96005	Cleft lip and palate transmembrane protein 1	CLPTM1	1.75012	0	0	0	0	0	1	0	0	0	0.00764845	0.7437	0.892487	0.0408422	0.807455	0.213225	0.113305	0.462562	0.807455	0.810764	0.612881	0.213225	0.392459	-0.483158	6	6	6	17.5	17.5	17.5	76.096	0	54.784	398090000	282260000	115830000	0.0321711	NaN	0.435757	0.382756	0.0275188	NaN
A0A087X1H5;Q15057;H7C3K3;A0A0U1RQT1;H7C3Q8	A0A087X1H5	Arf-GAP with coiled-coil, ANK repeat and PH domain-containing protein 2	ACAP2	1.77023	0	0	0	0	0	1	0	0	0	0.0399443	0.715355	0.0793022	0.52318	0.823934	0.603567	0.255348	0.271614	0.423662	0.898469	0.823934	0.745527	0.603567	0.220446	7	7	7	12.4	12.4	12.4	88.02	0	15.744	295660000	148790000	146880000	0.778381	0.0464908	0.278754	0.150311	NaN	0.0646426
Q5F1R6	Q5F1R6	DnaJ homolog subfamily C member 21	DNAJC21	1.79144	0	0	0	0	0	1	0	0	0	0.02432	0.841116	1	0	0.841116	NaN	0.0454637	NaN	NaN	0.808968	0.873263	NaN	NaN	NaN	3	3	3	8.5	8.5	8.5	62.027	0	6.4048	57648000	35469000	22179000	NaN	NaN	0.300187	NaN	NaN	NaN
P45984;D7R525;H0Y9H3;J3KNK1;P53779;C9JWQ4;E5RJ57;D6RAU3;Q499Y8;A8MWW6	P45984	Mitogen-activated protein kinase 9;Mitogen-activated protein kinase 10	MAPK9;MAPK10	1.79611	0	0	0	0	0	1	0	0	0	0.0439001	0.998729	1	0.883928	0.844873	0.883928	0.374902	NaN	0.725231	1.42608	0.844873	NaN	NaN	0.883928	4	4	3	13.2	13.2	10.1	48.139	0	8.3337	110070000	60449000	49621000	0.258067	NaN	0.239187	0.0953834	NaN	NaN
O95865;A0A140T971;Q5SSV3;Q5SRR8;H0Y7N1;B4DYP1;O94760	O95865	N(G),N(G)-dimethylarginine dimethylaminohydrolase 2	DDAH2	1.81774	0	0	0	0	0	1	0	0	0	0.0227756	0.95182	1	0.287026	0.862142	0.287026	0.253145	NaN	0.755722	1.2376	0.862142	NaN	NaN	0.287026	9	9	9	57.5	57.5	57.5	29.644	0	66.885	1391500000	939470000	452040000	0.0803327	0.0301885	0.107224	0.00728226	NaN	NaN
P37235;H7BZC1;E9PC71;P84074;P61601	P37235	Hippocalcin-like protein 1;Neuron-specific calcium-binding protein hippocalcin;Neurocalcin-delta	HPCAL1;HPCA;NCALD	1.84494	0	0	0	0	0	1	0	0	0	0.0196678	0.788827	1	0.861526	0.883574	0.861526	0.194492	NaN	0.565118	0.91779	0.883574	NaN	NaN	0.861526	2	2	2	10.4	10.4	10.4	22.313	0	23.599	204900000	134770000	70133000	0.0538881	0.0253236	0.0221518	0.11189	NaN	NaN
A6NFI3	A6NFI3	Zinc finger protein 316	ZNF316	1.86663	0	0	0	0	0	1	0	0	0	0.0386517	0.822862	1	0.616746	0.900437	0.616746	0.288638	NaN	0.503364	1.06479	0.900437	0.616746	NaN	NaN	2	2	2	4	4	4	108.44	0	8.8684	49973000	31101000	18872000	0.0713995	0.658251	0.102081	NaN	NaN	NaN
A0A0D9SEJ5;F5GY05;Q96EK7	A0A0D9SEJ5	Constitutive coactivator of peroxisome proliferator-activated receptor gamma	FAM120B	1.86902	0	0	0	0	0	1	0	0	0	0.0475018	0.902285	1	0	0.902285	NaN	0.0953884	NaN	0.969735	NaN	0.834835	NaN	NaN	NaN	4	4	4	6.6	6.6	6.6	105.19	0	7.3895	22990000	16927000	6063100	0.610241	NaN	0.295934	NaN	NaN	NaN
Q9Y5Y5;E9PMS3;E9PQW0;E9PLS4;E9PMM3;E9PP98	Q9Y5Y5	Peroxisomal membrane protein PEX16	PEX16	1.87433	0	0	0	0	0	1	0	0	0	0.0216318	0.906378	1	0.0899735	0.906378	0.0899735	0.0435716	NaN	0.875568	NaN	0.937187	NaN	NaN	0.0899735	2	2	2	10.7	10.7	10.7	38.628	0.0014198	4.8573	63798000	35484000	28315000	0.506118	NaN	NaN	0.113235	NaN	NaN
P13716;B7ZBK6	P13716	Delta-aminolevulinic acid dehydratase	ALAD	1.87681	0	0	0	0	0	1	0	0	0	0.0114344	0.899105	1	1.79466	0.908286	1.79466	0.167968	NaN	0.726735	1.06229	0.908286	NaN	NaN	1.79466	7	7	7	30.3	30.3	30.3	36.294	0	10.738	193710000	110010000	83697000	NaN	NaN	0.18836	NaN	NaN	NaN
P11413;E9PD92	P11413	Glucose-6-phosphate 1-dehydrogenase	G6PD	1.91628	0	0	0	0	0	1	0	0	0	0.0101677	0.874022	0.0742392	0.605204	0.93831	0.715753	0.153825	0.302738	0.698483	0.985274	0.93831	0.83713	0.715753	0.262729	30	30	11	70.3	70.3	25	59.256	0	323.31	19355000000	11996000000	7358800000	0.0341417	0.0241331	0.0203695	0.0374613	0.0755789	0.00613195
P16403	P16403	Histone H1.2	HIST1H1C	1.96707	0	0	0	0	0	1	0	0	0	0.0225678	0.893498	0.402134	0.135961	0.976049	0.211064	0.236509	0.22326	0.976049	1.07767	0.626778	0.311984	0.211064	-0.115166	13	3	3	32.9	9.9	9.9	21.364	0	25.681	11208000000	6268400000	4939100000	0.44797	0.154318	0.075089	0.0589378	0.00848494	0.000495921
P09972;A8MVZ9;J3KSV6;J3QKP5;K7EKH5;C9J8F3;J3QKK1	P09972	Fructose-bisphosphate aldolase C;Fructose-bisphosphate aldolase	ALDOC	2.02394	0	0	0	0	0	1	0	0	0	0.0113982	1.10007	0.361961	0.449257	1.01717	0.12279	0.20518	0.664027	0.94931	1.01717	1.33373	0.12279	1.21332	0.0116607	17	14	14	51.6	41.2	41.2	39.455	0	229.32	3777900000	2254900000	1523000000	0.380775	0.508239	0.0645288	0.489333	0.0368977	0.616215
G3V2V8;J3KMY5;G3V3E8;E7EMS2;G3V3D1;P61916;H0YIZ1	G3V2V8	Epididymal secretory protein E1	NPC2	2.08255	0	0	0	0	0	1	0	0	0	0.0102614	1.0029	0.204872	0.637053	1.05835	0.943559	0.17733	0.595076	1.05835	0.804466	1.14587	1.01639	0.943559	-0.0487942	3	3	3	40.2	40.2	40.2	13.078	0	56.466	1411300000	817250000	594050000	0.0847786	0.25566	0.0125734	0.0489029	0.0850367	0.103294
Q9NWQ8	Q9NWQ8	Phosphoprotein associated with glycosphingolipid-enriched microdomains 1	PAG1	2.09284	0	0	0	0	0	1	0	0	0	0.028501	1.04359	0.16237	-0.233474	1.06546	-0.148368	0.31186	0.186472	1.06546	1.34394	0.721368	-0.447315	-0.148368	-0.104739	3	3	3	10	10	10	46.98	0	9.598	162810000	67325000	95484000	0.145376	0.0184374	0.350524	0.243389	NaN	0.235798
O00560;B4DHN5;E9PBU7	O00560	Syntenin-1	SDCBP	2.09741	0	0	0	0	0	1	0	0	0	0.0197474	1.01013	0.410347	0.739293	1.06861	0.80372	0.249575	1.2402	0.736509	1.06861	1.22527	-0.531868	1.94603	0.80372	6	6	1	42.3	42.3	6	32.444	0	26.411	434710000	279000000	155710000	0.0245777	0.116121	0.0629084	0.222426	NaN	NaN
O95817;C9JFK9	O95817	BAG family molecular chaperone regulator 3	BAG3	2.20736	0	0	0	0	0	1	0	0	0	0.0200767	1.14232	1	0	1.14232	NaN	0.0509634	NaN	1.10628	NaN	1.17835	NaN	NaN	NaN	3	3	3	11.7	11.7	11.7	61.594	0	56.097	103640000	61620000	42018000	0.200257	NaN	0.382669	NaN	NaN	NaN
Q13509;A0A0B4J269;G3V2A3;G3V5W4;G3V2R8;G3V3R4;G3V2N6;G3V542;G3V3J6;G3V3W7	Q13509	Tubulin beta-3 chain	TUBB3	2.27015	0	0	0	0	0	1	0	0	0	0.00389079	1.20108	1	0.444871	1.18279	0.444871	0.130143	NaN	1.18279	1.08105	1.3394	0.444871	NaN	NaN	21	8	5	55.6	29.8	23.1	50.432	0	47.331	763720000	570750000	192970000	0.194738	0.849023	0.50537	NaN	NaN	NaN
P00395	P00395	Cytochrome c oxidase subunit 1	MT-CO1	2.54654	0	0	0	0	0	1	0	0	0	0.0331825	1.34854	1	0.385168	1.34854	0.385168	0.0994947	NaN	1.41889	NaN	1.27818	NaN	NaN	0.385168	1	1	1	6	6	6	57.041	0	8.962	476940000	348910000	128030000	0.30763	NaN	0.0319403	0.1742	NaN	NaN
Q13885	Q13885	Tubulin beta-2A chain	TUBB2A	2.63346	0	0	0	0	0	1	0	0	0	0.0339703	1.46291	1	-0.0989585	1.39696	-0.0989585	0.479311	NaN	1.01999	1.39696	1.97178	NaN	NaN	-0.0989585	24	1	1	58.4	2.7	2.7	49.906	0.005366	3.4101	492470000	348950000	143520000	0.0633326	0.0567046	0.126088	0.0720054	NaN	NaN
A0A0U1RRM8;H0YJ34;Q96AC1;H0YJB6	A0A0U1RRM8	Fermitin family homolog 2	FERMT2	2.79638	0	0	0	0	0	1	0	0	0	0.0451527	1.23172	1	0	1.48356	NaN	0.469378	NaN	1.52143	0.690172	1.48356	NaN	NaN	NaN	5	5	5	17.4	17.4	17.4	61.796	0	12.511	107330000	77716000	29616000	0.125828	NaN	0.0539096	NaN	NaN	NaN
H7BZ16;H7BZ81;Q6NUM9	H7BZ16	All-trans-retinol 13,14-reductase	RETSAT	3.27676	0	0	0	0	0	1	0	0	0	0.0497976	1.71227	0.0595474	1.02227	1.71227	1.02227	0.189803	0.135623	NaN	1.84648	1.57806	1.11817	0.926372	NaN	1	1	1	4.7	4.7	4.7	27.936	0.0083195	2.9602	35630000	21719000	13910000	NaN	NaN	0.0800233	NaN	0.0151022	NaN
B0YIW2;P02656	B0YIW2	Apolipoprotein C-III	APOC3	6.93867	0	0	0	0	0	1	0	0	0	0.0276529	2.52749	1	4.48516	2.79466	4.48516	0.743492	NaN	3.10048	1.68733	2.79466	NaN	NaN	4.48516	1	1	1	13.7	13.7	13.7	12.815	0	51.601	288740000	265460000	23275000	NaN	NaN	NaN	0.292348	NaN	NaN
P04114	P04114	Apolipoprotein B-100;Apolipoprotein B-48	APOB	9.76994	0	0	0	0	0	1	0	0	0	0.000299809	3.27439	0.141892	3.18593	3.28835	3.23501	0.0982226	2.33483	3.16994	3.28835	3.36489	0.826949	3.23501	5.49583	11	8	8	3.2	2.4	2.4	515.6	0	59.113	4289400000	3675900000	613580000	0.679488	0.0286034	0.42235	0.329722	2.92234	0.194961
P57060	P57060	RWD domain-containing protein 2B	RWDD2B	11.3168	0	0	0	0	0	1	0	0	0	0.00109865	3.50039	1	0.297205	3.50039	0.297205	0.008543	NaN	NaN	3.50643	3.49435	NaN	NaN	0.297205	2	2	2	7.2	7.2	7.2	36.332	0.009822	2.765	33152000	23809000	9343600	NaN	NaN	NaN	0.0941928	NaN	NaN
P04818	P04818	Thymidylate synthase	TYMS	-1.87868	-2.90613	1	0	1	0	0	0	1	1	0.0255931	-0.786787	0.0162624	-1.36804	-0.909723	-1.5391	0.222301	0.305913	-0.530171	-0.909723	-0.920468	-1.5391	-1.55016	-1.01486	12	12	12	50.8	50.8	50.8	35.716	0	224.75	4174400000	1736900000	2437500000	0.0398722	0.0428944	0.0230138	0.0219938	1.30096	0.00627019
O00762;A0A0A0MSE8;K4DI81;A0A087WVK1	O00762	Ubiquitin-conjugating enzyme E2 C	UBE2C	-1.7531	-2.72261	1	0	1	0	0	0	1	1	0.0287133	-0.704266	0.0245885	-1.32728	-0.809908	-1.44499	0.211277	0.367294	-0.809908	-0.461005	-0.841886	-1.62129	-1.44499	-0.915559	6	6	6	52	52	52	19.652	0	21.471	843840000	274790000	569050000	0.0456879	NaN	0.552031	0.0353254	NaN	NaN
Q71RC2;Q96J85;X6RLN4;F8W1I4;F8W1Z5;Q8TBL5;A0A087WTL9;F8VY40;E5RHZ8	Q71RC2	La-related protein 4	LARP4	-1.77668	-2.08827	1	0	1	0	0	0	1	1	0.017916	-0.818368	0.00648111	-1.04617	-0.829182	-1.06231	0.192321	0.146591	-0.620868	-0.829182	-1.00505	-0.89218	-1.06231	-1.18403	7	7	7	12.8	12.8	12.8	80.595	0	25.79	731370000	246660000	484720000	0.0732622	0.12475	0.0604772	0.374554	0.167017	0.0438159
A0A087WVR3;A0A087WTW0;Q96T88;A0A087WWG9	A0A087WVR3	E3 ubiquitin-protein ligase UHRF1	UHRF1	-1.5454	-1.97572	1	0	1	0	0	0	1	1	0.0224513	-0.670523	0.00787046	-0.918699	-0.62798	-0.982377	0.177013	0.142007	-0.62798	-0.864931	-0.518658	-1.01772	-0.982377	-0.755998	23	23	22	36	36	34.7	91.099	0	138.93	4862200000	1928400000	2933800000	0.019644	0.0398788	0.105839	0.0656787	0.0339574	0.0235962
E9PKP7;P17480;E9PLT2;E9PMM2;H0YDH7	E9PKP7	Nucleolar transcription factor 1	UBTF	-1.7885	-1.93433	1	0	1	0	0	0	1	1	0.014142	-0.750347	0.0189035	-0.892843	-0.838747	-0.951831	0.156215	0.215692	-0.569977	-0.842317	-0.838747	-0.951831	-1.0729	-0.653794	18	18	18	26.7	26.7	26.7	87.435	0	185.42	4310000000	1827000000	2483000000	0.0391538	0.244813	0.00399278	0.132427	0.0451407	0.32556
Q9H6F5;H0YG79	Q9H6F5	Coiled-coil domain-containing protein 86	CCDC86	-1.8849	-1.83422	1	0	1	0	0	0	1	1	0.0238605	-1.07408	0.0280053	-1.00458	-0.914488	-0.875169	0.292631	0.297466	-0.914488	-1.41181	-0.895947	-0.875169	-0.793734	-1.34483	5	5	5	20.3	20.3	20.3	40.235	0	15.628	676230000	211010000	465210000	0.609622	0.123612	0.0547055	0.307698	0.125615	0.273465
Q9UPT9;J3QS30;K7ESK0;K7ERX6;A6NNY8	Q9UPT9	Ubiquitin carboxyl-terminal hydrolase 22	USP22	-1.4906	-1.56432	1	0	1	0	0	0	1	1	0.0115474	-0.569596	0.0083138	-0.688855	-0.575895	-0.645532	0.106944	0.109474	-0.459641	-0.673251	-0.575895	-0.607674	-0.645532	-0.813361	5	5	5	10.1	10.1	10.1	59.96	0	6.9437	239030000	101470000	137560000	0.212523	0.0312811	0.113275	0.489274	NaN	0.058097
K4DI92;Q6NW29;D6R9C7;D6RCM5;D6RDH6;E7EV43	K4DI92	RWD domain-containing protein 4	RWDD4	-1.72019	-1.55123	1	0	1	0	0	0	1	1	0.0480217	-0.66377	0.00817854	-0.633408	-0.782567	-0.633408	0.261453	0.0115085	-0.364012	-0.844732	-0.782567	NaN	-0.641546	-0.62527	3	3	3	15.5	15.5	15.5	21.113	0	6.2013	433880000	163860000	270020000	0.105419	0.149428	0.434258	0.122241	NaN	NaN
Q9NY93;G3V0G3;H7C3E9;F8WDT8;F8WEI3;H7BZN7	Q9NY93	Probable ATP-dependent RNA helicase DDX56	DDX56	-1.58811	-1.54753	1	0	1	0	0	0	1	1	0.0265596	-0.709318	0.0230664	-0.699134	-0.667311	-0.629968	0.204315	0.187166	-0.529271	-0.931371	-0.667311	-0.556395	-0.629968	-0.91104	16	16	16	35.3	35.3	35.3	61.589	0	55.038	1331100000	528040000	803080000	0.0836558	0.273911	0.0643539	0.106269	0.105325	0.0192485
Q16878	Q16878	Cysteine dioxygenase type 1	CDO1	-1.594	-1.50394	1	0	1	0	0	0	1	1	0.0453046	-0.611484	0.0272188	-0.528286	-0.672652	-0.588748	0.233441	0.154125	-0.353549	-0.808251	-0.672652	-0.588748	-0.643014	-0.353097	1	1	1	3.5	3.5	3.5	22.972	0.0063546	3.1893	2373100000	941770000	1431400000	0.039173	0.0173023	0.032254	0.0657935	0.029709	0.115697
Q6DKI1;R4GMU7	Q6DKI1	60S ribosomal protein L7-like 1	RPL7L1	-1.5639	-1.49398	1	0	1	0	0	0	1	1	0.0221751	-0.678884	0.0110526	-0.565712	-0.645148	-0.579165	0.178077	0.103875	-0.645148	-0.871415	-0.520088	-0.455766	-0.579165	-0.662205	7	7	7	35.4	35.4	35.4	28.661	0	20.747	1504700000	582370000	922300000	0.115413	0.108629	0.114471	0.0302685	0.180806	0.152335
P11388;J3KTB7	P11388	DNA topoisomerase 2-alpha	TOP2A	1.48129	-1.34464	1	0	0	0	0	0	0	0	0.0487874	0.507645	0.0301238	-0.424272	0.566858	-0.427221	0.201667	0.130511	0.283	0.673076	0.566858	-0.427221	-0.553283	-0.292311	64	64	49	45.9	45.9	38.3	174.38	0	323.31	35986000000	17469000000	18517000000	0.0145912	0.0517847	0.043638	0.0189847	0.00735903	0.0211335
P55081	P55081	Microfibrillar-associated protein 1	MFAP1	1.16821	-1.2816	1	0	0	0	0	0	0	0	0.0363092	0.23197	0.0144833	-0.336201	0.224298	-0.357946	0.0787199	0.0708516	0.157367	0.314245	0.224298	-0.257025	-0.393631	-0.357946	7	7	7	21.4	21.4	21.4	51.958	0	25.099	811550000	393220000	418330000	0.0766856	0.0625731	0.107719	0.0866113	0.111604	0.134477
Q96GD4;J3QLN8;J3KT86;J3KTD6;J3QR41;J3KRJ2;J3KRF8;A0A0A0MSY3;Q5Y191;Q9UQB9;B4DXA6;M0QYK8	Q96GD4	Aurora kinase B	AURKB	1.48399	-1.28006	1	0	0	0	0	0	0	0	0.0263345	0.588342	0.0439223	-0.417012	0.569478	-0.356216	0.16872	0.15658	0.429848	0.765702	0.569478	-0.594873	-0.356216	-0.299948	10	10	9	38.4	38.4	36	39.31	0	31.029	808350000	423240000	385100000	0.0547614	0.0670586	0.053812	0.0290529	0.129866	0.36763
Q96HA7	Q96HA7	Tonsoku-like protein	TONSL	1.19733	-1.18761	1	0	0	0	0	0	0	0	0.0349715	0.24932	0.0322725	-0.248066	0.259824	-0.248066	0.0829477	0.0177995	0.161621	0.326516	0.259824	-0.260653	-0.23548	NaN	2	2	2	2	2	2	150.93	0	11.176	57161000	31226000	25935000	NaN	NaN	NaN	NaN	0.740956	0.138189
Q14008;E9PQH5;H0YDX5;H0YCF6;H0YEK7	Q14008	Cytoskeleton-associated protein 5	CKAP5	1.12616	-1.11066	1	0	0	0	0	0	0	0	0.0111647	0.184969	0.0490637	-0.193747	0.171417	-0.151419	0.0341385	0.0772022	0.171417	0.223803	0.159688	-0.146965	-0.151419	-0.282855	54	54	54	33.8	33.8	33.8	225.49	0	148.23	7649500000	3777800000	3871700000	0.0712728	0.0170238	0.0034414	0.0342773	0.00948977	0.0923693
Q9NUQ9;E5RI16;E5RJL8;E5RJE1;E5RIR8;A0A087X178;E5RGI7;E5RK61;E5RFS4;E5RHU5;E5RK81;E5RH75;Q9H0Q0	Q9NUQ9	Protein FAM49B	FAM49B	1.17261	-1.0572	1	0	0	0	0	0	0	0	0.0114677	0.252542	0.0143015	-0.0867605	0.229723	-0.0802449	0.0472492	0.0181665	0.221035	0.30687	0.229723	-0.0802449	-0.0727504	-0.107286	16	16	16	63.3	63.3	63.3	36.748	0	216.16	5432600000	2754200000	2678400000	0.0823635	0.146725	0.0306342	0.0245371	0.0716809	0.0321048
P17987;E7ERF2;E7EQR6;F5H282;F5GZ03;F5H136;F5H676;F5H726;F5GZI8;F5GYL4;F5H7Y1	P17987	T-complex protein 1 subunit alpha	TCP1	-1.163	1.04895	1	0	0	0	0	0	0	0	0.0256052	-0.191261	0.000824685	0.070836	-0.217851	0.0689392	0.054053	0.00352556	-0.217851	-0.226869	-0.129064	0.0689392	0.0749039	0.0686649	33	33	33	75.7	75.7	75.7	60.343	0	323.31	47956000000	23504000000	24453000000	0.0263343	0.0427971	0.062677	0.0121684	0.0641509	0.0533538
P60900;G3V295;G3V5Z7;G3V3I1;G3V3U4;H0YJC4;G3V4S5;G3V2S7	P60900	Proteasome subunit alpha type-6;Proteasome subunit alpha type	PSMA6	-1.07944	1.0572	1	0	0	0	0	0	0	0	0.0270381	-0.101363	0.0261593	0.0732311	-0.110279	0.0802508	0.0294697	0.0209277	-0.0684644	-0.110279	-0.125344	0.0802508	0.0897465	0.0496959	12	12	12	61	61	61	27.399	0	145.19	18227000000	8538000000	9689200000	0.0310003	0.00992311	0.0574166	0.0560861	0.0153576	0.0407188
Q9Y230;M0R0Y3;X6R2L4;M0QXI6;M0R0Z0;M0QXZ7	Q9Y230	RuvB-like 2	RUVBL2	-1.0342	1.10756	1	0	0	0	0	0	0	0	0.00458471	-0.0499643	0.0326424	0.146853	-0.0485151	0.147387	0.00587996	0.0471167	-0.0485151	-0.0564334	-0.0449445	0.147387	0.0994718	0.193701	26	26	26	53.1	53.1	53.1	51.156	0	152.74	16130000000	7693900000	8436400000	0.0308543	0.0294291	0.0213588	0.0727287	0.0281328	0.023203
P43403	P43403	Tyrosine-protein kinase ZAP-70	ZAP70	-1.10784	1.77822	1	0	0	0	0	1	0	0	0.0432749	-0.149442	0.00714521	0.792285	-0.147744	0.830434	0.0556691	0.116624	-0.0946415	-0.205941	-0.147744	0.885057	0.661365	0.830434	33	33	32	65.9	65.9	64.6	69.872	0	248.56	8531100000	4569100000	3962000000	0.0445348	0.0283894	0.0104054	NaN	0.359643	NaN
P23921;E9PL69;E9PP77;H0YCY7	P23921	Ribonucleoside-diphosphate reductase large subunit	RRM1	-1.4032	-2.56299	1	0	0	0	0	0	0	1	0.0226543	-0.523369	0.0265375	-1.35101	-0.488721	-1.35783	0.13881	0.388981	-0.488721	-0.676221	-0.405164	-1.73653	-1.35783	-0.958657	26	26	26	47.1	47.1	47.1	90.069	0	140.76	4221300000	1682500000	2538800000	0.0366821	0.00248983	0.0476039	0.178976	0.0989955	0.0650264
Q9NW64;E5RJW4;E5RHA8	Q9NW64	Pre-mRNA-splicing factor RBM22	RBM22	-1.4707	-1.7599	1	0	0	0	0	0	0	1	0.00423472	-0.534382	0.0135353	-0.755188	-0.556503	-0.815493	0.0604237	0.153742	-0.556503	-0.580628	-0.466015	-0.869635	-0.580435	-0.815493	8	8	8	29.5	29.5	29.5	46.895	0	54.215	892750000	452640000	440110000	0.146404	NaN	0.131296	0.306526	NaN	NaN
O95478;A0A0A0MQZ6;H0YAI9	O95478	Ribosome biogenesis protein NSA2 homolog	NSA2	-1.4245	-1.6422	1	0	0	0	0	0	0	1	0.0138005	-0.543892	0.0054894	-0.672858	-0.510456	-0.71563	0.111828	0.0867042	-0.452595	-0.668624	-0.510456	-0.729865	-0.573078	-0.71563	4	4	4	16.9	16.9	16.9	30.065	0	12.349	799370000	296840000	502530000	0.0508918	0.51543	NaN	0.0401829	0.0555985	0.0768509
Q9BVJ6;Q5TAP6;X6RJY0	Q9BVJ6	U3 small nucleolar RNA-associated protein 14 homolog A	UTP14A	-1.4547	-1.5364	1	0	0	0	0	0	0	1	0.0438137	-0.601632	0.0163063	-0.590036	-0.540722	-0.619554	0.225603	0.132123	-0.540722	-0.412739	-0.851437	-0.44565	-0.704904	-0.619554	18	18	18	32.2	32.2	32.2	87.977	0	82.021	2179500000	870200000	1309300000	0.0260941	0.174815	0.00361848	0.0936856	0.0273392	0.0834636
P49790	P49790	Nuclear pore complex protein Nup153	NUP153	-1.24114	-1.53107	1	0	0	0	0	0	0	1	0.0108529	-0.29825	0.00997791	-0.618849	-0.311665	-0.614544	0.0542591	0.107878	-0.238542	-0.344544	-0.311665	-0.728815	-0.614544	-0.513187	24	24	24	24.6	24.6	24.6	153.94	0	168.41	2246000000	993310000	1252700000	0.16451	0.00184789	0.185993	0.175991	0.306803	0.0996374
E7EX17;P23588;F8VSC7;F8VP89;F8VX11;F8W0K0;F8VYE9;F8VRU1	E7EX17	Eukaryotic translation initiation factor 4B	EIF4B	-1.37331	-1.51745	1	0	0	0	0	0	0	1	0.00292992	-0.4706	0.012457	-0.67094	-0.45766	-0.60165	0.0442177	0.13093	-0.519844	-0.434295	-0.45766	-0.589217	-0.60165	-0.821955	10	10	10	23.2	23.2	23.2	69.697	0	113.61	4004500000	1622300000	2382200000	0.121418	0.319475	0.210812	0.190552	0.32452	0.225758
Q86V81;E9PB61	Q86V81	THO complex subunit 4	ALYREF	-1.2931	-1.49599	1	0	0	0	0	0	0	1	0.0174547	-0.396174	0.0102232	-0.591836	-0.370834	-0.581099	0.0918643	0.104449	-0.370834	-0.498048	-0.319639	-0.49317	-0.581099	-0.701239	11	11	11	46.7	46.7	46.7	26.888	0	323.31	14889000000	6226100000	8663300000	0.0107169	0.137282	0.0348199	0.0584292	0.0261635	0.0901881
H7C173;H7C202;B8ZZ87;Q6P582;Q6NZ67;H7BZ50	H7C173	Mitotic-spindle organizing protein 2A;Mitotic-spindle organizing protein 2B	MZT2B;MZT2A	-1.21228	-1.48878	1	0	0	0	0	0	0	0	0.0354065	-0.303391	0.0180251	-0.561805	-0.277722	-0.574135	0.101597	0.13244	-0.21709	-0.415361	-0.277722	-0.574135	-0.687649	-0.423632	2	2	2	16.4	16.4	16.4	12.395	0.0037644	3.8259	112080000	46831000	65246000	0.0473875	0.129035	0.0119494	0.127455	0.0753567	0.101487
Q9BVP2;C9JYH9;C9JZT7;B4DMU5	Q9BVP2	Guanine nucleotide-binding protein-like 3	GNL3	-1.4253	-1.47341	1	0	0	0	0	0	0	0	0.0362919	-0.441184	0.00977453	-0.565028	-0.511266	-0.559158	0.14968	0.0974721	-0.511266	-0.542966	-0.26932	-0.470623	-0.559158	-0.665302	18	18	18	42.3	42.3	42.3	61.992	0	133.27	3927800000	1600300000	2327500000	0.0174004	0.0787508	0.0649094	0.055197	0.0340103	0.078495
F5H7W8;Q96C57;F5H8B7;E7ENF1;F5H3K2;G5EA44	F5H7W8	Uncharacterized protein C12orf43	C12orf43	-1.32319	-1.46558	1	0	0	0	0	0	0	0	0.020624	-0.468213	0.00320654	-0.556117	-0.404016	-0.551472	0.118302	0.0546753	-0.604736	-0.404016	-0.395888	-0.551472	-0.503911	-0.612966	4	4	4	16.7	16.7	16.7	31.693	0	17.433	365960000	148420000	217540000	0.321413	0.0321482	0.191457	0.0748132	0.0104409	0.0684016
Q9Y5A9;S4R3J8;S4R3V3	Q9Y5A9	YTH domain-containing family protein 2	YTHDF2	-1.3599	-1.45108	1	0	0	0	0	0	0	0	0.0281759	-0.478924	0.0309405	-0.629943	-0.443501	-0.53713	0.142265	0.196512	-0.443501	-0.357718	-0.635554	-0.497027	-0.53713	-0.855671	8	8	6	17.8	17.8	14.7	62.333	0	48.78	2113000000	916190000	1196800000	0.0453037	0.0314453	0.00912753	0.209886	0.161025	0.0391558
F8W726;Q14157;Q5VU77;Q5VU79;Q5VU78;Q5VU81;Q5VU80;H0Y5H6;H7C2T8	F8W726	Ubiquitin-associated protein 2-like	UBAP2L	-1.3548	-1.43789	1	0	0	0	0	0	0	0	0.0113615	-0.480316	0.00906311	-0.556294	-0.43808	-0.523953	0.0894396	0.0923573	-0.43808	-0.583052	-0.419815	-0.523953	-0.484456	-0.660472	15	15	15	28.6	28.6	28.6	113.63	0	84.655	2568600000	1068200000	1500500000	0.0301072	0.0139602	0.0494863	0.180801	0.0186587	0.0957766
P20290;H0Y9Y1;D6RDG3	P20290	Transcription factor BTF3	BTF3	-1.39772	-1.4361	1	0	0	0	0	0	0	0	0.0142154	-0.434935	0.0359375	-0.492762	-0.483077	-0.522156	0.0907889	0.166314	-0.330214	-0.483077	-0.491513	-0.642419	-0.522156	-0.31371	7	7	7	55.8	55.8	55.8	22.168	0	319.68	4047900000	1713100000	2334800000	0.135049	0.0837642	0.155419	0.111332	0.00568582	0.00184687
B7Z6D5;Q96GQ7;A0A087X059;A0A087WYH5	B7Z6D5	Probable ATP-dependent RNA helicase DDX27	DDX27	-1.29005	-1.43457	1	0	0	0	0	0	0	0	0.0155184	-0.373652	0.00890981	-0.528278	-0.367425	-0.520621	0.0815742	0.086951	-0.29537	-0.458162	-0.367425	-0.618805	-0.520621	-0.445409	12	12	12	17.8	17.8	17.8	86.604	0	48.38	1266300000	518740000	747550000	0.0705779	0.0311125	0.00371661	0.0657899	0.288221	0.125787
P67809;H0Y449;C9J5V9	P67809	Nuclease-sensitive element-binding protein 1	YBX1	-1.32418	-1.42755	1	0	0	0	0	0	0	0	0.0253206	-0.464878	0.0182173	-0.573243	-0.405101	-0.513537	0.13062	0.135875	-0.374845	-0.61469	-0.405101	-0.477444	-0.513537	-0.728748	14	14	9	60.8	60.8	48.1	35.924	0	323.31	26727000000	11106000000	15621000000	0.0439661	0.0383721	0.0857195	0.0109477	0.0211751	0.0345141
O75794;X6RA30;X6RF82;X6RKY7;H7BZW7	O75794	Cell division cycle protein 123 homolog	CDC123	-1.7204	-1.42194	1	0	0	0	0	0	1	0	0.00371167	-0.74067	0.0131909	-0.538763	-0.782744	-0.507863	0.0783757	0.108249	-0.782744	-0.789024	-0.650242	-0.507863	-0.659103	-0.449324	10	10	10	40.2	40.2	40.2	39.134	0	31.802	698160000	286400000	411760000	0.082808	0.0376647	0.498708	0.0899423	0.00667206	0.085896
J3KTA4;P17844;J3QSF1;J3KRZ1;J3QRQ7;J3KRX8;J3QR02;X6RLV5;J3QRN5;J3QLG9;J3QR62	J3KTA4	Probable ATP-dependent RNA helicase DDX5	DDX5	-1.2367	-1.40435	1	0	0	0	0	0	0	0	0.027526	-0.27548	0.00239132	-0.487575	-0.306496	-0.489898	0.0808417	0.0413715	-0.306496	-0.336221	-0.183723	-0.489898	-0.527736	-0.445091	31	23	23	52.1	39.7	39.7	69.086	0	323.31	46515000000	19533000000	26982000000	0.0274279	0.00525242	0.0167954	0.0282182	0.00530285	0.0221478
A0A0D9SEM4;Q08170	A0A0D9SEM4	Serine/arginine-rich splicing factor 4	SRSF4	-1.31758	-1.40424	1	0	0	0	0	0	0	0	0.0066808	-0.401208	0.0442417	-0.489785	-0.397896	-0.489785	0.0570859	0.0482139	-0.397896	-0.34585	-0.459877	-0.523878	-0.455693	NaN	4	1	1	10.6	3.2	3.2	43.647	0.0014181	4.8435	191130000	81388000	109740000	0.0739246	0.0182208	0.19248	NaN	0.0810752	0.00721525
H3BU16;A6NGP5;Q9H910;H3BMT0;H3BTV5;H3BMV3;H3BMM8;B4E1P3	H3BU16	Hematological and neurological expressed 1-like protein	HN1L	-1.2525	-1.39675	1	0	0	0	0	0	0	0	0.0194525	-0.367117	0.0242136	-0.482071	-0.324811	-0.482071	0.090004	0.0259427	-0.324811	-0.306061	-0.470479	NaN	-0.500416	-0.463727	5	5	5	42.5	42.5	42.5	17.603	0	38.457	1501500000	544880000	956640000	0.548977	0.123695	0.0662518	0.173104	NaN	0.0405253
Q15397;S4R3K8	Q15397	Pumilio domain-containing protein KIAA0020	KIAA0020	-1.4192	-1.39588	1	0	0	0	0	0	0	0	0.00588782	-0.521138	0.0162248	-0.437659	-0.505078	-0.481177	0.0695689	0.0977512	-0.505078	-0.597333	-0.461004	-0.325706	-0.481177	-0.506094	15	15	15	28.5	28.5	28.5	73.584	0	88.083	1894600000	841790000	1052800000	0.0588134	0.0134182	0.0011858	0.0591803	0.073893	0.0316433
P38432	P38432	Coilin	COIL	-1.7619	-1.38722	1	0	0	0	0	0	1	0	0.00237046	-0.824247	0.0219804	-0.447532	-0.817132	-0.472196	0.0696318	0.116857	-0.897163	-0.758446	-0.817132	-0.472196	-0.550088	-0.320311	3	3	3	5.9	5.9	5.9	62.608	0	16.982	254560000	97233000	157330000	0.203984	0.0600539	NaN	0.031143	0.103351	0.0961136
Q9H307;G3V5F0;G3V579	Q9H307	Pinin	PNN	-1.20666	-1.34818	1	0	0	0	0	0	0	0	0.0199705	-0.26446	0.0258298	-0.386177	-0.271021	-0.431013	0.0657198	0.109635	-0.326652	-0.271021	-0.195705	-0.431013	-0.466287	-0.26123	13	13	13	24	24	24	81.613	0	66.697	3437800000	1557300000	1880500000	0.0355855	0.21552	0.0108669	0.0288751	0.313244	0.140996
Q13283;E5RIZ6;E5RIF8;E5RH42;E5RJU8;E5RI46;E5RH00	Q13283	Ras GTPase-activating protein-binding protein 1	G3BP1	-1.2517	-1.34066	1	0	0	0	0	0	0	0	0.0156063	-0.323259	0.0306974	-0.429003	-0.323889	-0.422939	0.0707769	0.133276	-0.323889	-0.393719	-0.252169	-0.298862	-0.422939	-0.565207	20	20	17	54.5	54.5	51.7	52.164	0	254.27	13936000000	6153000000	7783200000	0.0148428	0.0518642	0.00496795	0.0295659	0.200195	0.0656566
E5RIW3;E5RJD8;O75347;E5RHG6;E5RIX8	E5RIW3	Tubulin-specific chaperone A	TBCA	-1.21635	-1.3373	1	0	0	0	0	0	0	0	0.00545041	-0.288288	0.00466321	-0.442281	-0.282556	-0.419323	0.0370155	0.0524958	-0.254473	-0.282556	-0.327835	-0.502345	-0.405175	-0.419323	10	10	10	70.2	70.2	70.2	10.08	0	202.1	9581100000	4531900000	5049200000	0.0463299	0.037152	0.0424239	0.0569752	0.022469	0.0355115
Q13243;B4DJK0;B4DUA4;G3V5K8	Q13243	Serine/arginine-rich splicing factor 5	SRSF5	-1.18796	-1.33609	1	0	0	0	0	0	0	0	0.0391741	-0.260821	0.00688931	-0.447342	-0.248492	-0.418017	0.0921432	0.0646459	-0.358509	-0.248492	-0.175464	-0.402555	-0.418017	-0.521453	8	7	7	25.4	22.1	22.1	31.263	0	20.565	2100800000	873910000	1226900000	0.0483557	0.0244732	0.0231244	0.0309154	0.0533991	0.0505403
E5RIH5;Q6NXR4;E5RHM7	E5RIH5	TELO2-interacting protein 2	TTI2	-1.43306	-1.3347	1	0	0	0	0	0	0	0	0.00884244	-0.499217	0.0197692	-0.367586	-0.519099	-0.416515	0.0818524	0.0908717	-0.409255	-0.569297	-0.519099	-0.416515	-0.423509	-0.262734	6	6	6	19.9	19.9	19.9	53.305	0	14.764	137900000	61361000	76535000	0.210879	NaN	0.466604	0.0185362	0.000152888	0.00943166
Q9H4L7;D6RAY8;F8W9M2	Q9H4L7	SWI/SNF-related matrix-associated actin-dependent regulator of chromatin subfamily A containing DEAD/H box 1	SMARCAD1	-1.3654	-1.33387	1	0	0	0	0	0	0	0	0.0153531	-0.499319	0.0103135	-0.378474	-0.449324	-0.415615	0.108413	0.0670933	-0.449324	-0.424924	-0.623709	-0.301022	-0.415615	-0.418784	13	13	13	19.9	19.9	19.9	117.4	0	31.993	1277400000	556400000	720960000	0.0421342	0.0703509	0.041509	0.0167851	0.0793875	0.134126
Q969X6;H3BSH7;H3BPD7;J3KSI1;A0A0J9YXV4;A0A0J9YWM9;I3L4T9;A0A0J9YX18;J3KSE6;J3KTR0;A0A0J9YWK2	Q969X6	Cirhin	CIRH1A	-1.3189	-1.33313	1	0	0	0	0	0	0	0	0.0112971	-0.365687	0.00731789	-0.385185	-0.399335	-0.414821	0.0678983	0.0573874	-0.399335	-0.287536	-0.410191	-0.319038	-0.414821	-0.421695	6	6	6	11.5	11.5	11.5	76.889	0	35.134	568420000	225940000	342480000	0.161246	0.139303	0.420244	0.0648667	0.00294389	0.154351
P30520;G3V5D8;G3V232;Q8N142	P30520	Adenylosuccinate synthetase isozyme 2	ADSS	-1.47093	-1.3319	1	0	0	0	0	0	0	0	0.00946425	-0.584682	0.0239414	-0.416795	-0.556728	-0.413485	0.0992256	0.113754	-0.502432	-0.694887	-0.556728	-0.413485	-0.304732	-0.532167	14	14	14	38.6	38.6	38.6	50.097	0	137.5	3245200000	1325700000	1919400000	0.134723	0.101231	0.0107498	0.0783297	0.0433483	0.0329519
B9ZVN9;O95602	B9ZVN9	DNA-directed RNA polymerase;DNA-directed RNA polymerase I subunit RPA1	POLR1A	-1.44684	-1.32817	1	0	0	0	0	0	0	0	0.0250818	-0.492521	0.0322674	-0.42952	-0.532905	-0.409442	0.137707	0.136974	-0.339137	-0.532905	-0.605521	-0.409442	-0.575426	-0.303693	16	16	16	12.5	12.5	12.5	187.81	0	34.691	472310000	203370000	268940000	0.214963	0.0781039	0.541592	0.0202193	0.185236	0.393732
Q8TDN6	Q8TDN6	Ribosome biogenesis protein BRX1 homolog	BRIX1	-1.4149	-1.31798	1	0	0	0	0	0	0	0	0.0198462	-0.512844	0.0467809	-0.382829	-0.500699	-0.398328	0.127036	0.148685	-0.392317	-0.645516	-0.500699	-0.398328	-0.523158	-0.227002	14	14	14	47	47	47	41.401	0	65.415	3238100000	1360700000	1877400000	0.0574889	0.0692438	0.00245139	0.0542491	0.0114554	0.0382593
B5MCF9;O00541;B3KXD6;H7BYY8;H7C267	B5MCF9	Pescadillo homolog	PES1	-1.53649	-1.29346	1	0	0	0	0	0	1	0	0.00599275	-0.632812	0.0287736	-0.446777	-0.61964	-0.371238	0.0852329	0.134178	-0.723864	-0.61964	-0.554932	-0.371238	-0.367397	-0.601697	16	16	16	32.6	32.6	32.6	66.077	0	96.101	6011900000	2934800000	3077100000	0.0810191	0.150975	0.00152761	0.0145831	0.0298114	0.184477
Q9BYG3;C9J6C5;C9J808;H7BZL0	Q9BYG3	MKI67 FHA domain-interacting nucleolar phosphoprotein	NIFK	-1.40293	-1.29167	1	0	0	0	0	0	0	0	6.32912e-05	-0.488049	0.00608391	-0.365903	-0.488442	-0.36924	0.00672537	0.04966	-0.494569	-0.488442	-0.481136	-0.314659	-0.36924	-0.413811	11	11	11	44.4	44.4	44.4	34.222	0	123.44	1889500000	754480000	1135100000	0.0411717	0.0631065	0.0306942	0.0101083	0.0349403	0.0338801
J3QKW1;M0R0P9;P31751;M0QZW8;J3QL45;M0R283	J3QKW1	RAC-beta serine/threonine-protein kinase	AKT2	-1.429	-1.28884	1	0	0	0	0	0	0	0	0.0301546	-0.535418	0.0228639	-0.32128	-0.515006	-0.366068	0.164789	0.0856186	-0.515006	-0.709462	-0.381786	-0.375215	-0.366068	-0.222557	2	2	2	8.2	8.2	8.2	33.469	0	6.9051	240010000	99042000	140970000	0.0541493	0.0281353	0.272592	0.0381677	0.0846837	0.0204209
Q9Y5L4;K7EIT2	Q9Y5L4	Mitochondrial import inner membrane translocase subunit Tim13	TIMM13	-1.90401	-1.28423	1	0	0	0	0	0	1	0	0.0144465	-0.931269	0.022844	-0.415096	-0.929043	-0.360908	0.196003	0.11057	-0.736388	-0.929043	-1.12838	-0.360908	-0.342073	-0.542308	5	5	5	62.1	62.1	62.1	10.5	0	89.752	1258100000	452440000	805700000	0.0285871	0.0195022	0.0168922	0.0588186	0.0549628	0.0337194
A0A0J9YXJ8;A0A0J9YXX5;Q9UHX1;A0A0J9YWM1;H0YEM1;E9PL19	A0A0J9YXJ8	Poly(U)-binding-splicing factor PUF60	PUF60	-1.22821	-1.28288	1	0	0	0	0	0	0	0	0.00385808	-0.297379	0.0393758	-0.382212	-0.296552	-0.359386	0.032086	0.135397	-0.32987	-0.296552	-0.265714	-0.359386	-0.259679	-0.527571	16	16	1	48.5	48.5	6.9	56.33	0	323.31	7144900000	3226100000	3918800000	0.0933304	0.0756497	0.0218919	0.0358622	0.0706786	0.0247101
Q9UKD2	Q9UKD2	mRNA turnover protein 4 homolog	MRTO4	-1.4541	-1.27896	1	0	0	0	0	0	0	0	0.0417063	-0.475719	0.0203367	-0.376819	-0.540127	-0.354968	0.173755	0.0945229	-0.540127	-0.608074	-0.278957	-0.354968	-0.480354	-0.295135	11	11	11	55.2	55.2	55.2	27.56	0	42.12	2947400000	1188300000	1759100000	0.103657	0.579411	0.01505	0.0272489	0.298288	0.0397038
P19338;H7BY16	P19338	Nucleolin	NCL	-1.2295	-1.27825	1	0	0	0	0	0	0	0	0.0209158	-0.321743	0.000238	-0.358193	-0.298072	-0.35417	0.0818849	0.00957291	-0.298072	-0.412855	-0.254301	-0.369121	-0.35417	-0.351289	25	25	25	30.1	30.1	30.1	76.613	0	323.31	131270000000	50756000000	80510000000	0.0165095	0.0380811	0.0172764	0.00367823	0.0293813	0.00119712
P78344;D3DQV9;H0Y3P2;H0YCH5;H0YD77;H0YE22;H0YEC5;H0YE44	P78344	Eukaryotic translation initiation factor 4 gamma 2	EIF4G2	-1.24974	-1.27425	1	0	0	0	0	0	0	0	0.0420069	-0.368904	0.00667408	-0.347034	-0.321633	-0.349644	0.135258	0.0493527	-0.521453	-0.321633	-0.263625	-0.39503	-0.349644	-0.296428	29	29	18	42.2	42.2	27.7	102.36	0	293.24	6901300000	3137600000	3763700000	0.0141091	0.0818507	0.00764795	0.0132234	0.0138089	0.0544331
Q9H0S4;F5H1N9	Q9H0S4	Probable ATP-dependent RNA helicase DDX47	DDX47	-1.3664	-1.2678	1	0	0	0	0	0	0	0	0.0124307	-0.446718	0.0177598	-0.331638	-0.45038	-0.342322	0.0870805	0.0775872	-0.45038	-0.531909	-0.357864	-0.342322	-0.40333	-0.249263	14	14	14	37.6	37.6	37.6	50.646	0	94.107	2846100000	1220300000	1625700000	0.157996	0.00698508	0.0282583	0.0127674	0.120307	0.0969208
Q13247	Q13247	Serine/arginine-rich splicing factor 6	SRSF6	-1.16899	-1.26533	1	0	0	0	0	0	0	0	0.0282095	-0.195974	0.0116704	-0.367481	-0.225266	-0.339516	0.0582505	0.0693691	-0.233765	-0.225266	-0.128892	-0.339516	-0.31646	-0.446468	9	9	6	23.3	23.3	17.2	39.586	0	34.091	15603000000	6858100000	8744900000	0.064808	0.00733035	0.0271482	0.0966121	0.0332149	0.0139265
Q5JRI1;O75494;Q6IQ42;Q8WXF0;R4GMP8	Q5JRI1	Serine/arginine-rich splicing factor 10	SRSF10	-1.1086	-1.26424	1	0	0	0	0	0	0	0	0.00389711	-0.141152	0.0146276	-0.32698	-0.148739	-0.338276	0.0153071	0.0692588	-0.148739	-0.123534	-0.151184	-0.252768	-0.338276	-0.389897	8	8	8	44.2	44.2	44.2	20.913	0	97.871	4278800000	1976900000	2301900000	0.0886704	0.00131099	0.068151	0.0764525	0.0202913	0.0319525
O15371;B0QYA5;B0QYA4;B0QYA6;B0QYA8	O15371	Eukaryotic translation initiation factor 3 subunit D	EIF3D	-1.2682	-1.2624	1	0	0	0	0	0	0	0	0.0481851	-0.321023	0.00219162	-0.324875	-0.342779	-0.336169	0.126679	0.026386	-0.435415	-0.342779	-0.184875	-0.294722	-0.343735	-0.336169	19	19	19	46.2	46.2	46.2	63.972	0	323.31	7799400000	3549900000	4249400000	0.0247521	0.0628942	0.0454068	0.027051	0.0030771	0.0202572
D6R9P3;D6RD18;D6RBZ0;Q99729	D6R9P3	Heterogeneous nuclear ribonucleoprotein A/B	HNRNPAB	-1.10045	-1.2587	1	0	0	0	0	0	0	0	0.00905292	-0.134299	0.0128293	-0.365608	-0.138088	-0.331939	0.0222839	0.0724249	-0.110363	-0.138088	-0.154445	-0.331939	-0.448738	-0.316146	10	10	10	32.9	32.9	32.9	30.302	0	162.48	14606000000	7052100000	7553600000	0.0976278	0.0056549	0.0282295	0.0863748	0.0769762	0.0306439
A0A024R4E5;Q00341;H0Y394;H7C0A4;C9JIZ1;C9JT62;C9JHS7;C9JK79;C9JHZ8;C9JES8;C9JZI8;C9J5E5;C9JBS3;C9JEJ8;C9JHN6;H7BZC3;H7C2D1;C9JMQ6;C9JQ82;C9JHS9;C9J739	A0A024R4E5	Vigilin	HDLBP	-1.23147	-1.25625	1	0	0	0	0	0	0	0	0.0157421	-0.286291	0.0051363	-0.338742	-0.300378	-0.32912	0.0629614	0.0422117	-0.217479	-0.300378	-0.341015	-0.32912	-0.302172	-0.384934	18	18	18	18.1	18.1	18.1	141.44	0	85.098	1478400000	627060000	851310000	0.251407	0.0149109	0.036482	0.0540596	0.0188394	0.00215122
Q92900	Q92900	Regulator of nonsense transcripts 1	UPF1	-1.1947	-1.25439	1	0	0	0	0	0	0	0	0.0454879	-0.228971	0.0036141	-0.312605	-0.256648	-0.326982	0.0876017	0.0326389	-0.256648	-0.299392	-0.130874	-0.335587	-0.326982	-0.275245	43	43	43	48.2	48.2	48.2	124.34	0	286.06	7557200000	3369400000	4187800000	0.0139806	0.0769093	0.0329797	0.0176342	0.00792257	0.00943377
Q99613;B5ME19;H3BPE4;H3BPE3;H3BTY8	Q99613	Eukaryotic translation initiation factor 3 subunit C;Eukaryotic translation initiation factor 3 subunit C-like protein	EIF3C;EIF3CL	-1.31648	-1.24872	1	0	0	0	0	0	0	0	0.0034769	-0.39913	0.0167593	-0.355964	-0.396691	-0.320446	0.0408701	0.0808364	-0.441165	-0.396691	-0.359534	-0.298967	-0.320446	-0.448478	26	26	26	29	29	29	105.34	0	320.36	14354000000	5972900000	8381100000	0.0161997	0.0760772	0.0240119	0.0750908	0.035571	0.0349638
A0A0B4J1Z1;C9JAB2;Q16629	A0A0B4J1Z1	Serine/arginine-rich splicing factor 7	SRSF7	-1.05916	-1.24543	1	0	0	0	0	0	0	0	0.0497745	-0.0845476	0.000709883	-0.310887	-0.0829144	-0.316648	0.0339521	0.0143545	-0.0514416	-0.0829144	-0.119287	-0.294547	-0.316648	-0.321466	7	6	6	42.3	42.3	42.3	15.763	0	48.132	12022000000	5412600000	6609900000	0.0538907	0.0272567	0.00413242	0.0155794	0	0.0104026
E9PGM1;E7EX73;E7EUU4;Q04637;C9JF13;C9J6B6;C9K073;C9J2Z7;H7C044;H7C0V6;F8WCF2;C9J987;C9JWH7;C9J556;REV__F5H7J8;C9JHW9;C9JSU8;C9JWW9;REV__Q8NEG2;REV__C9JQZ6;REV__J3KQX6	E9PGM1	Eukaryotic translation initiation factor 4 gamma 1	EIF4G1	-1.21759	-1.24	1	0	0	0	0	0	0	0	0.00211355	-0.282012	0.00762756	-0.325844	-0.284031	-0.31034	0.0224918	0.0495745	-0.258579	-0.303427	-0.284031	-0.285874	-0.381317	-0.31034	42	42	38	36.2	36.2	33.4	166.75	0	323.31	19915000000	8675300000	11240000000	0.0416023	0.0137222	0.0419725	0.0133703	0.00326333	0.0451868
A0A0D9SFB3;A0A0D9SG12;A0A0D9SF53;O00571;O15523;A0A0J9YVQ7;C9J081;A0A087WVZ1;C9J8G5;A0A087WX09;B4DLA0;A0A0J9YYH6;D6RCM4;Q9NQI0;H0Y960	A0A0D9SFB3	ATP-dependent RNA helicase DDX3X;ATP-dependent RNA helicase DDX3Y	DDX3X;DDX3Y	-1.23649	-1.23008	1	0	0	0	0	0	0	0	0.025953	-0.26638	0.00516568	-0.27993	-0.306246	-0.298753	0.0758124	0.0349833	-0.313942	-0.306246	-0.178953	-0.298753	-0.239565	-0.301471	27	26	26	52.5	50.8	50.8	70.839	0	323.31	30891000000	12451000000	18440000000	0.0299108	0.0207079	0.0372147	0.0300558	0.0283621	0.00976391
Q13242;H0YIB4;S4R3G0	Q13242	Serine/arginine-rich splicing factor 9	SRSF9	-1.16825	-1.229	1	0	0	0	0	0	0	0	0.026657	-0.239343	0.000292503	-0.300822	-0.224345	-0.297485	0.0690729	0.00891313	-0.179001	-0.224345	-0.314683	-0.297485	-0.294058	-0.310922	12	11	11	51.1	48	48	25.542	0	40.047	7275700000	3130700000	4144900000	0.0271397	0.0271565	0.00894038	0.0212617	0.018344	0.0498337
Q92598;A0A0A0MSM0;R4GN69;Q5TBM3	Q92598	Heat shock protein 105 kDa	HSPH1	-1.1613	-1.2251	1	0	0	0	0	0	0	0	0.0445599	-0.196392	0.0028802	-0.281201	-0.215741	-0.2929	0.0743123	0.0261956	-0.215741	-0.259117	-0.114319	-0.299508	-0.251194	-0.2929	39	38	37	55.7	54.1	52.4	96.864	0	323.31	38704000000	16003000000	22700000000	0.041506	0.00554077	0.037789	0.0393321	0.0130135	0.020142
P49736;H0Y8E6;F8WDM3;C9J013;C9JZ21;H7C4N9	P49736	DNA replication licensing factor MCM2	MCM2	-1.11271	-1.22259	1	0	0	0	0	0	0	0	0.00244726	-0.155024	0.016797	-0.264391	-0.154073	-0.289945	0.0133075	0.0601102	-0.142217	-0.154073	-0.168781	-0.289945	-0.307502	-0.195726	36	36	36	50.1	50.1	50.1	101.89	0	323.31	31030000000	14716000000	16314000000	0.0164027	0.0720462	0.0175147	0.0235598	0.0326239	0.0679932
P0DN76;Q01081;A0A1B0GW87;M0QYK5;M0R2N4;Q8WU68;K7EJH3;K7EJM7	P0DN76	Splicing factor U2AF 35 kDa subunit	U2AF1	-1.30263	-1.22053	1	0	0	0	0	0	0	0	0.0206428	-0.350205	0.0344496	-0.248768	-0.381425	-0.287513	0.0885266	0.0821107	-0.418892	-0.381425	-0.250298	-0.304337	-0.287513	-0.154454	9	9	9	35.8	35.8	35.8	27.872	0	241.55	10629000000	4752300000	5876600000	0.0227607	0.0376669	0.0371344	0.0594764	0.0686379	0.0563267
P51991;H7C1J8	P51991	Heterogeneous nuclear ribonucleoprotein A3	HNRNPA3	-1.1371	-1.21801	1	0	0	0	0	0	0	0	0.027698	-0.199724	0.0259564	-0.303271	-0.185359	-0.284529	0.0588012	0.0863174	-0.185359	-0.149437	-0.264377	-0.284529	-0.39742	-0.227864	19	19	19	44.7	44.7	44.7	39.594	0	323.31	38723000000	17836000000	20887000000	0.0374659	0.0620742	0.015033	0.0531141	0.0546851	0.00085202
Q9UNX4	Q9UNX4	WD repeat-containing protein 3	WDR3	-1.2622	-1.21798	1	0	0	0	0	0	0	0	0.0248138	-0.370699	0.0347	-0.256501	-0.335941	-0.28449	0.10307	0.0849867	-0.335941	-0.486655	-0.289503	-0.28449	-0.323963	-0.161049	20	20	20	30.5	30.5	30.5	106.1	0	67.599	2281300000	988940000	1292400000	0.067536	0.0847208	0.072934	0.0851196	0.0286439	0.0154841
Q12874	Q12874	Splicing factor 3A subunit 3	SF3A3	-1.1048	-1.21609	1	0	0	0	0	0	0	0	0.00253558	-0.149659	0.00805809	-0.302785	-0.143785	-0.28225	0.0130776	0.0473639	-0.143785	-0.140548	-0.164643	-0.28225	-0.35695	-0.269153	20	20	20	52.5	52.5	52.5	58.848	0	323.31	11156000000	5183000000	5972900000	0.043498	0.0141592	0.00910113	0.0216471	0.0202163	0.0148951
Q14566	Q14566	DNA replication licensing factor MCM6	MCM6	-1.10664	-1.21604	1	0	0	0	0	0	0	0	0.00226349	-0.146256	0.012704	-0.254981	-0.146181	-0.282187	0.0120726	0.0502583	-0.134221	-0.158366	-0.146181	-0.285771	-0.282187	-0.196985	33	33	33	45.4	45.4	45.4	92.888	0	323.31	29616000000	12830000000	16786000000	0.0134022	0.0455176	0.0102324	0.0466831	0.0245184	0.0424456
H7BY10;K7EJV9;K7ERT8;A8MUS3;P62750;K7EMA7	H7BY10	60S ribosomal protein L23a	RPL23A	-1.15058	-1.21162	1	0	0	0	0	0	0	0	0.0377347	-0.236818	0.018765	-0.302927	-0.202365	-0.276935	0.082019	0.0729042	-0.330444	-0.177645	-0.202365	-0.276935	-0.246581	-0.385265	7	7	7	33.5	33.5	33.5	17.692	0	27.843	21206000000	9041800000	12164000000	0.00496347	0.0480696	0.0611682	0.0113763	0.0237429	0.00739484
Q01469;I6L8B7;A8MUU1	Q01469	Fatty acid-binding protein, epidermal	FABP5	-1.285	-1.2108	1	0	0	0	0	0	0	0	0.0229149	-0.329033	0.024674	-0.258541	-0.361768	-0.275961	0.0877859	0.0716744	-0.361768	-0.395748	-0.229584	-0.3199	-0.179762	-0.275961	11	11	11	70.4	70.4	70.4	15.164	0	201.15	23249000000	10170000000	13078000000	0.0477824	0.0417137	0.00504634	0.048719	0.0580993	0.0879642
Q7RTV0	Q7RTV0	PHD finger-like domain-containing protein 5A	PHF5A	-1.1376	-1.20683	1	0	0	0	0	0	0	0	0.0435162	-0.182083	0.031136	-0.250118	-0.185993	-0.271226	0.0680302	0.078283	-0.185993	-0.248074	-0.112183	-0.163445	-0.271226	-0.315682	5	5	5	54.5	54.5	54.5	12.405	0	212.69	2582000000	1183500000	1398400000	0.0180546	0.0849284	0.0643578	0.0170851	0.101702	0.0107353
O75691	O75691	Small subunit processome component 20 homolog	UTP20	-1.54989	-1.20533	1	0	0	0	0	0	1	0	0.0212435	-0.723189	0.0499771	-0.266628	-0.632162	-0.269429	0.185538	0.107306	-0.600745	-0.936661	-0.632162	-0.269429	-0.372506	-0.157949	26	26	26	11.7	11.7	11.7	318.38	0	61.886	1378700000	562800000	815900000	0.0437464	0.33369	0.102702	0.0579536	0.0286905	0.0671252
P33993;C9J8M6	P33993	DNA replication licensing factor MCM7	MCM7	-1.10038	-1.2041	1	0	0	0	0	0	0	0	0.000933575	-0.135467	0.00294625	-0.264288	-0.138003	-0.267955	0.00717419	0.024902	-0.127369	-0.138003	-0.141029	-0.237756	-0.287153	-0.267955	38	38	38	65.8	65.8	65.8	81.307	0	323.31	33312000000	14632000000	18681000000	0.0571758	0.0228984	0.0081412	0.0101823	0.0174756	0.0117879
Q14498;G3XAC6;A0A0U1RQH7;H0Y4X3;A0A0U1RQW2;Q5QP23;Q5QP22;F8WF24;F2Z3E6;F2Z2Z5;F8WF73;A8MYG5;G3V5Z6;H0YJJ3;A0A087X122	Q14498	RNA-binding protein 39	RBM39	-1.16203	-1.2021	1	0	0	0	0	0	0	0	0.004142	-0.220997	0.0156158	-0.256834	-0.216653	-0.265554	0.0247118	0.0562508	-0.198746	-0.247593	-0.216653	-0.265554	-0.308216	-0.196733	17	17	14	40.6	40.6	35.7	59.379	0	282.24	7356500000	3498600000	3857900000	0.0432628	0.0847849	0.0104468	0.0503775	0.00407341	0.0223274
P60228;E5RGA2;H0YBR5;E5RHS5;H0YAW4;E5RIT4;E5RII3;E5RIP5;E5RJ25;H0YBP5	P60228	Eukaryotic translation initiation factor 3 subunit E	EIF3E	-1.24785	-1.19299	1	0	0	0	0	0	0	0	0.0129058	-0.331113	0.00108489	-0.258652	-0.319443	-0.254581	0.0657909	0.0147681	-0.401958	-0.319443	-0.271938	-0.275029	-0.254581	-0.246347	21	21	21	53.5	53.5	53.5	52.22	0	147.29	9923000000	4378800000	5544100000	0.0174586	0.00253433	0.0120818	0.0388086	0.0440052	0.0426669
P61964;V9GZ59;V9GYQ5	P61964	WD repeat-containing protein 5	WDR5	-1.16645	-1.18371	1	0	0	0	0	0	0	0	0.0468888	-0.209782	0.00640242	-0.239595	-0.22212	-0.243311	0.0815771	0.0333659	-0.122739	-0.284488	-0.22212	-0.204527	-0.243311	-0.270947	7	7	7	32	32	32	36.588	0	32.391	1616200000	811870000	804310000	0.104662	0.0875827	0.161452	0.0436926	0.15063	0.300293
H0YMF4;H0YKD8;P46779;H0YLP6	H0YMF4	60S ribosomal protein L28	RPL28	-1.1582	-1.1825	1	0	0	0	0	0	0	0	0.0428991	-0.249872	0.0140551	-0.252972	-0.211884	-0.24184	0.0926482	0.0525008	-0.211884	-0.355477	-0.182256	-0.310146	-0.206929	-0.24184	4	4	4	32.1	32.1	32.1	12.39	0	17.839	7259400000	3134800000	4124500000	0.0907429	0.0243985	0.0178015	0.0108984	0.0212279	0.0226255
J3QSV6;O76021;I3L3U9;I3L3C4;I3L234;I3L1A3	J3QSV6	Ribosomal L1 domain-containing protein 1	RSL1D1	-1.33255	-1.1813	1	0	0	0	0	0	0	0	0.00168466	-0.399477	0.00528451	-0.259267	-0.414186	-0.240375	0.0284353	0.0327746	-0.3667	-0.414186	-0.417545	-0.240314	-0.297112	-0.240375	19	19	19	42.1	42.1	42.1	48.208	0	141.4	12590000000	5380600000	7209500000	0.0617468	0.00466993	0.0949794	0.025925	0.00112267	0.0282284
Q99615;K7ESP1;K7EIH8;K7EPP7;K7ELJ8;K7ER44;K7EJV7;K7EJL5;K7EN19;K7EJE9;K7EK03;K7EJ24;K7ENB7	Q99615	DnaJ homolog subfamily C member 7	DNAJC7	-1.57248	-1.1785	1	0	0	0	0	0	1	0	0.0128183	-0.593486	0.0293335	-0.276543	-0.653043	-0.236952	0.117515	0.0838934	-0.669299	-0.653043	-0.458116	-0.372906	-0.219773	-0.236952	23	23	23	54.5	54.5	54.5	56.44	0	148.1	4470900000	1800500000	2670500000	0.0614924	0.0250409	0.0428447	0.0124209	0.0393864	0.0189212
P25205;J3KQ69;Q7Z6P5	P25205	DNA replication licensing factor MCM3	MCM3	-1.08438	-1.17235	1	0	0	0	0	0	0	0	0.00448482	-0.124065	0.00751318	-0.223868	-0.116873	-0.229404	0.0144393	0.0338004	-0.114634	-0.116873	-0.140687	-0.254559	-0.229404	-0.187641	41	41	41	58.8	58.8	58.8	90.98	0	323.31	36556000000	17730000000	18826000000	0.027578	0.0118535	0.030073	0.028012	0.0805319	0.0187953
Q14152	Q14152	Eukaryotic translation initiation factor 3 subunit A	EIF3A	-1.21811	-1.16974	1	0	0	0	0	0	0	0	0.0191724	-0.250045	0.0242176	-0.266662	-0.284649	-0.226183	0.0608461	0.073213	-0.285698	-0.284649	-0.179789	-0.226183	-0.222626	-0.351176	43	43	43	34.7	34.7	34.7	166.57	0	307.29	20978000000	9305100000	11673000000	0.0260427	0.0356745	0.0365629	0.0239055	0.00985478	0.0883604
E5RGS9;Q9NRG0	E5RGS9	Chromatin accessibility complex protein 1	CHRAC1	-1.27435	-1.1697	1	0	0	0	0	0	0	0	0.0019762	-0.350848	0.0101747	-0.215739	-0.349767	-0.22614	0.0270545	0.0379824	-0.32435	-0.378426	-0.349767	-0.22614	-0.247437	-0.173639	2	2	2	46.4	46.4	46.4	6.2643	0.005374	3.4305	463520000	200720000	262790000	0.0445305	0.0131056	0.488127	0.0495493	0.0265121	0.0378096
F2Z388;P42766	F2Z388	60S ribosomal protein L35	RPL35	-1.3111	-1.16662	1	0	0	0	0	0	0	0	0.0267857	-0.356207	0.0272223	-0.258643	-0.390778	-0.222336	0.103057	0.0754629	-0.390778	-0.437535	-0.240309	-0.208196	-0.222336	-0.345396	4	4	4	28.1	28.1	28.1	10.645	0	33.388	14360000000	5994300000	8365600000	0.0569406	0.0315606	0.00544073	0.0826595	0.0430897	0.0237842
O94776	O94776	Metastasis-associated protein MTA2	MTA2	-1.1123	-1.1648	1	0	0	0	0	0	0	0	0.00294396	-0.161632	0.00952615	-0.223897	-0.153546	-0.220082	0.0152235	0.0381231	-0.153546	-0.152158	-0.179192	-0.187825	-0.263784	-0.220082	20	20	16	37	37	31.6	75.022	0	157.12	6330200000	2900200000	3430000000	0.0581508	0.0122097	0.00135149	0.0404975	0.0431652	0.0684709
O75534;E9PLT0;E9PNG3;E9PLD4;E9PJK7;E9PKN4	O75534	Cold shock domain-containing protein E1	CSDE1	-1.50605	-1.15149	1	0	0	0	0	0	1	0	0.00899946	-0.575882	0.0367588	-0.186635	-0.590769	-0.203502	0.0952685	0.0637486	-0.474047	-0.590769	-0.662831	-0.116149	-0.203502	-0.240253	27	27	27	40.9	40.9	40.9	88.884	0	146.64	5563700000	2398000000	3165700000	0.0456206	0.0236393	0.00850553	0.0464544	0.134686	0.0935214
O95433;G3V438;H0YJG7;H0YJU2;H0YJ63;G3V3W9	O95433	Activator of 90 kDa heat shock protein ATPase homolog 1	AHSA1	-1.2126	-1.14944	1	0	0	0	0	0	0	0	0.00682679	-0.270721	0.0396421	-0.211025	-0.278102	-0.200926	0.0389425	0.0750226	-0.305445	-0.278102	-0.228617	-0.290586	-0.200926	-0.141564	12	12	12	52.7	52.7	52.7	38.274	0	207.75	11694000000	5186600000	6507500000	0.0585052	0.0829278	0.0618931	0.100128	0.0381132	0.0102064
Q9H583;Q5T3Q7;Q6P664	Q9H583	HEAT repeat-containing protein 1;HEAT repeat-containing protein 1, N-terminally processed	HEATR1	-1.18478	-1.14812	1	0	0	0	0	0	0	0	0.00419075	-0.243809	0.0284544	-0.190865	-0.24462	-0.199273	0.0274236	0.0569886	-0.215989	-0.270818	-0.24462	-0.199273	-0.243183	-0.13014	41	41	41	24.9	24.9	24.9	242.37	0	151.75	3811600000	1621900000	2189700000	0.0474849	0.0421895	0.0289298	0.0430701	0.0241675	0.0323197
P60842;J3KT12;J3QS69;J3KTB5;J3QL43;J3QR64;J3KSZ0;J3QLN6;J3KS25;J3KTN0;J3QKZ9;J3KT04;J3KS93;J3QQP0;J3QL52	P60842	Eukaryotic initiation factor 4A-I	EIF4A1	-1.32321	-1.14456	1	0	0	0	0	0	0	0	0.0429537	-0.350151	0.0359162	-0.1699	-0.404038	-0.194787	0.129918	0.0573257	-0.444455	-0.404038	-0.201961	-0.194787	-0.210577	-0.104337	28	28	17	74.1	74.1	50.5	46.153	0	323.31	83395000000	36785000000	46609000000	0.0166109	0.0165755	0.0168505	0.0343532	0.0262926	0.0188659
P62906	P62906	60S ribosomal protein L10a	RPL10A	-1.1802	-1.14307	1	0	0	0	0	0	0	0	0.00834744	-0.221156	0.0272123	-0.190201	-0.239031	-0.192913	0.0352183	0.0554833	-0.239031	-0.243852	-0.180585	-0.133411	-0.192913	-0.244278	11	11	11	41.9	41.9	41.9	24.831	0	174.49	24274000000	10888000000	13385000000	0.110019	0.000258392	0.0071109	0.0390979	0.0109744	0.0308778
P39023;G5E9G0;B5MCW2;H7C422;H7C3M2;F8WCR1;Q92901	P39023	60S ribosomal protein L3	RPL3	-1.1076	-1.1429	1	0	0	0	0	0	0	0	0.0147708	-0.137905	0.0214982	-0.172256	-0.147437	-0.192699	0.0293559	0.0444658	-0.147437	-0.16131	-0.104968	-0.121245	-0.202823	-0.192699	13	13	13	35	35	35	46.108	0	161.32	35065000000	16158000000	18908000000	0.0398824	0.0470664	0.0151767	0.02935	0.0537361	0.0331479
Q7L2H7;J3KNJ2;H0YCQ8;E9PN86;E9PRY0;E9PRI2;E7ESM3	Q7L2H7	Eukaryotic translation initiation factor 3 subunit M	EIF3M	-1.26796	-1.14261	1	0	0	0	0	0	0	0	0.035457	-0.30932	0.0359477	-0.230382	-0.342514	-0.192337	0.103661	0.0777689	-0.392317	-0.342514	-0.193128	-0.192337	-0.17896	-0.319849	18	18	18	62.3	62.3	62.3	42.502	0	323.31	8099500000	3523500000	4576000000	0.0898647	0.0900802	0.0435421	0.0116604	0.0457081	0.114473
E7EPB3;P50914	E7EPB3	60S ribosomal protein L14	RPL14	-1.18527	-1.12685	1	0	0	0	0	0	0	0	0.0359246	-0.219267	0.00209469	-0.165577	-0.24521	-0.17229	0.0739917	0.0131463	-0.135798	-0.276794	-0.24521	-0.17229	-0.174012	-0.15043	4	4	4	36.3	36.3	36.3	14.558	0	141.5	23518000000	11930000000	11588000000	0.0847755	0.00101053	0.0406216	0.0656641	0.0817272	0.039241
E5RI99;P62888;A0A0B4J213;E5RJH3;A0A0C4DH44	E5RI99	60S ribosomal protein L30	RPL30	-1.11671	-1.1206	1	0	0	0	0	0	0	0	0.0208741	-0.163082	0.0156369	-0.164395	-0.159255	-0.164271	0.0414624	0.0360301	-0.123666	-0.159255	-0.206326	-0.200486	-0.128427	-0.164271	5	5	5	51.8	51.8	51.8	12.656	0	301.1	20751000000	9147400000	11604000000	0.0839313	0.032246	0.0784973	0.0270055	0.0215727	0.0729648
P49792;F8VYC4;P0DJD0;P0DJD1;O14715;J3KQ37;Q99666;F8W705;H0YBN8;C9J6W1;F8WBP7;C9J1W9;C9JF75	P49792	E3 SUMO-protein ligase RanBP2	RANBP2	-1.1117	-1.1205	1	0	0	0	0	0	0	0	0.00967178	-0.169384	0.0292738	-0.164797	-0.152768	-0.164143	0.029064	0.0499401	-0.152768	-0.202944	-0.152441	-0.21506	-0.115187	-0.164143	61	61	43	29.8	29.8	22.5	358.2	0	238.12	6581700000	3100600000	3481100000	0.0428178	0.123383	0.0196416	0.0480421	0.0184558	0.0670482
C9JXB8;C9JNW5;P83731	C9JXB8	60S ribosomal protein L24	RPL24	-1.19971	-1.11515	1	0	0	0	0	0	0	0	0.0186038	-0.297965	0.0422405	-0.198799	-0.262682	-0.157236	0.0713925	0.0731051	-0.251083	-0.380129	-0.262682	-0.157236	-0.155952	-0.283211	5	5	5	34.7	34.7	34.7	14.369	0	33.493	22229000000	9397200000	12831000000	0.018255	0.0615224	0.0787205	0.0260455	0.00338478	0.0327776
M0R0F0;P46782;M0QZN2;M0R0R2	M0R0F0	40S ribosomal protein S5;40S ribosomal protein S5, N-terminally processed	RPS5	-1.23468	-1.11328	1	0	0	0	0	0	0	0	0.0459505	-0.260039	0.0290532	-0.135882	-0.304135	-0.154816	0.100029	0.0410154	-0.330444	-0.304135	-0.145539	-0.16401	-0.154816	-0.0888201	10	10	10	38.5	38.5	38.5	22.391	0	323.31	34156000000	14787000000	19369000000	0.00163342	0.056425	0.0283122	0.0248224	0.00455257	0.0122788
A0A024RCR6;A0A0G2JK23;P46379;A0A0G2JL47;X6REW1;A0A0G2JJM1;F6S6P2;H0Y710;H0Y4L1;F6UR09;F6U1F2;F6XTU0;A0A0G2JJR8;A0A1B0GX79;F6WML8;F6VEM6;F6X9W3;F6U341;F6TC96;H0Y7K4;H0Y759;A0A0G2JJ92;A0A0G2JIB3;A0A0G2JIA9	A0A024RCR6	Large proline-rich protein BAG6	BAT3;BAG6	-1.08933	-1.11192	1	0	0	0	0	0	0	0	0.0238437	-0.146209	0.00465759	-0.150222	-0.123435	-0.153049	0.0398198	0.0178195	-0.123004	-0.192188	-0.123435	-0.153049	-0.131157	-0.166458	18	18	18	28.9	28.9	28.9	118.7	0	130.99	3167400000	1515600000	1651800000	0.0472064	0.099341	0.107927	0.0934853	0.0460526	0.162559
P57088;D6RAA6;H0Y8N0;J3KN43;D6RBY2	P57088	Transmembrane protein 33	TMEM33	-1.283	-1.10961	1	0	0	0	0	0	0	0	0.0132338	-0.336999	0.0388466	-0.142816	-0.359521	-0.150055	0.0678226	0.0502299	-0.359521	-0.390695	-0.26078	-0.150055	-0.0893595	-0.189034	8	8	8	30.4	30.4	30.4	27.978	0	68.144	3012400000	1371600000	1640800000	0.0250633	0.028245	0.0128567	0.00653356	0.131012	0.00421904
M0R3D6;M0R1A7;M0R117;Q02543;M0R0P7	M0R3D6	60S ribosomal protein L18a	RPL18A	-1.1934	-1.10885	1	0	0	0	0	0	0	0	0.0264686	-0.231627	0.0265261	-0.147433	-0.255078	-0.149062	0.0665996	0.0424392	-0.255078	-0.283328	-0.156474	-0.149062	-0.104202	-0.189034	9	9	9	42.6	42.6	42.6	16.714	0	175.84	14907000000	6387600000	8519000000	0.0211689	0.00201171	0.0323997	0.0280117	0.0389136	0.0009491
P62269;A0A0G2JQH2;Q5GGW2;J3JS69	P62269	40S ribosomal protein S18	RPS18	-1.1412	-1.1085	1	0	0	0	0	0	0	0	0.0403201	-0.169826	0.00999298	-0.137945	-0.190552	-0.148609	0.0609222	0.0240651	-0.190552	-0.217681	-0.101245	-0.154836	-0.110391	-0.148609	11	11	11	50	50	50	17.718	0	162.32	46450000000	20636000000	25814000000	0.0425306	0.0412286	0.00342361	0.00628613	0.0822636	0.0247583
G3V203;J3QQ67;Q07020;H0YHA7;F8VYV2;A0A075B7A0;F8VUA6;F8VXR6	G3V203	60S ribosomal protein L18	RPL18	-1.11085	-1.10645	1	0	0	0	0	0	0	0	0.028502	-0.136516	0.0387603	-0.150087	-0.151667	-0.145932	0.0407965	0.052725	-0.0903115	-0.167569	-0.151667	-0.145932	-0.0995628	-0.204767	8	8	8	40.9	40.9	40.9	18.756	0	195.5	31592000000	14323000000	17269000000	0.0173368	0.0417776	0.0842796	0.0252197	0.113255	0.00314192
O14818;H0Y586;Q8TAA3;A0A087WYS6;F5GY34	O14818	Proteasome subunit alpha type-7	PSMA7	-1.05001	-1.10513	1	0	0	0	0	0	0	0	0.0413921	-0.0607723	0.0311059	-0.125484	-0.070402	-0.144222	0.0221077	0.0392546	-0.0354831	-0.0764319	-0.070402	-0.144222	-0.0803718	-0.151859	13	13	13	60.9	60.9	60.9	27.887	0	256.59	18349000000	8561300000	9787200000	0.0441536	0.0791217	0.0179735	0.0316307	0.0956895	0.0720602
P78371;F5GWF6;F8VQ14	P78371	T-complex protein 1 subunit beta	CCT2	-1.1721	-1.09844	1	0	0	0	0	0	0	0	0.0223786	-0.239654	0.0152395	-0.124923	-0.229096	-0.135457	0.0631606	0.0270207	-0.229096	-0.307428	-0.182437	-0.135457	-0.0942221	-0.145091	33	33	33	74.2	74.2	74.2	57.488	0	323.31	66792000000	31583000000	35209000000	0.00321407	0.00197848	0.0428773	0.0260252	0.0521881	0.0216927
P62854;Q5JNZ5	P62854	40S ribosomal protein S26;Putative 40S ribosomal protein S26-like 1	RPS26;RPS26P11	-1.1394	-1.08603	1	0	0	0	0	0	0	0	0.0365552	-0.180257	0.0101885	-0.113821	-0.188274	-0.11907	0.0613897	0.020053	-0.188274	-0.237245	-0.115253	-0.130728	-0.11907	-0.091666	3	3	3	31.3	31.3	31.3	13.015	0	24.439	12921000000	5506300000	7414900000	0.067898	0.0279531	0.0578197	0.00938793	0.00549743	0.0108022
P49368;B4DUR8;E9PRC8;Q5SZX6;E9PQ35;Q5SZW8;E9PM09;Q5SZX9	P49368	T-complex protein 1 subunit gamma	CCT3	-1.15661	-1.07883	1	0	0	0	0	0	0	0	0.0356583	-0.199924	0.00977471	-0.110631	-0.209901	-0.109467	0.0671999	0.019085	-0.128293	-0.261578	-0.209901	-0.0921551	-0.109467	-0.130272	34	34	34	63.7	63.7	63.7	60.533	0	323.31	49819000000	24423000000	25396000000	0.0750159	0.0565825	0.0255776	0.0234608	0.0263172	0.0232612
P32969;H0Y9V9;D6RAN4;E7ESE0;H0Y9R4	P32969	60S ribosomal protein L9	RPL9	-1.17598	-1.07049	1	0	0	0	0	0	0	0	0.0272366	-0.235195	0.0172948	-0.0954722	-0.233866	-0.0982671	0.0686406	0.0220337	-0.167229	-0.304491	-0.233866	-0.115975	-0.0982671	-0.0721745	10	10	10	62	62	62	21.863	0	323.31	19696000000	9504700000	10192000000	0.0486937	0.0212287	0.0966011	0.0185736	0.107076	0.0101014
Q99832;F8WAM2;F8WBP8;A0A0D9SG95	Q99832	T-complex protein 1 subunit eta	CCT7	-1.2195	-1.0698	1	0	0	0	0	0	0	0	0.038223	-0.25056	0.0299468	-0.113171	-0.28629	-0.0973411	0.0873716	0.0347055	-0.28629	-0.314404	-0.150986	-0.152969	-0.0892022	-0.0973411	29	29	29	63.4	63.4	63.4	59.366	0	323.31	40545000000	19122000000	21423000000	0.0192769	0.0319115	0.0127709	0.0512433	0.0508249	0.0231107
P40227	P40227	T-complex protein 1 subunit zeta	CCT6A	-1.15153	-1.06554	1	0	0	0	0	0	0	0	0.0175693	-0.228293	0.00194584	-0.0957437	-0.203546	-0.091579	0.0531145	0.00732586	-0.192068	-0.289266	-0.203546	-0.091579	-0.0914495	-0.104202	24	24	19	57.8	57.8	50.3	58.024	0	323.31	48659000000	23760000000	24899000000	0.0205324	0.0147759	0.0232102	0.0614401	0.0224026	0.0404988
Q9BTE7;E9PM04;H0YCN4;H0Y9C5;E9PQV9;H0Y907;Q92564	Q9BTE7	DCN1-like protein 5;DCN1-like protein	DCUN1D5	-1.26934	-1.05654	1	0	0	0	0	0	0	0	0.0314243	-0.320059	0.0232177	-0.0919852	-0.344077	-0.0793503	0.100659	0.024709	-0.406537	-0.344077	-0.209564	-0.120457	-0.0793503	-0.0761487	6	6	6	32.5	32.5	32.5	27.508	0	20.803	748360000	322510000	425840000	0.0427312	0.00875999	0.0209964	0.0381587	0.0743067	0.0868727
P50991	P50991	T-complex protein 1 subunit delta	CCT4	-1.1199	-1.05307	1	0	0	0	0	0	0	0	0.0238936	-0.185095	0.048407	-0.0764382	-0.16337	-0.0745987	0.0504647	0.030238	-0.16337	-0.242783	-0.14913	-0.0471619	-0.0745987	-0.107554	26	26	26	60.9	60.9	60.9	57.924	0	323.31	56380000000	27055000000	29325000000	0.0140907	0.0352595	0.0698111	0.0162794	0.0236954	0.0158871
Q9HB71;B2ZWH1	Q9HB71	Calcyclin-binding protein	CACYBP	-1.1496	-1.05151	1	0	0	0	0	0	0	0	0.00228025	-0.195187	0.028926	-0.079696	-0.201132	-0.0724601	0.0161714	0.0240008	-0.201132	-0.176885	-0.207545	-0.0601457	-0.0724601	-0.106482	18	18	18	72.8	72.8	72.8	26.21	0	323.31	19859000000	9504700000	10354000000	0.00962342	0.0342906	0.0486735	0.0153772	0.032093	0.0437513
O60341;R4GMP9;R4GMQ1	O60341	Lysine-specific histone demethylase 1A	KDM1A	1.08849	1.03126	1	0	0	0	0	0	0	0	0.0456979	0.144473	0.04951	0.0382168	0.122334	0.0444045	0.0554102	0.0153028	0.122334	0.20753	0.103555	0.0207891	0.0444045	0.0494569	16	16	16	33	33	33	92.902	0	61.594	1700500000	924350000	776190000	0.0320905	0.132111	0.00517335	0.0413413	0.113537	NaN
Q15366;H3BSS4	Q15366	Poly(rC)-binding protein 2	PCBP2	1.09779	1.05472	1	0	0	0	0	0	0	0	0.0232334	0.12259	0.0489947	0.0816402	0.134602	0.0768609	0.0329416	0.0325065	0.0853284	0.14784	0.134602	0.0768609	0.116272	0.0517879	19	19	3	66.8	66.8	6.3	38.58	0	323.31	40619000000	19308000000	21311000000	0.0291077	0.0190779	0.00898155	0.0211404	0.044111	0.0101288
P30086	P30086	Phosphatidylethanolamine-binding protein 1;Hippocampal cholinergic neurostimulating peptide	PEBP1	1.12706	1.06778	1	0	0	0	0	0	0	0	0.0429213	0.170743	0.042852	0.0905363	0.172558	0.0946183	0.063326	0.0335496	0.233142	0.106529	0.172558	0.0551325	0.121858	0.0946183	10	10	10	69.5	69.5	69.5	21.057	0	323.31	10763000000	5935800000	4827100000	0.086318	0.000307551	0.0377788	0.0275557	0.126955	0.0205799
P09874;Q5VX84;Q5VX85	P09874	Poly [ADP-ribose] polymerase 1	PARP1	1.18687	1.07647	1	0	0	0	0	0	0	0	0.00621123	0.232618	0.02992	0.110283	0.247166	0.106311	0.0319025	0.033804	0.247166	0.254654	0.196035	0.145897	0.106311	0.0786398	48	48	48	49.6	49.6	49.6	113.08	0	323.31	45751000000	22937000000	22815000000	0.0219411	0.0348067	0.023664	0.00655962	0.0267608	0.00937816
Q14697;F5H6X6	Q14697	Neutral alpha-glucosidase AB	GANAB	1.14669	1.0934	1	0	0	0	0	0	0	0	0.00480584	0.210517	0.0193039	0.134154	0.197474	0.128822	0.0253689	0.0327603	0.239754	0.197474	0.194322	0.169254	0.128822	0.104387	38	38	7	59.5	59.5	9.5	106.87	0	323.31	21075000000	9084500000	11991000000	0.0155908	0.060539	0.0210798	0.0230812	0.0702588	0.0105965
P50213;H0YL72;H0YLI6;H0YMU3;H0YKD0;H0YNF5;H0YM46;H0YM64	P50213	Isocitrate dehydrogenase [NAD] subunit alpha, mitochondrial	IDH3A	1.22226	1.10342	1	0	0	0	0	0	0	0	0.0378687	0.302771	0.00463017	0.141153	0.289551	0.141976	0.105058	0.016694	0.204948	0.289551	0.413813	0.141976	0.15742	0.124063	13	13	13	38.8	38.8	38.8	39.591	0	182.33	7354400000	3624500000	3729900000	0.0368265	0.0222314	0.0783153	0.0424164	0.00504285	0.0526153
P13804;H0YLU7;H0YK49;H0YL12;H0YNX6;H0YKF0;H0YL83;J3KN60	P13804	Electron transfer flavoprotein subunit alpha, mitochondrial	ETFA	1.26469	1.10691	1	0	0	0	0	0	0	0	0.00860084	0.315164	0.0279183	0.166081	0.338779	0.146537	0.0509546	0.0490988	0.338779	0.350027	0.256686	0.146537	0.129765	0.221943	12	12	12	51.4	51.4	51.4	35.079	0	95.876	6683800000	3527200000	3156700000	0.0196754	0.00247052	0.00426583	0.0148244	0.0879037	0.0912594
P35232;C9JW96;C9JZ20;E7ESE2;E9PCW0;D6RBK0	P35232	Prohibitin	PHB	1.01674	1.1111	1	0	0	0	0	0	0	0	0.00673178	0.0252043	0.0119258	0.163924	0.0239478	0.15199	0.00359999	0.0312866	0.0292641	0.0239478	0.0224009	0.140361	0.15199	0.199421	16	16	16	75.7	75.7	75.7	29.804	0	323.31	28350000000	13251000000	15098000000	0.0424142	0.0315197	0.0604477	0.0219034	0.0084328	0.0156758
P56134	P56134	ATP synthase subunit f, mitochondrial	ATP5J2	1.16773	1.11252	1	0	0	0	0	0	0	0	0.00842363	0.2076	0.0115158	0.171101	0.223708	0.153832	0.0332121	0.0320802	0.229687	0.223708	0.169406	0.151355	0.208116	0.153832	4	4	2	41.5	41.5	16	10.918	0	39.055	4338500000	2171800000	2166800000	0.0318625	0.0258256	0.100378	0.0583919	0.00175614	0.0798545
P41252;A0A0A0MSX9;J3KR24;Q5TCD1;Q5TCC6;Q5TCC9	P41252	Isoleucine--tRNA ligase, cytoplasmic	IARS	1.03414	1.11437	1	0	0	0	0	0	0	0	0.0400677	0.0528482	0.0086517	0.16201	0.048427	0.156225	0.0188953	0.0262715	0.0365555	0.048427	0.073562	0.139112	0.190691	0.156225	51	51	51	50.8	50.8	50.8	144.5	0	323.31	21558000000	10928000000	10630000000	0.0397263	0.00924142	0.0119051	0.0274693	0.00823455	0.0193154
P68371	P68371	Tubulin beta-4B chain	TUBB4B	1.16342	1.11951	1	0	0	0	0	0	0	0	0.000780313	0.220016	0.00267452	0.165349	0.218366	0.162864	0.0106513	0.0148408	0.231396	0.218366	0.210286	0.151907	0.181275	0.162864	28	28	1	74.8	74.8	2.7	49.83	0	323.31	413130000000	213180000000	199950000000	0.0141527	0.0281511	0.0064912	0.035812	0.00703845	0.0302587
J3KQ32;Q9NTK5;C9JTK6;C9JCJ9	J3KQ32	Obg-like ATPase 1	OLA1	1.11567	1.12583	1	0	0	0	0	0	0	0	0.0372914	0.152428	0.0441739	0.157243	0.157914	0.170992	0.0524622	0.0592224	0.157914	0.0974376	0.201931	0.208382	0.170992	0.0923555	21	21	21	60.3	60.3	60.3	46.937	0	91.85	8603900000	4165200000	4438600000	0.041962	0.0528296	0.0714925	0.0195323	0.0281691	0.0402755
P09211;A8MX94;A0A087X2E9;A0A087X243	P09211	Glutathione S-transferase P	GSTP1	1.14995	1.13435	1	0	0	0	0	0	0	0	0.00702512	0.215762	0.0105096	0.188403	0.20157	0.181867	0.031489	0.0337198	0.193866	0.251849	0.20157	0.224912	0.181867	0.158429	14	14	14	70	70	70	23.356	0	323.31	94534000000	47274000000	47260000000	0.0157003	0.0472845	0.0470727	0.00948032	0.00873912	0.0305489
Q9Y2V2;H3BSW7;H3BUY4;H3BPY5;H3BNU9;H3BTK3;I3L3X8	Q9Y2V2	Calcium-regulated heat stable protein 1	CARHSP1	1.42865	1.13645	1	0	0	0	0	0	0	0	0.0473936	0.604531	0.0144334	0.201703	0.514656	0.184539	0.236438	0.0424324	0.514656	0.426209	0.872728	0.250028	0.17054	0.184539	6	6	6	67.3	67.3	67.3	15.892	0	81.493	2690100000	1632600000	1057500000	0.0281412	0.136658	0.16592	0.0898267	NaN	0.00980517
P23381;H0YJP3;G3V3H8;G3V3Y5;G3V277;G3V423;G3V5U1;G3V456;G3V5W1;G3V3S7;G3V3X0;G3V3P2;G3V227;G3V2Y7;G3V5H5;P78534;G3V4A3;G3V4Q0;G3V2F2;G3V3R3;G3V4S4;G3V313;G3V339;G3V2C0;G3V4C7;G3V4N8;G3V4N0	P23381	Tryptophan--tRNA ligase, cytoplasmic;T1-TrpRS;T2-TrpRS	WARS	1.2149	1.13702	1	0	0	0	0	0	0	0	0.0389983	0.259792	0.0214262	0.177515	0.280837	0.18526	0.0915605	0.0457441	0.159541	0.338997	0.280837	0.18526	0.218892	0.128393	20	20	20	56.1	56.1	56.1	53.165	0	277.81	8769900000	4240700000	4529200000	0.0565524	0.00990986	0.131171	0.0321524	0.0298669	0.0904885
Q14204;H0YJ21	Q14204	Cytoplasmic dynein 1 heavy chain 1	DYNC1H1	1.09076	1.14128	1	0	0	0	0	0	0	0	0.0215477	0.146508	0.0157682	0.17398	0.125339	0.190649	0.0378645	0.0382943	0.190223	0.123963	0.125339	0.201114	0.190649	0.130176	164	164	164	44.7	44.7	44.7	532.4	0	323.31	34903000000	17179000000	17724000000	0.0146728	0.0303364	0.0370965	0.00797243	0.01256	0.00896474
B4DJV2;O75390;A0A0C4DGI3;H0YIC4;F8W4S1;H0YH82;F8VRP1;F8VX68;F8VPF9;F8VPA1;F8VTT8;F8W1S4;F8VZK9;F8VX07;F8VWQ5;F8VRI6;F8W642;F8VU34;F8VR34	B4DJV2	Citrate synthase;Citrate synthase, mitochondrial	CS	1.18586	1.15299	1	0	0	0	0	0	0	0	0.000762684	0.246133	0.00437697	0.207208	0.245933	0.20538	0.0117802	0.0238223	0.245933	0.234454	0.258012	0.231892	0.184352	0.20538	17	17	16	51.9	51.9	49.9	50.431	0	323.31	18324000000	8627800000	9696000000	0.0601359	0.0293908	0.00161028	0.00158261	0.0177785	0.0371617
P61081;M0QX69;M0QYI6	P61081	NEDD8-conjugating enzyme Ubc12	UBE2M	1.10342	1.15693	1	0	0	0	0	0	0	0	0.0314478	0.169433	0.0494779	0.191743	0.141987	0.210302	0.0533075	0.0767511	0.141987	0.230871	0.13544	0.210302	0.257514	0.107415	5	5	5	30.1	30.1	30.1	20.9	0	16.858	2989100000	1407100000	1582100000	0.0678667	0.0220037	0.0490418	0.0456126	0.0216333	0.0995808
P00367;P49448	P00367	Glutamate dehydrogenase 1, mitochondrial;Glutamate dehydrogenase 2, mitochondrial	GLUD1;GLUD2	1.16759	1.15973	1	0	0	0	0	0	0	0	0.0162544	0.222314	0.0218503	0.207223	0.223537	0.213794	0.0497002	0.0539433	0.271392	0.223537	0.172014	0.150295	0.213794	0.25758	22	22	22	47.3	47.3	47.3	61.397	0	121.73	8128900000	4328900000	3800000000	0.0598407	0.0408642	0.0500594	0.0358213	0.0595651	0.15729
P22314;Q5JRR6;Q5JRR9;Q5JRS0;Q5JRS1;Q5JRS3;Q5JRS2	P22314	Ubiquitin-like modifier-activating enzyme 1	UBA1	1.15694	1.16356	1	0	0	0	0	0	0	0	0.00418437	0.223982	0.00125582	0.221227	0.210308	0.218548	0.0251741	0.0135916	0.253034	0.208604	0.210308	0.235958	0.209174	0.218548	43	43	43	57.5	57.5	57.5	117.85	0	323.31	55810000000	28945000000	26865000000	0.0408124	0.0455466	0.0413291	0.0122949	0.0250968	0.0314273
A0AVT1;H0Y8S8;H0Y9U5	A0AVT1	Ubiquitin-like modifier-activating enzyme 6	UBA6	1.23522	1.16481	1	0	0	0	0	0	0	0	0.00350972	0.31673	0.0171377	0.241392	0.304772	0.220093	0.0325861	0.0554497	0.304772	0.291812	0.353606	0.304334	0.19975	0.220093	27	27	27	35.2	35.2	35.2	117.97	0	106.21	3992000000	2084600000	1907400000	0.0498882	0.00691853	0.0898722	0.0534669	0.115543	0.25953
P06576;H0YH81;F8W079;F8W0P7;H0YI37	P06576	ATP synthase subunit beta, mitochondrial;ATP synthase subunit beta	ATP5B	1.13037	1.16755	1	0	0	0	0	0	0	0	0.00987757	0.194695	0.0100532	0.21106	0.176789	0.223483	0.0337658	0.0369327	0.176789	0.173654	0.233643	0.169517	0.223483	0.240179	26	26	26	71.8	71.8	71.8	56.559	0	323.31	109700000000	54247000000	55452000000	0.0303066	0.0732217	0.00140336	0.015131	0.0255849	0.0169486
Q15102;M0R389;M0R1K3;M0QXS6;M0R323;M0QZT2	Q15102	Platelet-activating factor acetylhydrolase IB subunit gamma	PAFAH1B3	1.24305	1.17955	1	0	0	0	0	0	0	0	0.0217319	0.304071	0.0404564	0.255341	0.313889	0.238232	0.0789322	0.0917641	0.313889	0.377635	0.220689	0.354456	0.238232	0.173336	9	9	9	57.1	57.1	57.1	25.734	0	323.31	6428500000	3494200000	2934300000	0.0242736	0.277039	0.0539039	0.100773	0.0761767	0.0583282
P40926;G3XAL0	P40926	Malate dehydrogenase, mitochondrial;Malate dehydrogenase	MDH2	1.14544	1.18452	1	0	0	0	0	0	0	0	0.0282157	0.189783	0.00154937	0.243523	0.195902	0.244298	0.0564169	0.016622	0.242891	0.195902	0.130556	0.259744	0.244298	0.226527	15	15	15	59.2	59.2	59.2	35.503	0	323.31	58986000000	29044000000	29942000000	0.0107911	0.00889235	0.0557419	0.0105996	0.0477393	0.00582433
Q9BW92;U3KQG0;Q5T5E9;U3KQ50;F6S7Q7	Q9BW92	Threonine--tRNA ligase, mitochondrial	TARS2	1.22614	1.1875	1	0	0	0	0	0	0	0	0.00878804	0.31446	0.0482279	0.265497	0.294119	0.247933	0.0513984	0.104818	0.372916	0.276345	0.294119	0.170571	0.247933	0.377988	6	6	6	12	12	12	81.035	0	14.679	234320000	124300000	110020000	0.189252	NaN	NaN	0.124055	0.0563681	0.152642
O95747;C9JIG9;F8WBK9	O95747	Serine/threonine-protein kinase OSR1	OXSR1	1.15124	1.19111	1	0	0	0	0	0	0	0	0.0088117	0.220716	0.0200495	0.253706	0.203191	0.252312	0.0361252	0.0631759	0.262261	0.203191	0.196697	0.317567	0.191239	0.252312	14	14	10	34.2	34.2	27.3	58.022	0	163.71	3553800000	1964400000	1589400000	0.061296	0.0321427	0.088664	0.0602209	0.0650808	0.0143145
A0A0A0MSE2;Q16836;E9PF18	A0A0A0MSE2	Hydroxyacyl-coenzyme A dehydrogenase, mitochondrial	HADH	1.38466	1.19238	1	0	0	0	0	0	0	0	0.0145616	0.510588	0.0138689	0.265307	0.46953	0.253844	0.1079	0.054687	0.46953	0.63299	0.429246	0.217259	0.253844	0.324816	10	10	10	50.3	50.3	50.3	42.123	0	169.34	11821000000	6615500000	5205500000	0.115927	0.0692471	0.121167	0.0153758	0.00821851	0.0863625
P30084	P30084	Enoyl-CoA hydratase, mitochondrial	ECHS1	1.35154	1.19976	1	0	0	0	0	0	0	0	0.0133723	0.391752	0.000655127	0.256431	0.434606	0.262742	0.0792621	0.0113739	0.300288	0.440362	0.434606	0.262742	0.263251	0.243301	10	10	10	43.1	43.1	43.1	31.387	0	218.47	5656200000	2963900000	2692300000	0.0852834	0.0352695	0.0235901	0.0148366	0.0250285	0.0355656
A0A0B4J2A4;P42765;K7EME0;K7EJB1;K7EJ68;K7ER88	A0A0B4J2A4	3-ketoacyl-CoA thiolase, mitochondrial	ACAA2	1.29366	1.2008	1	0	0	0	0	0	0	0	0.0158908	0.412011	0.00812964	0.286348	0.37146	0.263995	0.0910471	0.0449937	0.37146	0.516288	0.348285	0.256908	0.263995	0.338141	14	14	14	61.7	61.7	61.7	41.601	0	105.76	3299300000	1353900000	1945400000	0.0900342	0.318692	0.0212721	0.0249305	0.0555786	0.0426018
A0A087WVQ6;Q00610;J3KS13;K7EJJ5;J3KSQ2;J3KRF5;J3QL20;F5H5N6;A0A087WV74;A0A087WXH4	A0A087WVQ6	Clathrin heavy chain;Clathrin heavy chain 1	CLTC	1.13321	1.20262	1	0	0	0	0	0	0	0	0.00617872	0.179242	0.0193812	0.253071	0.180414	0.266184	0.0245172	0.0619268	0.203153	0.154161	0.180414	0.266184	0.307392	0.185638	85	85	66	60.2	60.2	50.4	192.06	0	323.31	88646000000	44236000000	44410000000	0.0175689	0.016653	6.93843e-05	0.0111685	0.0196905	0.035686
P38117;M0QY67	P38117	Electron transfer flavoprotein subunit beta	ETFB	1.38879	1.20724	1	0	0	0	0	0	0	0	0.038269	0.440494	0.0310683	0.243561	0.473831	0.271707	0.1537	0.0761437	0.473831	0.574789	0.27286	0.271707	0.301625	0.157351	14	14	14	55.7	55.7	55.7	27.843	0	65.828	6316000000	3235800000	3080200000	0.0236924	0.0306311	0.132011	0.0480081	0.00342365	0.0551785
H7BXI1;A0A087WXU3;A0FGR8	H7BXI1	Extended synaptotagmin-2	ESYT2	1.09033	1.20866	1	0	0	0	0	0	0	0	0.0485585	0.13981	0.0448194	0.254415	0.12477	0.273413	0.0554003	0.096567	0.12477	0.201177	0.0934825	0.273413	0.340071	0.149761	21	21	21	35	35	35	98.008	0	82.868	3848800000	2699500000	1149400000	0.0167878	0.0396964	0.0444479	0.280489	NaN	0.174991
P42224;J3KPM9;E7EPD2;D2KFR9;E7ENM1;E9PH66;H7BZ88;H7BZB5	P42224	Signal transducer and activator of transcription 1-alpha/beta;Signal transducer and activator of transcription	STAT1	1.38891	1.2164	1	0	0	0	0	0	0	0	0.0348171	0.462723	0.0296579	0.33197	0.473954	0.282614	0.153587	0.101289	0.303828	0.610385	0.473954	0.26482	0.448476	0.282614	19	19	19	34.5	34.5	34.5	87.334	0	119.54	2038300000	1123600000	914660000	0.0616021	0.0172093	0.0539202	0.154974	0.0327488	0.0424136
O60701;E7ER95;E7ER83;E7ETF4;E7EV97;D6RHF4;E9PBD2	O60701	UDP-glucose 6-dehydrogenase	UGDH	1.35885	1.22039	1	0	0	0	0	0	0	0	0.0252252	0.401995	0.0125255	0.278408	0.442385	0.287343	0.112729	0.0544815	0.274634	0.488964	0.442385	0.220012	0.32787	0.287343	14	14	14	39.9	39.9	39.9	55.023	0	53.738	1944600000	1153700000	790870000	0.0832461	0.741283	0.525373	0.0424186	0.167112	0.0916101
Q9NQW7;Q5T6H7;Q5T6H2;Q5T6H3	Q9NQW7	Xaa-Pro aminopeptidase 1	XPNPEP1	1.42943	1.22465	1	0	0	0	0	0	0	0	0.00648459	0.525471	0.00837024	0.29173	0.515441	0.292375	0.0736496	0.0465212	0.603621	0.515441	0.45735	0.292375	0.337926	0.24489	19	19	19	51.5	51.5	51.5	69.917	0	124.83	6209100000	3333700000	2875400000	0.184856	0.101494	0.112738	0.0396827	0.0672261	0.142375
P08758;D6RBL5;D6RBE9;E9PHT9;D6RCN3	P08758	Annexin A5;Annexin	ANXA5	1.33202	1.23852	1	0	0	0	0	0	0	0	0.00766972	0.402248	0.0483147	0.28612	0.413615	0.308614	0.0613696	0.113069	0.413615	0.335989	0.457139	0.308614	0.386251	0.163494	19	19	19	60.9	60.9	60.9	35.936	0	150.7	11335000000	5304200000	6031000000	0.0392395	0.043391	0.030333	0.0116114	0.0170186	0.0179861
P21912;A0A087WWT1;A0A087WXX8	P21912	Succinate dehydrogenase [ubiquinone] iron-sulfur subunit, mitochondrial	SDHB	1.26166	1.26079	1	0	0	0	0	0	0	0	0.0266535	0.344821	0.00908137	0.368309	0.33532	0.334329	0.0995063	0.06121	0.250406	0.448737	0.33532	0.438971	0.334329	0.331627	8	8	8	38.2	38.2	38.2	31.629	0	32.831	1642800000	850940000	791910000	0.0530668	0.0263005	0.0232954	0.0227063	0.0247955	0.0665738
C9JIF9;P13798;H7C1U0;H7C393;C9JLK2;F8WEH5	C9JIF9	Acylamino-acid-releasing enzyme	APEH	1.22819	1.26144	1	0	0	0	0	0	0	0	0.0484519	0.31974	0.01083	0.344049	0.296532	0.335075	0.126548	0.0625238	0.456286	0.296532	0.206402	0.410576	0.335075	0.286498	15	15	15	33.5	33.5	33.5	81.673	0	96.821	2819800000	1514300000	1305600000	0.0545047	0.0232036	0.0892268	0.0472556	0.0281901	0.176323
P32119;A6NIW5	P32119	Peroxiredoxin-2	PRDX2	1.13786	1.26673	1	0	0	0	0	0	0	0	0.0143295	0.189793	0.00493905	0.339155	0.186328	0.341109	0.0397799	0.0414376	0.186328	0.231192	0.151859	0.341109	0.379581	0.296775	10	9	9	58.6	53	53	21.892	0	116.06	15461000000	8134700000	7325900000	0.0352778	0.136574	0.0461471	0.0882788	0.00290756	0.0253482
P51148;K7ENY4;K7ERI8;K7ERQ8;F8VVK3;F8VVZ0;F8VUA5;F8VWU4;K7EIP6;F8WCY6;F8WD79;F8VPW9;F8VSF8;F8VWZ7	P51148	Ras-related protein Rab-5C	RAB5C	1.3503	1.26736	1	0	0	0	0	0	0	0	0.025578	0.412772	0.0217311	0.308082	0.433276	0.341822	0.11659	0.0799719	0.28729	0.433276	0.51775	0.341822	0.365655	0.21677	8	8	5	53.2	53.2	38.4	23.482	0	77.581	6103900000	3277300000	2826600000	0.0162458	0.0114331	0.0511725	0.140071	0.0581588	0.0251179
Q99643	Q99643	Succinate dehydrogenase cytochrome b560 subunit, mitochondrial	SDHC	1.21495	1.27742	1	0	0	0	0	0	0	0	0.00485597	0.289831	0.0111618	0.394031	0.280895	0.353235	0.0351099	0.072714	0.280895	0.260052	0.328545	0.350876	0.477983	0.353235	3	3	3	21.9	21.9	21.9	18.61	0.0024926	4.1539	404130000	212970000	191160000	0.119019	0.153915	0.0647327	0.0581777	0.157825	0.0429916
P19367;B1AR63;B1AR62;B1AR61;Q2TB90;P52790	P19367	Hexokinase-1	HK1	1.45886	1.27755	1	0	0	0	0	0	0	0	0.0376174	0.472338	0.039668	0.313644	0.544843	0.353375	0.163319	0.111544	0.285319	0.544843	0.586851	0.353375	0.399884	0.187674	25	25	21	32.9	32.9	28.8	102.48	0	114.22	2869300000	1529200000	1340100000	0.031812	0.165238	0.110419	0.102827	0.0846755	0.132364
P31040;D6RFM5;A0A087X1I3;H0Y8X1	P31040	Succinate dehydrogenase [ubiquinone] flavoprotein subunit, mitochondrial	SDHA	1.18903	1.29224	1	0	0	0	0	0	0	0	0.0052202	0.243176	0.0148061	0.384208	0.249781	0.369874	0.0305513	0.0818864	0.209862	0.269884	0.249781	0.472314	0.310434	0.369874	18	18	18	44.6	44.6	44.6	72.691	0	142.28	3986100000	2095800000	1890400000	0.0375424	0.0242671	0.0189221	0.0216878	0.113602	0.0509005
P09622;E9PEX6;F8WDM5;F2Z2E3	P09622	Dihydrolipoyl dehydrogenase, mitochondrial;Dihydrolipoyl dehydrogenase	DLD	1.23973	1.2939	1	0	0	0	0	0	0	0	0.0133199	0.304414	0.0106877	0.337119	0.310025	0.371725	0.0614679	0.0608539	0.240333	0.310025	0.362884	0.371725	0.372779	0.266854	10	10	10	29.5	29.5	29.5	54.177	0	213.21	6549900000	3355800000	3194100000	0.156855	0.16035	0.103792	0.0183844	0.273258	0.181467
Q92820	Q92820	Gamma-glutamyl hydrolase	GGH	1.40675	1.31103	1	0	0	0	0	0	0	0	0.0299475	0.426321	0.0312164	0.409286	0.492371	0.390699	0.130739	0.128273	0.275734	0.510858	0.492371	0.29132	0.545838	0.390699	8	8	8	31.4	31.4	31.4	35.964	0	32.078	1899900000	1044700000	855180000	0.153295	0.0499259	0.0274093	0.325354	0.0328316	0.164832
P61224;E7ESV4;F5H7Y6;F5H6R7;F5H004;F5GX62;A0A0J9YXB3;A6NIZ1;F5H077;F5GWU8;F5H491;F5H0B7;F5H500;F5GYB5;F5H823;B7ZB78;F5GZG1;F5H4H0;F5GYH7;F8WBC0	P61224	Ras-related protein Rap-1b;Ras-related protein Rap-1b-like protein	RAP1B	1.38692	1.32714	1	0	0	0	0	0	0	0	0.0160299	0.49526	0.000485201	0.413921	0.471885	0.408321	0.109933	0.0157978	0.398893	0.615	0.471885	0.431757	0.401687	0.408321	11	11	5	57.1	57.1	29.9	20.825	0	165.03	12698000000	7198000000	5500000000	0.0582161	0.00162497	0.0715344	0.0224969	0.0113661	0.0262112
F8W7Q4;Q96A26;E9PH05	F8W7Q4	Protein FAM162A	FAM162A	1.1779	1.3458	1	0	0	0	0	0	0	0	0.0292267	0.238047	0.0268158	0.412256	0.236214	0.428469	0.0720773	0.119343	0.311023	0.236214	0.166903	0.522664	0.428469	0.285636	4	4	4	31.9	31.9	31.9	16.515	0	63.101	2869200000	1469500000	1399700000	0.0858305	0.0564329	0.0309322	0.0363204	0.0613675	0.0182869
P14618;B4DNK4	P14618	Pyruvate kinase PKM;Pyruvate kinase	PKM	1.35022	1.34753	1	0	0	0	0	0	0	0	0.00783934	0.43447	0.0450736	0.377685	0.433195	0.430318	0.0670232	0.143791	0.433195	0.368094	0.502122	0.430318	0.487744	0.214994	40	40	4	76.3	76.3	9.4	57.936	0	323.31	177640000000	95819000000	81817000000	0.0784281	0.0301236	0.0180166	0.00992059	0.0115197	0.00819666
P35754	P35754	Glutaredoxin-1	GLRX	1.2948	1.38495	1	0	0	0	0	0	0	0	0.0379602	0.318475	0.0242261	0.528835	0.372729	0.469831	0.110649	0.14522	0.372729	0.191171	0.391524	0.469831	0.69427	0.422404	6	6	6	78.3	78.3	78.3	11.776	0	276.26	4851900000	2727600000	2124300000	0.0797463	0.114731	0.00378713	0.0360863	0.0171941	0.0363454
Q13057;K7ES73;K7EN91;K7ESK6;K7EP09;K7EPT0;K7EQ60;K7EPC2	Q13057	Bifunctional coenzyme A synthase;Phosphopantetheine adenylyltransferase;Dephospho-CoA kinase	COASY	1.28808	1.3902	1	0	0	0	0	0	0	0	0.0343927	0.39605	0.00769233	0.493212	0.365218	0.475289	0.13061	0.0753599	0.283615	0.365218	0.539318	0.575918	0.475289	0.42843	11	11	11	27.8	27.8	27.8	62.328	0	34.117	1819100000	895980000	923080000	0.249621	0.345354	0.090969	0.111385	0.0811507	0.10769
O75874;C9J4N6;C9JJE5;C9JLU6	O75874	Isocitrate dehydrogenase [NADP] cytoplasmic	IDH1	1.35579	1.39287	1	0	0	0	0	0	0	0	0.000184761	0.435791	0.0239735	0.433795	0.439129	0.478058	0.0102613	0.118476	0.439129	0.443968	0.424276	0.478058	0.523767	0.29956	15	14	14	42.8	40.6	40.6	46.659	0	74.859	3466400000	1895400000	1571000000	0.0577764	0.0597058	0.00516084	0.0326895	0.103654	0.0178636
Q3LXA3;H0YCY6;I3L252;E9PJG8;E9PQR1	Q3LXA3	Bifunctional ATP-dependent dihydroxyacetone kinase/FAD-AMP lyase (cyclizing);ATP-dependent dihydroxyacetone kinase;FAD-AMP lyase (cyclizing)	DAK;TKFC	1.12505	1.43523	1	0	0	0	0	0	0	0	0.0194976	0.182293	0.0395122	0.593649	0.169988	0.521286	0.044745	0.210684	0.169988	0.231903	0.144988	0.521286	0.830978	0.428682	9	9	9	25.7	25.7	25.7	58.946	0	40.431	680630000	354990000	325650000	0.019619	0.0624558	0.144938	0.0707907	0.277825	0.52176
O75369;E7EN95;A0A0A0MT44;H7C5L4;A0A0C4DGA1	O75369	Filamin-B	FLNB	1.41318	1.4465	1	0	0	0	0	0	0	0	0.00692807	0.478493	0.0211216	0.49219	0.498945	0.532566	0.0693439	0.125899	0.535311	0.401223	0.498945	0.592948	0.532566	0.351056	95	95	87	60	60	56.5	278.16	0	323.31	20459000000	11873000000	8586100000	0.0457292	0.0573438	0.00347435	0.0860811	0.178998	0.00332016
Q9Y490	Q9Y490	Talin-1	TLN1	1.20322	1.4649	1	0	0	0	0	0	0	0	0.00825929	0.24831	0.0272552	0.488858	0.266906	0.550801	0.0393305	0.142722	0.266906	0.274894	0.20313	0.590142	0.550801	0.32563	94	94	85	58	58	54.3	269.76	0	323.31	40281000000	23313000000	16967000000	0.0356386	0.0232902	0.0241564	0.0228703	0.0674055	0.00685923
P40925;B9A041;B8ZZ51;C9JF79	P40925	Malate dehydrogenase, cytoplasmic;Malate dehydrogenase	MDH1	1.28366	1.47773	1	0	0	0	0	0	0	0	0.00102054	0.364733	0.0355577	0.474715	0.360268	0.563383	0.0201969	0.159327	0.360268	0.347143	0.386789	0.569983	0.563383	0.29078	12	12	8	39.8	39.8	24.6	36.426	0	171.87	20557000000	10751000000	9806600000	0.00926217	0.103185	0.0128178	0.0101952	0.022337	0.00435664
P15153;B1AH77;B1AH78;B1AH80	P15153	Ras-related C3 botulinum toxin substrate 2	RAC2	1.32489	1.47947	1	0	0	0	0	0	0	0	0.046689	0.394157	0.0453982	0.467018	0.405876	0.565084	0.152923	0.178487	0.540883	0.405876	0.235711	0.565084	0.574971	0.260999	7	2	2	38	7.8	7.8	21.429	0	14.642	5263700000	2904300000	2359400000	0.0287384	0.0282201	0.00928526	0.0179449	0.0421358	0.0663817
F5H8H2;Q03426;A0A1B0GWC2;F5H163;A0A0B4J236;F5H368;A0A1B0GWF3;F5GXC0;F5H092	F5H8H2	Mevalonate kinase	MVK	1.45053	1.56632	1	0	0	0	0	1	0	0	0.017279	0.536579	0.028437	0.585257	0.536579	0.647377	0.0206013	0.17469	0.522012	0.551147	NaN	0.720397	0.387997	0.647377	4	4	4	21.2	21.2	21.2	37.171	0	8.8923	316710000	196470000	120240000	0.0896762	0.350189	NaN	0.369559	0.0891558	NaN
I3L0N3;P46459;K7EQD6;I3L2G1;I3L0L3;I3L338;I3L4Q9	I3L0N3	Vesicle-fusing ATPase	NSF	1.28303	1.59334	1	0	0	0	0	1	0	0	0.0403377	0.445613	0.0212369	0.599782	0.359556	0.672052	0.159894	0.153852	0.347179	0.630103	0.359556	0.704193	0.672052	0.423101	26	26	26	40.6	40.6	40.6	82.091	0	112.01	3657900000	2060500000	1597400000	0.0569439	0.105861	0.00218582	0.103358	0.0181825	0.470287
P62070;E9PK85;E9PQK5;E9PQC5	P62070	Ras-related protein R-Ras2	RRAS2	1.41764	1.60919	1	0	0	0	0	1	0	0	0.0346347	0.588339	0.0395425	0.613575	0.503487	0.686336	0.194741	0.217844	0.45042	0.503487	0.81111	0.785726	0.686336	0.368663	5	5	3	31.9	31.9	18.6	23.399	0	42.587	572420000	315240000	257170000	0.107179	0.0133193	0.0652664	0.0140646	NaN	0.0400852
O75131;A0A087WYQ3;H0YB26;E5RHZ0;A0A087WXR6;A0A087WUS8;E5RFT7;Q96FN4;O95741;Q9UBL6	O75131	Copine-3	CPNE3	1.4246	1.63893	1	0	0	0	0	1	0	0	0.000144556	0.510494	0.0460465	0.604462	0.510558	0.71275	0.010632	0.232778	0.49983	0.521094	0.510558	0.763369	0.71275	0.337266	15	15	14	37.8	37.8	36.1	60.13	0	75.649	6833200000	3554200000	3279000000	0.0347888	0.0373578	0.137697	0.042113	0.0293329	0.151105
P07108;B8ZWD1;A0A0A0MTI5	P07108	Acyl-CoA-binding protein	DBI	1.21142	1.64248	1	0	0	0	0	1	0	0	0.00274314	0.27018	0.0487456	0.619065	0.276695	0.71588	0.0245603	0.245816	0.276695	0.290826	0.243019	0.801732	0.71588	0.339583	6	6	6	72.4	72.4	72.4	10.044	0	23.423	1964900000	1008400000	956560000	0.0328366	0.022825	0.0420956	0.208133	NaN	0.0265235
Q60FE5;P21333;Q5HY54;A0A087WWY3;F8WE98;H0Y5C6;H0Y5F3;H7C2E7	Q60FE5	Filamin-A	FLNA	1.27648	1.6523	1	0	0	0	0	1	0	0	0.0155998	0.392967	0.026255	0.622325	0.35217	0.724473	0.0860208	0.178184	0.334935	0.35217	0.491795	0.725924	0.724473	0.416577	88	84	82	53	51.7	50.3	278.22	0	323.31	31110000000	17813000000	13296000000	0.0278216	0.000195266	0.0172283	0.0120814	0.0204156	0.0434002
Q86X76	Q86X76	Nitrilase homolog 1	NIT1	1.43805	1.76336	1	0	0	0	0	1	0	0	0.00924733	0.553257	0.0236497	0.771589	0.524109	0.818325	0.0927949	0.209253	0.657127	0.478536	0.524109	0.818325	0.542921	0.953523	8	8	8	33	33	33	35.896	0	19.814	624020000	374410000	249600000	0.115474	0.183014	0.0869379	0.0884351	NaN	NaN
Q9NR45;Q5TBR1;Q5TBR0	Q9NR45	Sialic acid synthase	NANS	1.27363	1.76969	1	0	0	0	0	1	0	0	0.0330485	0.297321	0.0431455	0.682567	0.348949	0.823497	0.0960149	0.253859	0.356476	0.186538	0.348949	0.834697	0.823497	0.389508	15	15	15	60.7	60.7	60.7	40.307	0	222.95	4142800000	2220800000	1922000000	0.0839649	0.107188	0.300103	0.0188799	0.286559	0.230484
P21399	P21399	Cytoplasmic aconitate hydratase	ACO1	1.41141	2.04161	1	0	0	0	0	1	0	0	0.0108251	0.514687	0.00110317	1.06061	0.49714	1.02971	0.093512	0.0610653	0.615729	0.49714	0.431191	1.02971	1.13095	1.02116	16	16	16	28.7	28.7	28.7	98.398	0	148.86	2118400000	1348400000	770000000	0.0310194	0.0172059	0.0590558	0.162241	0.13054	1.34756
P31350;C9JXC1	P31350	Ribonucleoside-diphosphate reductase subunit M2	RRM2	0	-2.20132	0	0	0	0	0	0	0	1	0.782946	0.066253	0.0454575	-1.36365	-0.0695647	-1.13837	0.364925	0.52153	-0.0695647	0.479612	-0.211288	-1.13837	-0.99263	-1.95996	18	18	16	56.3	56.3	50.1	44.877	0	136.84	6401900000	2842600000	3559300000	0.0407763	0.240646	0.0143628	0.0498133	0.146501	0.176399
O95926	O95926	Pre-mRNA-splicing factor SYF2	SYF2	0	-2.10278	0	0	0	0	0	0	0	1	0.122817	-0.59544	0.0322559	-0.928517	-0.59544	-1.0723	0.164501	0.296049	-0.711759	NaN	-0.47912	-1.0723	-1.12522	-0.588037	2	2	2	16	16	16	28.722	0	99.301	275510000	82111000	193400000	NaN	NaN	1.51412	0.109111	0.30129	0.0807448
P33552	P33552	Cyclin-dependent kinases regulatory subunit 2	CKS2	0	-2.0929	0	0	0	0	0	0	0	1	0.184271	0.26473	0.0370396	-0.961027	0.313439	-1.0655	0.22991	0.329581	0.0143684	0.313439	0.466382	-1.0655	-1.22571	-0.591871	2	2	2	24.1	24.1	24.1	9.8602	0.00024402	5.385	881670000	441900000	439770000	0.0800425	0.0969674	0.0609081	0.0631501	NaN	NaN
J3QQM5;Q9BT23;J3QL69;J3KRR0	J3QQM5	LIM domain-containing protein 2	LIMD2	0	-2.04569	0	0	0	0	0	0	0	1	0.0588779	-0.361694	0.0331375	-1.00452	-0.361694	-1.03259	0.0474427	0.324852	-0.328147	NaN	-0.395241	-1.31442	-0.66654	-1.03259	3	3	3	33.9	33.9	33.9	12.013	0	24.527	1580600000	560750000	1019900000	0.114849	NaN	0.210224	0.0609634	0.105493	0.838038
Q567V2	Q567V2	Mpv17-like protein 2	MPV17L2	0	-2.0264	0	0	0	0	0	0	0	1	1	-0.633385	0.0485802	-1.15283	-0.633385	-1.01892	NaN	0.456926	-0.633385	NaN	NaN	-1.01892	-0.777829	-1.66175	2	2	2	13.6	13.6	13.6	23.18	0.0020728	4.3894	46018000	11644000	34374000	NaN	NaN	NaN	0.196854	NaN	0.131283
Q9UHA3;H3BMQ2;H3BPF2	Q9UHA3	Probable ribosome biogenesis protein RLP24	RSL24D1	0	-1.97721	0	0	0	0	0	0	0	1	1	-0.238298	0.0453666	-0.983465	-0.238298	-0.983465	NaN	0.0992811	-0.238298	NaN	NaN	-1.05367	NaN	-0.913263	2	2	2	18.4	18.4	18.4	19.621	0	11.718	136110000	60266000	75848000	1.11309	NaN	NaN	0.160892	NaN	NaN
Q9Y3D8;A0A087WVD7;A0A087WY94;D6RDH4	Q9Y3D8	Adenylate kinase isoenzyme 6	AK6;TAF9	0	-1.97678	0	0	0	0	0	0	0	1	0.0862546	-0.919771	0.0122143	-0.983153	-0.846152	-0.983153	0.50088	0.0266796	-0.846152	-1.45339	-0.459775	-0.964288	NaN	-1.00202	5	5	5	36	36	36	20.061	0	39.03	399870000	134800000	265070000	0.0953105	NaN	0.117279	0.0724885	NaN	NaN
I3VM54;Q9Y2K7	I3VM54	Lysine-specific demethylase 2A	KDM2A	0	-1.85944	0	0	0	0	0	0	0	1	0.0644877	-0.594745	0.0299021	-0.792589	-0.678252	-0.894868	0.275083	0.242869	-0.678252	-0.818397	-0.287585	-0.894868	-0.967591	-0.515309	10	10	10	10.6	10.6	10.6	130.66	0	24.419	1122400000	488380000	634060000	0.055543	0.172474	0.00568319	0.124605	0.0372498	0.0182056
Q9Y4C8;H0YIL2	Q9Y4C8	Probable RNA-binding protein 19	RBM19	0	-1.8412	0	0	0	0	0	0	0	1	0.133516	-0.61157	0.012482	-0.853921	-0.61157	-0.880646	0.184098	0.166808	-0.741747	NaN	-0.481393	-1.00575	-0.880646	-0.675364	7	7	7	10.3	10.3	10.3	107.33	0	88.142	405680000	151480000	254200000	0.0580139	NaN	0.260086	0.101242	0.164224	NaN
P98179	P98179	RNA-binding protein 3	RBM3	0	-1.79859	0	0	0	0	0	0	0	1	0.0805137	-0.793225	0.0461848	-1.06252	-0.768756	-0.84687	0.415359	0.409836	-0.768756	-1.22028	-0.390641	-0.84687	-0.805537	-1.53516	6	6	6	55.4	55.4	55.4	17.17	0	65.001	8285800000	3081700000	5204100000	0.0646219	0.0415922	0.154782	0.0545461	0.0268272	0.0160508
Q9BX40;Q5TBP9;A0A0C4DFV2;Q5TBQ1;Q5TBQ0	Q9BX40	Protein LSM14 homolog B	LSM14B	0	-1.79818	0	0	0	0	0	0	0	1	0.650468	0.0798242	0.00405572	-0.83446	0.0227581	-0.846535	0.262059	0.0923261	-0.148999	0.0227581	0.365714	-0.920154	-0.846535	-0.736691	6	6	6	33.2	33.2	33.2	42.07	0	11.758	195170000	84979000	110190000	NaN	0.0536979	0.14312	0.259546	0.0721159	0.0321089
Q9H9Y2	Q9H9Y2	Ribosome production factor 1	RPF1	0	-1.78778	0	0	0	0	0	0	0	1	0.117695	-0.428906	0.0182422	-0.838169	-0.431666	-0.838169	0.280229	0.0339753	-0.147307	-0.707744	-0.431666	NaN	-0.814145	-0.862194	5	5	5	24.1	24.1	24.1	40.11	0	15.584	297150000	129690000	167460000	0.0414899	0.248727	0.25933	0.502559	NaN	0.0854964
P40222	P40222	Alpha-taxilin	TXLNA	0	-1.72829	0	0	0	0	0	0	0	1	0.0865188	-0.730326	0.00754941	-0.789346	-0.535107	-0.789346	0.39841	0.0132384	-0.467175	-1.18869	-0.535107	-0.779985	NaN	-0.798707	7	7	7	20.1	20.1	20.1	61.89	0	72.818	388560000	156610000	231950000	0.026666	0.477969	0.0170367	0.364005	0.339212	NaN
F8VX04;Q9H2H9	F8VX04	Sodium-coupled neutral amino acid transporter 1	SLC38A1	0	-1.70828	0	0	0	0	0	0	0	1	1	0	0.0296127	-0.772547	NaN	-0.772547	NaN	0.0508571	NaN	NaN	NaN	-0.736585	-0.808508	NaN	2	2	2	3.8	3.8	3.8	56.195	0.0065428	3.1495	349210000	110370000	238840000	NaN	NaN	NaN	NaN	0.099267	0.0723277
Q5UIP0;H7BZN3;H7C2B5	Q5UIP0	Telomere-associated protein RIF1	RIF1	0	-1.70486	0	0	0	0	0	0	0	1	0.0776761	-0.302212	0.0388527	-0.65229	-0.343528	-0.769651	0.155071	0.229436	-0.130667	-0.343528	-0.432441	-0.799307	-0.769651	-0.387914	23	23	23	13.5	13.5	13.5	274.46	0	69.956	1847900000	642210000	1205700000	0.0327367	0.145879	0.0147405	0.0644959	0.0130135	0.0144805
Q9NVN8	Q9NVN8	Guanine nucleotide-binding protein-like 3-like protein	GNL3L	0	-1.6971	0	0	0	0	0	0	0	1	0.254034	-1.10306	0.00735121	-0.763074	-0.451435	-0.763074	1.20612	0.0124618	-0.451435	-2.49483	-0.36292	-0.754262	NaN	-0.771886	8	8	8	20.8	20.8	20.8	65.572	0	26.112	317030000	136110000	180920000	0.431783	NaN	0.0730427	0.574668	0.0713505	NaN
Q3B7T1;H0Y353	Q3B7T1	Erythroid differentiation-related factor 1	EDRF1	0	-1.6719	0	0	0	0	0	0	0	1	0.170864	-0.438407	0.00590963	-0.714962	-0.603923	-0.741489	0.362031	0.0956215	-0.023204	-0.688095	-0.603923	-0.608878	-0.79452	-0.741489	2	2	2	1.8	1.8	1.8	138.53	0.0014128	4.8067	32509000	12861000	19648000	0.796078	0.320709	0.194425	NaN	0.0984925	NaN
Q9BQ52;G5E9D5;E7ES68;H7C2I4;V9GYS7;J3QRS2;V9GYU5;J3QL08;V9GZ72;J3QQT1;J3QLK4	Q9BQ52	Zinc phosphodiesterase ELAC protein 2	ELAC2	0	-1.65302	0	0	0	0	0	0	0	1	0.264096	-0.254143	0.0376841	-0.711277	-0.138552	-0.725106	0.286382	0.246168	-0.138552	-0.580254	-0.0436211	-0.950239	-0.725106	-0.458487	23	23	23	50.1	50.1	50.1	92.218	0	120.61	2303500000	995930000	1307600000	0.0716134	0.0813105	0.00435494	0.0813741	0.388348	0.0117873
Q9NRF9	Q9NRF9	DNA polymerase epsilon subunit 3	POLE3	0	-1.60187	0	0	0	0	0	0	0	1	0.376019	-0.120654	0.0067703	-0.695016	-0.115699	-0.679753	0.185059	0.0995574	-0.115699	0.0618781	-0.30814	-0.603972	-0.679753	-0.801324	4	4	4	31.3	31.3	31.3	16.859	0	124.73	985640000	419710000	565930000	0.192964	0.0554503	0.256397	0.0979871	0.255192	0.0574358
P41182;A0A0C4DH53;C9JL16;C9JCS5	P41182	B-cell lymphoma 6 protein	BCL6	0	-1.5687	0	0	0	0	0	0	0	1	1	0	0.0105101	-0.596206	NaN	-0.649569	NaN	0.10671	NaN	NaN	NaN	-0.665708	-0.473341	-0.649569	5	5	5	10.6	10.6	10.6	78.846	0	39.246	388680000	107810000	280870000	NaN	NaN	NaN	0.125191	0.0430828	0.169251
M0QXZ5;Q96B54	M0QXZ5	Zinc finger protein 428	ZNF428	0	-1.56768	0	0	0	0	0	0	0	1	0.765218	0.0360117	0.04735	-0.795168	-0.0250289	-0.648635	0.182604	0.310845	-0.0250289	-0.108253	0.241317	-0.584674	-0.648635	-1.1522	4	4	4	25.7	25.7	25.7	23.568	0	20.216	313410000	155870000	157540000	0.0837819	0.365815	0.282155	0.372427	NaN	0.391608
O75153;K7EIG1;Q9Y5I4	O75153	Clustered mitochondria protein homolog	CLUH	0	-1.53204	0	0	0	0	0	0	0	1	0.0629461	-0.762556	0.0186761	-0.580478	-0.77273	-0.61545	0.348023	0.139361	-0.77273	-1.10538	-0.409557	-0.61545	-0.699022	-0.426962	24	24	4	25.6	25.6	4.4	146.67	0	81.663	2074900000	779230000	1295700000	0.102765	0.128123	0.0672661	0.0352845	0.279655	0.0904593
D6RAM3;Q7L591;D6RC22;D6R951;D6R977;D6RAZ9;D6RAV2	D6RAM3	Docking protein 3	DOK3	0	-1.51451	0	0	0	0	0	0	0	1	1	0	0.0479794	-0.599993	NaN	-0.598847	NaN	0.236219	NaN	NaN	NaN	-0.836782	-0.598847	-0.364348	9	9	9	34.1	34.1	34.1	47.601	0	34.089	732260000	295330000	436920000	NaN	NaN	NaN	0.061079	0.202887	0.0757602
E9PK91;Q9NYF8;E9PK09;E9PQN2;E9PKI6;E9PJA7;H0YF63;H0YF14;H0YF00	E9PK91	Bcl-2-associated transcription factor 1	BCLAF1	0	-1.48689	0	0	0	0	0	0	0	0	0.386951	-0.0791837	0.0344803	-0.495115	-0.0946415	-0.572302	0.124979	0.163499	-0.0946415	0.0528055	-0.195715	-0.572302	-0.605731	-0.307312	8	8	8	10.8	10.8	10.8	100.4	0	35.318	2214200000	1053700000	1160500000	0.0872966	0.570356	0.0510332	0.291671	0.365375	0.0233955
Q9ULW0	Q9ULW0	Targeting protein for Xklp2	TPX2	0	-1.479	0	0	0	0	0	0	0	0	0.0529595	0.637919	0.0439507	-0.682209	0.63447	-0.564623	0.264912	0.256245	0.374748	0.904539	0.63447	-0.564623	-0.50586	-0.976144	18	18	18	33.3	33.3	33.3	85.652	0	67.344	1280000000	714270000	565730000	0.0162433	0.0771123	0.00573281	0.111918	0.180616	0.188748
Q8N3U4;B1AMT4;B1AMT2;B1AMT3;B1AMT1;B1AMT0;C9JJQ0;D6W5U7;Q9UJ98	Q8N3U4	Cohesin subunit SA-2	STAG2	0	-1.46576	0	0	0	0	0	0	0	0	0.087695	-0.241981	0.041144	-0.492087	-0.183945	-0.551648	0.133031	0.178438	-0.147828	-0.183945	-0.394169	-0.551648	-0.633126	-0.291486	23	23	20	22.9	22.9	20.3	141.32	0	77.003	1517000000	711950000	805090000	0.149263	0.0102374	0.0962971	0.129274	0.0471137	0.145177
Q9UNS1	Q9UNS1	Protein timeless homolog	TIMELESS	0	-1.442	0	0	0	0	0	0	0	0	0.0572588	-0.328302	0.00511323	-0.501416	-0.359242	-0.528071	0.142251	0.0623415	-0.173128	-0.452537	-0.359242	-0.430178	-0.545998	-0.528071	10	10	10	8.9	8.9	8.9	138.66	0	83.367	495640000	219060000	276580000	0.0449646	0.13632	0.0899959	0.113786	0.157173	0.235293
Q9BXS6;H0YMD2;H0YKA7	Q9BXS6	Nucleolar and spindle-associated protein 1	NUSAP1	0	-1.4391	0	0	0	0	0	0	0	0	0.0536226	0.841484	0.00192113	-0.51129	0.663857	-0.52517	0.351815	0.0388716	0.613895	1.2467	0.663857	-0.467384	-0.52517	-0.541317	8	8	8	23.6	23.6	23.6	49.451	0	45.484	635740000	343470000	292270000	0.0913676	0.094183	0.0972112	0.497976	NaN	0.0291336
A0A0C4DFX7;Q9H967	A0A0C4DFX7	WD repeat-containing protein 76	WDR76	0	-1.4332	0	0	0	0	0	0	0	0	0.426278	0.25124	0.00246491	-0.505825	0.365574	-0.51924	0.439282	0.0435778	0.365574	0.622051	-0.233905	-0.541118	-0.457117	-0.51924	5	5	5	9.8	9.8	9.8	62.553	0	16.914	476180000	183390000	292790000	0.210787	0.142853	0.344014	0.0525809	NaN	0.244935
P46783;F6U211;Q9NQ39	P46783	40S ribosomal protein S10;Putative 40S ribosomal protein S10-like	RPS10;RPS10P5	0	-1.42865	0	0	0	0	0	0	0	0	0.198507	-0.306086	0.00564688	-0.545175	-0.44297	-0.51465	0.2797	0.07126	-0.44297	-0.490981	0.0156924	-0.626612	-0.51465	-0.494262	6	2	2	38.2	9.1	9.1	18.898	0	223.4	4031000000	1618800000	2412200000	0.0289196	0.000725895	0.151636	0.0461133	0.155124	0.0298466
P62857	P62857	40S ribosomal protein S28	RPS28	0	-1.41821	0	0	0	0	0	0	0	0	0.0882218	-0.261349	0.00203458	-0.499353	-0.288181	-0.504067	0.144173	0.0390723	-0.288181	-0.390221	-0.105645	-0.504067	-0.458137	-0.535854	2	2	2	30.4	30.4	30.4	7.8409	0	79.129	9728500000	4142400000	5586100000	0.0498897	0.100992	0.0138423	0.0327108	0.110864	0.0481894
Q8IUF8;D6RCB6;H0Y9L8	Q8IUF8	Bifunctional lysine-specific demethylase and histidyl-hydroxylase MINA	MINA	0	-1.41053	0	0	0	0	0	0	0	0	0.0787474	-0.304486	0.0378479	-0.428716	-0.258345	-0.496239	0.15745	0.148716	-0.479851	-0.258345	-0.17526	-0.531691	-0.496239	-0.258217	3	3	3	7.5	7.5	7.5	52.8	0	10.641	220840000	99081000	121760000	0.211114	0.139423	0.0153584	0.100777	0.110666	0.25715
A0A0B4J1V9;Q9NRZ9;A0A087WSW7;F6XU50;Q9NW36;B1ALG6	A0A0B4J1V9	Lymphoid-specific helicase	HELLS	0	-1.40669	0	0	0	0	0	0	0	0	0.518317	-0.0787891	0.0432036	-0.589065	-0.141956	-0.492305	0.17556	0.219241	-0.141956	0.119614	-0.214025	-0.492305	-0.43485	-0.84004	15	15	14	18.6	18.6	18.6	102.71	0	48.51	1554000000	745120000	808870000	0.0935806	0.0167688	0.0146874	0.0541455	0.0772883	0.281429
Q96BR5	Q96BR5	Cytochrome c oxidase assembly factor 7	COA7	0	-1.40262	0	0	0	0	0	0	0	0	0.80755	-0.125602	0.0336258	-0.497861	-0.213876	-0.488129	0.784384	0.162247	-0.213876	0.699185	-0.862114	-0.664756	-0.340699	-0.488129	3	3	3	13.9	13.9	13.9	25.709	0.00024667	5.5782	118630000	45206000	73428000	NaN	NaN	NaN	0.0740963	NaN	0.0531611
A0A0A0MR66;P98175	A0A0A0MR66	RNA-binding protein 10	RBM10	0	-1.4015	0	0	0	0	0	0	0	0	0.114197	-0.189984	0.0168288	-0.537595	-0.123401	-0.486972	0.1219	0.122343	-0.123401	-0.330675	-0.115876	-0.44869	-0.677125	-0.486972	11	11	10	18.5	18.5	17.8	110.36	0	52.402	965380000	441500000	523880000	0.154217	0.406544	0.130484	0.243759	NaN	0.433634
Q8ND56;A0A140TA76;A0A0G2JQ95;A0A096LP11;K7EMZ9;A0A140TA66	Q8ND56	Protein LSM14 homolog A	LSM14A	0	-1.3995	0	0	0	0	0	0	0	0	0.130527	-0.490503	0.00016425	-0.485928	-0.603549	-0.484912	0.341305	0.0107879	-0.107018	-0.603549	-0.760943	-0.475684	-0.497188	-0.484912	4	4	4	8.2	8.2	8.2	50.529	0	14.641	674270000	277860000	396410000	0.0137965	0.000335742	0.00349157	0.0710303	0.0271427	0.0682876
Q16512;K7EL10;K7EKY9;K7EM57;K7EN76	Q16512	Serine/threonine-protein kinase N1	PKN1	0	-1.3972	0	0	0	0	0	0	0	0	0.144564	-0.167357	0.0154873	-0.430999	-0.177971	-0.482539	0.124095	0.0939973	-0.0382958	-0.285804	-0.177971	-0.482539	-0.487953	-0.322505	17	17	17	30.6	30.6	30.6	103.93	0	46.956	1271200000	776490000	494730000	0.104697	0.0274463	0.231791	0.08803	NaN	0.234794
Q6PL18;A0A0B4J211	Q6PL18	ATPase family AAA domain-containing protein 2	ATAD2	0	-1.39601	0	0	0	0	0	0	0	0	0.249459	0.254944	0.0222628	-0.558242	0.15275	-0.481307	0.274917	0.146731	0.045759	0.566322	0.15275	-0.465979	-0.481307	-0.727441	23	23	20	21.4	21.4	18.8	158.55	0	89.421	1576400000	744390000	832010000	0.0627351	0.448108	0.103429	0.0303747	0.0456392	0.335726
P61289;K9J957;K7ENH2;B3KQ25;K7ESG5;A0A087WTV2;K7EMD0;K7EPX6;K7EKR3;B7Z8D3	P61289	Proteasome activator complex subunit 3	PSME3	0	-1.3924	0	0	0	0	0	0	0	0	0.203062	-0.203336	0.0356872	-0.494849	-0.263996	-0.477574	0.188763	0.166403	-0.263996	-0.354312	0.00829896	-0.669215	-0.337757	-0.477574	12	12	12	55.9	55.9	55.9	29.506	0	129.98	5563500000	2528800000	3034600000	0.0380233	0.0124487	0.00701805	0.0114126	0.0702319	0.099731
Q9Y383;A0A0A6YYJ8;V9GZ75;F8WEU3	Q9Y383	Putative RNA-binding protein Luc7-like 2	LUC7L2	0	-1.39056	0	0	0	0	0	0	0	0	0.091364	-0.139477	0.0149101	-0.491806	-0.159712	-0.475671	0.0785066	0.105195	-0.0528332	-0.159712	-0.205885	-0.475671	-0.604136	-0.395611	12	12	8	36	36	26	46.513	0	181.32	6761100000	3141600000	3619500000	0.0310174	0.0500401	0.0852379	0.038676	0.074812	0.207019
P62875	P62875	DNA-directed RNA polymerases I, II, and III subunit RPABC5	POLR2L	0	-1.3897	0	0	0	0	0	0	0	0	0.194662	-0.256726	0.0491051	-0.474774	-0.256726	-0.474774	0.114611	0.0518933	-0.175684	NaN	-0.337768	NaN	-0.511468	-0.43808	2	2	2	29.9	29.9	29.9	7.645	0.0029312	4.101	387610000	187570000	200040000	0.0651106	NaN	NaN	0.108683	NaN	NaN
P52292;J3QLL0;J3KS65;J3QL07	P52292	Importin subunit alpha-1	KPNA2	0	-1.38786	0	0	0	0	0	0	0	0	0.117874	0.86525	0.0369671	-0.566699	1.09306	-0.472857	0.565836	0.194146	0.221018	1.28167	1.09306	-0.437302	-0.472857	-0.789938	21	21	21	66.4	66.4	66.4	57.861	0	323.31	14793000000	8137700000	6654800000	0.0441506	0.107119	0.0495042	0.0887634	0.1046	0.0341781
J3QL05;J3KP15;Q01130	J3QL05	Serine/arginine-rich splicing factor 2	SRSF2	0	-1.38138	0	0	0	0	0	0	0	0	0.458566	-0.046401	0.00420774	-0.438571	-0.0824837	-0.466112	0.0882452	0.049431	0.0541676	-0.0824837	-0.110887	-0.468098	-0.466112	-0.381505	3	3	2	31.5	31.5	25.4	15.156	0	135.21	11234000000	5291300000	5942700000	0.0260953	0.0494202	0.00793516	0.00735449	0.00973462	0.182313
O94826	O94826	Mitochondrial import receptor subunit TOM70	TOMM70A	0	-1.38035	0	0	0	0	0	0	0	0	0.434177	0.0819495	0.00921298	-0.432914	0.0975327	-0.465032	0.146257	0.0724735	0.219791	0.0975327	-0.0714748	-0.483778	-0.465032	-0.349931	7	7	7	16.6	16.6	16.6	67.454	0	60.418	1580900000	659890000	921010000	0.132614	0.0231173	0.0694981	0.0525051	0.0960403	0.0695306
Q13185;S4R2Y4;C9JMM0;B8ZZ43	Q13185	Chromobox protein homolog 3	CBX3	0	-1.37852	0	0	0	0	0	0	0	0	0.384696	-0.0794464	7.41301e-05	-0.461413	-0.0934997	-0.46312	0.124657	0.00688131	-0.196481	0.0516416	-0.0934997	-0.46312	-0.453838	-0.46728	9	8	7	53.6	47	38.3	20.811	0	133.73	9654400000	4294800000	5359600000	0.0275869	0.031105	0.0651964	0.164636	0.0509825	0.0111719
Q92673;E9PPB3;E9PKB0;E9PS32;E9PP43	Q92673	Sortilin-related receptor	SORL1	0	-1.37742	0	0	0	0	0	0	0	0	1	0	0.0214976	-0.461968	NaN	-0.461968	NaN	0.02207	NaN	NaN	NaN	NaN	-0.477574	-0.446362	8	8	8	5.1	5.1	5.1	248.42	0	14.477	80245000	27700000	52545000	NaN	NaN	NaN	0.46721	NaN	NaN
P00813;F5GWI4;F5GXW0;F5GYD4	P00813	Adenosine deaminase	ADA	0	-1.36669	0	0	0	0	0	0	0	0	0.321455	-0.171831	0.0007139	-0.448068	-0.219362	-0.450683	0.227821	0.020747	0.0760066	-0.219362	-0.372137	-0.450683	-0.426138	-0.467384	25	25	25	77.1	77.1	77.1	40.764	0	323.31	34119000000	17997000000	16122000000	0.0172183	0.0149836	0.0141875	0.0660604	0.354339	0.144439
H0Y612;Q9UPN9	H0Y612	E3 ubiquitin-protein ligase TRIM33	TRIM33	0	-1.3627	0	0	0	0	0	0	0	0	0.162313	-0.223353	0.0240013	-0.515206	-0.299127	-0.446468	0.178348	0.140795	-0.299127	-0.351302	-0.0196298	-0.677167	-0.421984	-0.446468	6	6	6	9.8	9.8	9.8	98.891	0	21.193	551200000	214840000	336360000	0.191674	0.0503736	0.504237	0.235579	0.00382795	0.272089
F5GYQ1;P61421;J3QL14;R4GN72;H3BQB4;H3BSG7;H3BQJ1	F5GYQ1	V-type proton ATPase subunit d 1	ATP6V0D1	0	-1.35036	0	0	0	0	0	0	0	0	0.117958	0.446036	0.00617197	-0.433346	0.428391	-0.433346	0.291813	0.00594165	0.163446	0.428391	0.746272	NaN	-0.429145	-0.437547	8	8	8	32.4	32.4	32.4	44.659	0	43.364	461050000	222570000	238480000	0.173085	NaN	0.0525633	0.204286	NaN	1.07384
P14598;A6NI72;A8MVU1	P14598	Neutrophil cytosol factor 1;Putative neutrophil cytosol factor 1B;Putative neutrophil cytosol factor 1C	NCF1;NCF1B;NCF1C	0	-1.34262	0	0	0	0	0	0	0	0	1	0	0.0485709	-0.408805	NaN	-0.425049	NaN	0.162013	NaN	NaN	NaN	-0.425049	-0.239282	-0.562084	10	10	8	36.7	36.7	30.5	44.651	0	81.768	1059600000	346840000	712750000	NaN	NaN	NaN	0.0646807	0.0286441	0.0724935
Q15291	Q15291	Retinoblastoma-binding protein 5	RBBP5	0	-1.3357	0	0	0	0	0	0	0	0	0.566089	-0.11244	0.0356229	-0.361717	-0.0684644	-0.417596	0.285937	0.121519	-0.0684644	0.148961	-0.417818	-0.445246	-0.417596	-0.22231	2	2	2	3	3	3	59.152	0.0029174	4.0395	230150000	100160000	130000000	0.018743	0.0372564	0.0242829	0.109581	0.128561	NaN
Q8TED0;H0Y8P4;D6RF65	Q8TED0	U3 small nucleolar RNA-associated protein 15 homolog	UTP15	0	-1.33408	0	0	0	0	0	0	0	0	0.0739225	-0.621374	0.0492951	-0.352929	-0.506179	-0.415846	0.310082	0.140989	-0.385376	-0.972567	-0.506179	-0.415846	-0.451505	-0.191436	13	13	13	34.2	34.2	34.2	58.414	0	37.198	1178300000	488310000	689950000	0.0446449	0.105433	0.00976835	0.0358235	0.0108583	0.0143232
O60826	O60826	Coiled-coil domain-containing protein 22	CCDC22	0	-1.3311	0	0	0	0	0	0	0	0	0.0538777	-0.351952	0.00489669	-0.433551	-0.40007	-0.412621	0.147527	0.0527414	-0.186374	-0.469412	-0.40007	-0.394487	-0.412621	-0.493545	7	7	7	12.9	12.9	12.9	70.755	0	21.589	259220000	122210000	137010000	0.0256061	0.00523131	0.0824655	0.105562	0.397092	0.203064
Q9H814	Q9H814	Phosphorylated adapter RNA export protein	PHAX	0	-1.32868	0	0	0	0	0	0	0	0	0.168524	-0.123297	0.00834221	-0.444296	-0.160597	-0.409997	0.100897	0.0707301	-0.00906043	-0.160597	-0.200234	-0.409997	-0.525636	-0.397255	4	4	4	13.2	13.2	13.2	44.402	0	41.81	1103100000	402730000	700360000	0.0708663	0.221617	0.145322	0.198267	0.0621807	0.0469788
F6VRR5;Q9BY77;Q8WUT1;F8WCX5;Q6R954;F8WEE2	F6VRR5	Polymerase delta-interacting protein 3	POLDIP3	0	-1.32666	0	0	0	0	0	0	0	0	0.230555	-0.158614	0.0189547	-0.414784	-0.0918014	-0.407803	0.161256	0.100342	-0.0918014	-0.342538	-0.041503	-0.407803	-0.518434	-0.318114	9	9	9	32.2	32.2	32.2	48.103	0	45.872	1699600000	751210000	948410000	0.164629	0.0206762	0.135023	0.517606	0.168669	0.000854569
Q9UIG0	Q9UIG0	Tyrosine-protein kinase BAZ1B	BAZ1B	0	-1.3253	0	0	0	0	0	0	0	0	0.290978	0.0318844	0.0299766	-0.396128	0.0240617	-0.406319	0.038839	0.121542	0.0240617	-0.00244783	0.0740394	-0.512254	-0.269812	-0.406319	30	30	30	28.2	28.2	28.2	170.9	0	112.62	3555200000	1684000000	1871200000	0.0257448	0.03494	0.0344693	0.00453079	0.172883	0.0321517
P78346;Q5VU10;Q5VU11	P78346	Ribonuclease P protein subunit p30	RPP30	0	-1.31785	0	0	0	0	0	0	0	0	0.830184	-0.0315099	0.00964827	-0.365872	0.0854967	-0.398182	0.223955	0.0627011	0.0854967	-0.289732	0.109706	-0.405828	-0.398182	-0.293606	9	9	9	43.7	43.7	43.7	29.321	0	27.241	769850000	410870000	358980000	0.0290416	0.0401383	0.190744	0.0474609	0.00177103	0.00472192
Q96FX7;H0Y2Q1	Q96FX7	tRNA (adenine(58)-N(1))-methyltransferase catalytic subunit TRMT61A	TRMT61A	0	-1.31667	0	0	0	0	0	0	0	0	0.0943891	-0.361565	0.00761332	-0.400599	-0.350158	-0.396898	0.207381	0.0608904	-0.350158	-0.574414	-0.160123	-0.396898	-0.463256	-0.341644	5	5	5	26.3	26.3	26.3	31.381	0	24.991	570010000	241840000	328170000	0.136785	0.181991	0.102757	0.160352	0.0128614	0.000665878
Q14692	Q14692	Ribosome biogenesis protein BMS1 homolog	BMS1	0	-1.31038	0	0	0	0	0	0	0	0	0.298588	-0.146663	0.0234505	-0.353562	-0.166844	-0.38998	0.18253	0.0954656	-0.166844	0.0451185	-0.318264	-0.245248	-0.38998	-0.425459	18	18	18	21.8	21.8	21.8	145.81	0	55.91	1286200000	598260000	687970000	0.0322151	0.460804	0.165827	0.0426246	0.137773	0.0577577
Q9BRX5	Q9BRX5	DNA replication complex GINS protein PSF3	GINS3	0	-1.30973	0	0	0	0	0	0	0	0	0.995661	-8.5953e-05	0.00393271	-0.367433	-0.0136138	-0.38927	0.0242629	0.0400285	0.027925	-0.0136138	-0.014569	-0.38927	-0.391795	-0.321235	7	7	7	43.5	43.5	43.5	24.534	0	50.19	790260000	375770000	414490000	0.0661163	0.103094	0.00171686	0.631788	0.0210297	0.0282234
P05186;B1ANL0	P05186	Alkaline phosphatase, tissue-nonspecific isozyme	ALPL	0	-1.30434	0	0	0	0	0	0	0	0	0.274039	-1.17201	0.0455631	-0.383315	-1.17201	-0.383315	0.761075	0.0388639	NaN	-0.63385	-1.71017	-0.410796	-0.355834	NaN	3	3	3	7.4	7.4	7.4	57.304	0.0043917	3.7286	143380000	47276000	96100000	NaN	NaN	NaN	NaN	0.0603055	0.183417
Q9NVI1;F8W7R3;H3BP78;H3BMG4;H3BT54;H3BQE2;H3BS60;H3BN35	Q9NVI1	Fanconi anemia group I protein	FANCI	0	-1.3013	0	0	0	0	0	0	0	0	0.57738	-0.021652	0.0162284	-0.349354	0.00758758	-0.379954	0.0568683	0.0780371	-0.0871912	0.0146476	0.00758758	-0.260655	-0.407455	-0.379954	31	31	31	31.2	31.2	31.2	149.32	0	123.27	2101100000	1016700000	1084400000	0.0604679	0.199721	0.0146032	0.114286	0.200296	0.1203
L0R6Q1	L0R6Q1		SLC35A4	0	-1.29942	0	0	0	0	0	0	0	0	0.742109	-0.0545921	0.0472191	-0.377048	-0.180956	-0.377867	0.250493	0.147175	-0.216734	-0.180956	0.233914	-0.377867	-0.523812	-0.229465	4	4	4	27.2	27.2	27.2	11.133	0	6.145	414970000	195660000	219310000	0.0257387	0.0290653	0.643798	0.0466631	0.0423909	0.0510815
O14530;F8WCJ3;B8ZZX4;F8WBV5;G3XAJ4	O14530	Thioredoxin domain-containing protein 9	TXNDC9	0	-1.29507	0	0	0	0	0	0	0	0	0.602774	-0.0588837	0.0210426	-0.4182	-0.0872161	-0.373033	0.166615	0.106766	-0.209516	0.120081	-0.0872161	-0.341441	-0.373033	-0.540127	6	6	6	27	27	27	26.534	0	16.821	853660000	375220000	478440000	0.0624582	0.0320839	0.104051	0.167078	0.144484	0.161862
P24534;C9JZW3;F2Z2G2;F8WF65	P24534	Elongation factor 1-beta	EEF1B2	0	-1.29445	0	0	0	0	0	0	0	0	0.0946795	-0.235053	0.011816	-0.352837	-0.28315	-0.372338	0.135058	0.0670264	-0.33948	-0.28315	-0.0825299	-0.372338	-0.278223	-0.407951	9	8	8	66.7	61.3	61.3	24.763	0	269	25958000000	11065000000	14893000000	0.0132476	0.0022635	0.0372823	0.0262833	0.0181258	0.0320489
J3KMZ8;Q92785;E9PN04	J3KMZ8	Zinc finger protein ubi-d4	DPF2	0	-1.29162	0	0	0	0	0	0	0	0	0.0580967	-0.573227	0.0259732	-0.369184	-0.702952	-0.369184	0.250354	0.021313	-0.284633	-0.702952	-0.732095	-0.384255	-0.354114	NaN	7	7	7	23.2	23.2	23.2	45.78	0	54.598	262680000	114670000	148010000	0.173269	0.0514455	0.0548373	NaN	0.0514242	NaN
Q8NHH9;B5MCN0;C9JQQ5;C9JC25;H7C3A2	Q8NHH9	Atlastin-2	ATL2	0	-1.2863	0	0	0	0	0	0	0	0	0.153848	0.0613996	0.0462678	-0.315054	0.078259	-0.363224	0.0473634	0.12164	0.078259	0.00791317	0.0980268	-0.405231	-0.363224	-0.176706	5	5	5	11.8	11.8	11.8	66.228	0	37.12	294080000	121880000	172200000	0.0178035	NaN	NaN	0.403392	0.0751665	0.0184785
Q9P032	Q9P032	NADH dehydrogenase [ubiquinone] 1 alpha subcomplex assembly factor 4	NDUFAF4	0	-1.2845	0	0	0	0	0	0	0	0	0.220594	-0.28996	0.0265428	-0.312473	-0.331176	-0.361207	0.285465	0.0899764	0.0138731	-0.552577	-0.331176	-0.36757	-0.361207	-0.208642	2	2	2	13.7	13.7	13.7	20.266	0	15.875	346890000	176710000	170180000	0.174406	0.257497	0.162898	0.0480581	0.0120184	NaN
Q9NR30	Q9NR30	Nucleolar RNA helicase 2	DDX21	0	-1.2786	0	0	0	0	0	0	0	0	0.0505576	-0.42297	0.00301215	-0.350726	-0.499578	-0.354565	0.171291	0.0334156	-0.499578	-0.542588	-0.226745	-0.315556	-0.382056	-0.354565	32	32	30	45.7	45.7	42.3	87.343	0	323.31	30011000000	12454000000	17558000000	0.0538092	0.030885	0.0684212	0.0205882	0.0522926	0.0312324
O43660;H0YA24;D6RA26;H0YAA2	O43660	Pleiotropic regulator 1	PLRG1	0	-1.2778	0	0	0	0	0	0	0	0	0.0760842	-0.0446904	0.0302514	-0.31357	-0.0367765	-0.353662	0.0226656	0.0966715	-0.070252	-0.0270428	-0.0367765	-0.203302	-0.383744	-0.353662	11	11	11	36	36	36	57.193	0	175.34	1790300000	809710000	980560000	0.0515108	0.0498046	0.0158118	0.130465	0.187579	0.0283813
A0A0B4J230;Q9UII2	A0A0B4J230	ATPase inhibitor, mitochondrial	ATPIF1	0	-1.27408	0	0	0	0	0	0	0	0	1	0	0.0160689	-0.349461	NaN	-0.349461	NaN	0.012477	NaN	NaN	NaN	-0.358284	-0.340639	NaN	1	1	1	16	16	16	8.119	0	5.7857	30013000	11818000	18195000	NaN	NaN	NaN	NaN	NaN	0.0233618
O95816	O95816	BAG family molecular chaperone regulator 2	BAG2	0	-1.27165	0	0	0	0	0	0	0	0	0.0672189	-0.288157	0.0144868	-0.334713	-0.225826	-0.346699	0.136374	0.070547	-0.194087	-0.225826	-0.444559	-0.398499	-0.346699	-0.258941	8	8	8	47.4	47.4	47.4	23.772	0	40.897	1273600000	553610000	719990000	0.0373559	0.0195397	0.00344814	0.175691	0.201974	0.00361
Q9Y3D5	Q9Y3D5	28S ribosomal protein S18c, mitochondrial	MRPS18C	0	-1.27085	0	0	0	0	0	0	0	0	0.281873	-0.94153	0.0209127	-0.324773	-0.94153	-0.345794	0.631361	0.0826497	-1.38797	-0.49509	NaN	-0.345794	-0.394882	-0.233643	1	1	1	13.4	13.4	13.4	15.85	0	19.301	109940000	34877000	75063000	NaN	0.111122	NaN	NaN	0.105511	0.0368517
Q5W0H4;A0A0B4J2C3;P13693;J3KPG2;E9PJF7;H0YCX0;Q56UQ5	Q5W0H4	Translationally-controlled tumor protein	TPT1	0	-1.27029	0	0	0	0	0	0	0	0	0.24377	-0.330723	0.037007	-0.341282	-0.243369	-0.345163	0.350459	0.116987	-0.716596	-0.243369	-0.0322033	-0.345163	-0.222403	-0.45628	7	7	7	44.1	44.1	44.1	21.525	0	124.41	6651400000	3008000000	3643400000	0.0287303	0.156777	0.0380072	0.975007	0.391895	0.0953622
E7EVY0;S4R3Q9;J3KNA0;Q15070;C9JC63	E7EVY0	Mitochondrial inner membrane protein OXA1L	OXA1L	0	-1.27004	0	0	0	0	0	0	0	0	1	-0.496411	0.0456821	-0.416145	-0.496411	-0.344873	NaN	0.159576	NaN	-0.496411	NaN	-0.344873	-0.304626	-0.598937	3	3	3	7.4	7.4	7.4	45.165	0	11.178	159960000	63594000	96370000	NaN	NaN	NaN	0.236222	0.0371878	0.31019
Q96JB5;J3QQY1;J3QS62;J3KRK4;J3QL86;J3KS63;J3KRI2;J3QL95;J3QRM1;J3KTA5	Q96JB5	CDK5 regulatory subunit-associated protein 3	CDK5RAP3	0	-1.26844	0	0	0	0	0	0	0	0	0.0967154	-0.264546	0.0229199	-0.342504	-0.306845	-0.343052	0.153894	0.0913902	-0.306845	-0.0939257	-0.392867	-0.343052	-0.433618	-0.25084	14	14	14	29.8	29.8	29.8	56.92	0	42.47	1147500000	503650000	643900000	0.0301729	0.270872	0.000776998	0.0556782	0.065937	0.0716645
P38159;H0Y6E7;H3BT71;H3BR27;H3BUY5;H3BNC1;O75526	P38159	RNA-binding motif protein, X chromosome;RNA-binding motif protein, X chromosome, N-terminally processed	RBMX	0	-1.2658	0	0	0	0	0	0	0	0	0.0640406	-0.145469	0.0481816	-0.299762	-0.176098	-0.340049	0.0670247	0.118285	-0.068602	-0.191707	-0.176098	-0.166597	-0.392641	-0.340049	11	11	5	29.9	29.9	10.2	42.331	0	203.46	14849000000	6822600000	8026900000	0.0486913	0.025009	0.080339	0.0200926	0.017723	0.0692241
P41223;C9JNV2;C9JCD9;F8WCN7	P41223	Protein BUD31 homolog	BUD31	0	-1.25588	0	0	0	0	0	0	0	0	0.328	0.125668	0.000878046	-0.325237	0.182911	-0.328704	0.169612	0.0167034	-0.0651587	0.182911	0.259252	-0.307073	-0.328704	-0.339935	8	8	8	46.5	46.5	46.5	17	0	46.655	2340200000	1010300000	1329900000	0.0423899	0.0550809	0.011709	0.0100125	0.0488916	0.052468
P18858;F5GZ28;M0R0Q7;B4E135;M0QY71;M0R1G7;M0R1S4	P18858	DNA ligase 1;DNA ligase	LIG1	0	-1.25365	0	0	0	0	0	0	0	0	0.0941956	0.151546	0.00247332	-0.330749	0.185274	-0.326132	0.0868179	0.0285434	0.0529249	0.216438	0.185274	-0.326132	-0.304795	-0.361319	32	32	32	47.1	47.1	47.1	101.73	0	141.87	4300800000	1922400000	2378400000	0.0536633	0.170078	0.0374405	0.0472657	0.126293	0.00668951
Q9BZE4;Q5T3R7	Q9BZE4	Nucleolar GTP-binding protein 1	GTPBP4	0	-1.25216	0	0	0	0	0	0	0	0	0.0855309	-0.343198	0.0137712	-0.305202	-0.409484	-0.324414	0.185997	0.0626839	-0.486972	-0.409484	-0.133138	-0.23516	-0.324414	-0.356031	23	23	23	42.9	42.9	42.9	73.964	0	98.266	5387900000	2364000000	3023900000	0.0718314	0.0657342	0.100236	0.113057	0.0684565	0.0309577
O75940	O75940	Survival of motor neuron-related-splicing factor 30	SMNDC1	0	-1.24865	0	0	0	0	0	0	0	0	0.195429	-0.173801	0.0232336	-0.331084	-0.219834	-0.320373	0.157115	0.0889671	-0.302758	0.00118781	-0.219834	-0.320373	-0.247958	-0.424922	5	5	5	38.2	38.2	38.2	26.711	0	44.501	1187100000	530760000	656330000	0.0469194	0.0881648	0.00105111	0.134458	0.0947369	0.0133151
P55884;C9JZG1;C9JQN7	P55884	Eukaryotic translation initiation factor 3 subunit B	EIF3B	0	-1.2444	0	0	0	0	0	0	0	0	0.059321	-0.267692	0.00194081	-0.312999	-0.325706	-0.31545	0.118255	0.0239182	-0.345737	-0.325706	-0.131633	-0.335597	-0.28795	-0.31545	33	33	33	57.1	57.1	57.1	92.48	0	268.58	14403000000	6472500000	7930900000	0.0380489	0.0642936	0.0490685	0.051188	0.00113177	0.0519663
E9PKG1;H7C2I1;Q99873;E9PIX6;E9PQ98;H0YDE4;E9PNR9;E9PMW9;Q9NR22	E9PKG1	Protein arginine N-methyltransferase 1	PRMT1	0	-1.2405	0	0	0	0	0	0	0	0	0.0630115	-0.347366	0.00938988	-0.314103	-0.419539	-0.310927	0.158625	0.0530931	-0.419539	-0.45707	-0.165487	-0.262669	-0.310927	-0.368713	18	18	8	58.5	58.5	22.8	37.709	0	144.42	15293000000	6950200000	8343300000	0.0348295	0.0244485	0.0279233	0.0107461	0.00527211	0.0361818
P45973;F8VNY3	P45973	Chromobox protein homolog 5	CBX5	0	-1.24003	0	0	0	0	0	0	0	0	0.607304	0.0641734	0.00927932	-0.342985	-0.00648608	-0.310371	0.184067	0.0576279	-0.0740944	0.273101	-0.00648608	-0.310371	-0.409523	-0.30906	10	10	9	61.8	61.8	55.5	22.225	0	68.189	5402000000	2689100000	2713000000	0.0785265	0.0662234	0.0665279	0.0863011	0.0720514	0.00437777
O00273;K7ERT1	O00273	DNA fragmentation factor subunit alpha	DFFA	0	-1.2387	0	0	0	0	0	0	0	0	0.210491	-0.135245	0.0159482	-0.322609	-0.106224	-0.308827	0.128764	0.0714226	-0.0234683	-0.276043	-0.106224	-0.399918	-0.259081	-0.308827	8	8	8	32.3	32.3	32.3	36.521	0	41.009	1803100000	817510000	985550000	0.0985379	0.0476804	0.128711	0.291242	0.101011	0.078406
Q49AR2;E5RFG1;B4DR92;E5RHP8	Q49AR2	UPF0489 protein C5orf22	C5orf22	0	-1.23862	0	0	0	0	0	0	0	0	0.741192	-0.146875	0.0265854	-0.30873	0.0273282	-0.30873	0.671367	0.0182435	0.420221	-0.888174	0.0273282	-0.32163	-0.29583	NaN	2	2	2	7.5	7.5	7.5	49.967	0	14.126	122010000	69247000	52762000	0.043858	0.069325	0.27787	NaN	0.395536	0.0905504
Q13895;F8WBL2;H7BY94	Q13895	Bystin	BYSL	0	-1.23537	0	0	0	0	0	0	0	0	0.0563333	-0.352215	0.023159	-0.271888	-0.347936	-0.304946	0.151262	0.0729387	-0.203139	-0.505571	-0.347936	-0.304946	-0.322445	-0.188274	15	15	15	44.6	44.6	44.6	49.601	0	75.425	4027900000	1797000000	2230900000	0.0260089	0.0354954	0.0413562	0.0265421	0.0137078	0.00334494
Q96KR1;H0Y8W1	Q96KR1	Zinc finger RNA-binding protein	ZFR	0	-1.23438	0	0	0	0	0	0	0	0	0.0917816	-0.118338	0.0263847	-0.335429	-0.153688	-0.303792	0.0667838	0.0962867	-0.160017	-0.0413092	-0.153688	-0.443554	-0.303792	-0.258941	13	13	13	20.2	20.2	20.2	117.01	0	141.17	695320000	321810000	373510000	0.0602791	0.276334	0.153279	0.143326	0.112013	0.0461111
P33991;E5RG31;E5RFJ8;Q9UJA3	P33991	DNA replication licensing factor MCM4	MCM4	0	-1.23389	0	0	0	0	0	0	0	0	0.135383	-0.0720978	0.0259835	-0.273472	-0.0522774	-0.303217	0.0513122	0.0778784	-0.033652	-0.130364	-0.0522774	-0.303217	-0.332095	-0.185105	40	40	40	54	54	54	96.557	0	323.31	32242000000	14198000000	18044000000	0.0665487	0.0246974	0.044761	0.0179439	0.00694489	0.0269848
F8W6I7;P09651;F8VZ49;Q32P51;F8VTQ5;F8W646;H0YH80;F8VYN5	F8W6I7	Heterogeneous nuclear ribonucleoprotein A1;Heterogeneous nuclear ribonucleoprotein A1, N-terminally processed;Heterogeneous nuclear ribonucleoprotein A1-like 2	HNRNPA1;HNRNPA1L2	0	-1.23264	0	0	0	0	0	0	0	0	0.0838992	-0.114075	0.00879328	-0.297947	-0.107323	-0.301752	0.0611479	0.048714	-0.0565835	-0.178319	-0.107323	-0.301752	-0.344646	-0.247442	17	17	17	55.4	55.4	55.4	33.155	0	323.31	66490000000	30859000000	35631000000	0.00472912	0.0566089	0.0131633	0.0586318	0.162453	0.0269118
A0A087WUK2;O14979	A0A087WUK2	Heterogeneous nuclear ribonucleoprotein D-like	HNRNPDL	0	-1.2292	0	0	0	0	0	0	0	0	0.0577728	-0.0983329	0.016176	-0.319484	-0.0927488	-0.29772	0.0428155	0.0712465	-0.0927488	-0.143666	-0.0585835	-0.399074	-0.261657	-0.29772	11	10	10	26.2	24	24	40.04	0	112.21	11495000000	5038300000	6456700000	0.0331878	0.050692	0.0354578	0.0545151	0.145163	0.124838
O60216;E5RFV8;E5RIN7;E5RG18;E5RJW1;E5RJK5;E5RI01;E5RFZ5	O60216	Double-strand-break repair protein rad21 homolog	RAD21	0	-1.22709	0	0	0	0	0	0	0	0	0.0794129	0.304012	0.0260396	-0.268516	0.28442	-0.295238	0.157955	0.0765527	0.470849	0.28442	0.156766	-0.328126	-0.295238	-0.182184	10	10	9	24.1	24.1	22.8	71.689	0	73.122	1464300000	701930000	762370000	0.044184	0.109308	0.0229035	0.0201431	0.223186	0.0961516
Q8WYP5;H7C4S1	Q8WYP5	Protein ELYS	AHCTF1	0	-1.21885	0	0	0	0	0	0	0	0	0.224811	-0.0862638	0.0286432	-0.306878	-0.134827	-0.285516	0.0860989	0.0919444	-0.13711	0.0131459	-0.134827	-0.407623	-0.285516	-0.227495	18	18	18	11.4	11.4	11.4	252.5	0	49.183	629690000	289240000	340450000	0.059426	0.318593	0.037813	0.1679	0.00338372	0.378233
Q13151	Q13151	Heterogeneous nuclear ribonucleoprotein A0	HNRNPA0	0	-1.21878	0	0	0	0	0	0	0	0	0.441084	-0.0931293	0.0159616	-0.26043	-0.145363	-0.285434	0.169222	0.0576818	0.0960516	-0.145363	-0.230077	-0.301391	-0.285434	-0.194465	8	8	8	35.7	35.7	35.7	30.84	0	234.17	9814200000	4630700000	5183500000	0.0490233	0.0261944	0.0423543	0.0953097	0.0110098	0.0597546
H3BV80;H3BMM9;H3BTC0;Q15287;H3BPG5;H3BMS0;H3BRK4;H3BTV0;H3BNI3;H3BP82;H3BTR6;H3BUG0;H3BTY0;H3BNU7;H3BUL0	H3BV80	RNA-binding protein with serine-rich domain 1	RNPS1	0	-1.21607	0	0	0	0	0	0	0	0	0.384844	0.0247297	0.0455731	-0.325564	0.04375	-0.282231	0.0388176	0.124682	0.04375	-0.0199298	0.050369	-0.22833	-0.282231	-0.466131	6	6	6	37	37	37	24.561	0	50.396	2995700000	1566000000	1429700000	0.044248	0.0271652	0.00238746	0.0346191	0.0349179	0.105484
C9JG97;C9JEH3;Q13685;C9JTS3;H7C0R2	C9JG97	Angio-associated migratory cell protein	AAMP	0	-1.2159	0	0	0	0	0	0	0	0	0.313853	-0.348511	0.0134663	-0.272269	-0.466549	-0.282025	0.452538	0.0552846	-0.466549	-0.730333	0.15135	-0.322027	-0.212756	-0.282025	8	8	8	23.9	23.9	23.9	44.693	0	33.204	1296500000	540060000	756420000	0.154022	0.0846481	0.0667882	0.516535	0.143996	NaN
P40692;H0Y818;F2Z298;E9PF25;H0Y5L7	P40692	DNA mismatch repair protein Mlh1	MLH1	0	-1.21562	0	0	0	0	0	0	0	0	0.872507	-0.0169625	0.0397363	-0.321538	0.03	-0.281694	0.161617	0.114456	0.115973	0.03	-0.19686	-0.281694	-0.232329	-0.450591	9	9	9	15.5	15.5	15.5	84.6	0	33.105	706090000	302910000	403190000	0.199154	0.150891	0.123459	0.0988552	0.0629294	0.0606924
Q9BXW9;H7BZJ7	Q9BXW9	Fanconi anemia group D2 protein	FANCD2	0	-1.2147	0	0	0	0	0	0	0	0	0.0507264	-0.114471	0.0438522	-0.292893	-0.114982	-0.2806	0.0464411	0.109882	-0.0677764	-0.114982	-0.160654	-0.189675	-0.408404	-0.2806	18	18	18	16.2	16.2	16.2	164.13	0	63.541	899350000	413450000	485900000	0.128204	0.148985	0.0927832	0.242663	0.228238	0.0842948
H3BLZ8;Q92841;A0A0U1RQJ0	H3BLZ8	Probable ATP-dependent RNA helicase DDX17	DDX17	0	-1.21459	0	0	0	0	0	0	0	0	0.252175	-0.102504	0.0235731	-0.252148	-0.076106	-0.280469	0.111451	0.0682667	-0.00662125	-0.076106	-0.224784	-0.280469	-0.301696	-0.174279	34	34	26	49.1	49.1	38.7	80.439	0	323.31	55046000000	25293000000	29754000000	0.01773	0.0156768	0.0419862	0.013709	0.008399	0.0269801
Q96A72;F5H6N1;F5H3U9;F5H124	Q96A72	Protein mago nashi homolog 2	MAGOHB	0	-1.21441	0	0	0	0	0	0	0	0	0.100141	-0.231148	0.0415851	-0.26169	-0.261397	-0.280257	0.137224	0.0954333	-0.350724	-0.261397	-0.0813237	-0.280257	-0.346475	-0.158337	9	1	1	62.8	6.1	6.1	17.276	0	11	1359000000	580380000	778610000	0.0664601	0.0278296	0.101587	0.0187581	0.0359513	0.000561628
A0A0C4DGX4;Q13616	A0A0C4DGX4	Cullin-1	CUL1	0	-1.2143	0	0	0	0	0	0	0	0	0.130795	-0.245048	0.00160976	-0.277131	-0.160146	-0.280125	0.170726	0.019282	-0.160146	-0.44158	-0.133418	-0.280125	-0.294741	-0.256528	8	8	8	13.7	13.7	13.7	87.387	0	36.883	570690000	238690000	332000000	0.12395	0.375853	0.0680655	0.0731154	NaN	0.289683
Q86U90	Q86U90	YrdC domain-containing protein, mitochondrial	YRDC	0	-1.21239	0	0	0	0	0	0	0	0	0.0730969	-0.537873	0.00400205	-0.262643	-0.43193	-0.277858	0.266729	0.0288652	-0.340391	-0.841297	-0.43193	-0.229354	-0.277858	-0.280719	9	9	9	44.1	44.1	44.1	29.328	0	22.368	375580000	176440000	199130000	0.0980559	0.0586383	0.0196609	0.0930365	0.233572	0.00689971
E9PKG6;V9HW75;A0A087WSV8;P80303;Q2L696;H0YEG8;H0YD18;E9PLR0;E9PLE9;E9PJP3;E9PM22	E9PKG6	Nucleobindin-2;Nesfatin-1	NUCB2;HEL-S-109;Nucb2	0	-1.21125	0	0	0	0	0	0	0	0	0.677394	-0.0515219	0.00658856	-0.283521	-0.127603	-0.276493	0.18514	0.0400586	-0.186501	0.159538	-0.127603	-0.326629	-0.276493	-0.247442	7	7	7	29	29	29	40.368	0	24.839	829050000	369780000	459270000	0.117673	0.0513028	0.0132596	0.0411164	0.0953838	0.00446373
D3DSM0;E5RHT0;E5RFI0;E5RIE4;A8MVG7;E5RIG7;E5RK25	D3DSM0	Integrin beta	ITGB2	0	-1.20434	0	0	0	0	0	0	0	0	0.0509341	-0.89231	0.00074061	-0.273877	-0.687369	-0.26824	0.362813	0.0129167	-0.678342	-1.31122	-0.687369	-0.264736	-0.26824	-0.288654	12	12	1	23	23	2.5	78.354	0	39.07	1931700000	746460000	1185200000	0.0998945	0.291624	0.0233754	0.027672	0.0846324	0.00906343
P46013	P46013	Antigen KI-67	MKI67	0	-1.20432	0	0	0	0	0	0	0	0	0.195993	0.196249	0.0332083	-0.315216	0.124236	-0.268218	0.17776	0.102053	0.124236	0.398716	0.0657957	-0.268218	-0.4323	-0.245131	72	72	72	33.1	33.1	33.1	358.69	0	200.04	8963600000	5472300000	3491300000	0.0371556	0.0114718	0.0332373	0.114453	0.0605564	0.214536
Q7Z7H8	Q7Z7H8	39S ribosomal protein L10, mitochondrial	MRPL10	0	-1.20313	0	0	0	0	0	0	0	0	0.706989	0.107568	0.0356765	-0.224861	-0.0140702	-0.266794	0.429883	0.0756023	0.585163	-0.24839	-0.0140702	-0.266794	-0.137585	-0.270204	2	2	2	15.3	15.3	15.3	29.282	0	7.3047	165430000	80457000	84976000	0.115653	0.0780449	0.0945548	0.179522	0.0505299	0.0168776
Q9Y3B4	Q9Y3B4	Splicing factor 3B subunit 6	SF3B6	0	-1.202	0	0	0	0	0	0	0	0	0.0576406	-0.204336	0.041666	-0.296021	-0.245719	-0.265437	0.0888595	0.108065	-0.264957	-0.245719	-0.102333	-0.416082	-0.206544	-0.265437	4	4	4	39.2	39.2	39.2	14.585	0	25.63	2430000000	1109100000	1320800000	0.0990523	0.0572079	0.0331635	0.0166551	0.158942	0.0773371
P67870;Q5SRQ3;Q5SRQ6;N0E472;A0A0G2JM12;N0E644;A0A0G2JM58	P67870	Casein kinase II subunit beta	CSNK2B;CSNK2B-LY6G5B-1181;CSNK2B-LY6G5B--991;CSNK2B-LY6G5B-562	0	-1.2018	0	0	0	0	0	0	0	0	0.709812	0.0203836	0.00369451	-0.254012	0.013407	-0.265197	0.0823276	0.0268163	0.013407	-0.0582337	0.105978	-0.223414	-0.273425	-0.265197	8	8	8	48.8	48.8	48.8	24.942	0	144.05	4339500000	2108200000	2231300000	0.0501595	0.172413	0.0250204	0.0738072	0.145188	0.110596
Q16795;H3BRM9;F5H0J3;F5GY40	Q16795	NADH dehydrogenase [ubiquinone] 1 alpha subcomplex subunit 9, mitochondrial	NDUFA9	0	-1.2014	0	0	0	0	0	0	0	0	0.678638	0.0985999	0.00657072	-0.251146	0.284265	-0.264717	0.355842	0.0354358	0.284265	0.323211	-0.311676	-0.210931	-0.277791	-0.264717	10	10	10	34	34	34	42.509	0	30.613	2136000000	961790000	1174200000	0.0372821	0.0736525	0.147654	0.0278156	0.0216816	0.172044
Q14690;S4R3Q4	Q14690	Protein RRP5 homolog	PDCD11	0	-1.20109	0	0	0	0	0	0	0	0	0.0869592	-0.649979	0.0114755	-0.275928	-0.790292	-0.264342	0.35561	0.0516423	-0.245617	-0.790292	-0.914028	-0.264342	-0.33238	-0.231064	33	33	33	24.4	24.4	24.4	208.7	0	104.65	4509400000	1755900000	2753500000	0.0751863	0.239469	0.0446611	0.060053	0.112057	0.124939
Q5VTR2;C9J0A5;C9JXC9;C9JWJ4	Q5VTR2	E3 ubiquitin-protein ligase BRE1A	RNF20	0	-1.19329	0	0	0	0	0	0	0	0	0.591292	-0.0873562	0.0404992	-0.256825	-0.166201	-0.254947	0.238912	0.0923495	-0.166201	-0.276881	0.181013	-0.254947	-0.3501	-0.16543	14	14	13	17.1	17.1	15.7	113.66	0	105.39	2691900000	1172400000	1519500000	0.210705	0.10411	0.186851	0.160341	0.0381261	0.0256899
F8VZJ2;H0YHX9;Q13765;E9PAV3;F8W0W4;F8W1N5;F8VNW4;F8VZ58;Q9BZK3	F8VZJ2	Nascent polypeptide-associated complex subunit alpha;Nascent polypeptide-associated complex subunit alpha, muscle-specific form	NACA	0	-1.19175	0	0	0	0	0	0	0	0	0.517548	-0.132548	0.0232132	-0.292402	-0.291351	-0.253077	0.294734	0.0785369	-0.313826	-0.291351	0.207534	-0.241296	-0.253077	-0.382833	5	5	5	51.5	51.5	51.5	15.016	0	99.795	7241100000	3277800000	3963300000	0.0438503	0.0497605	0.0939804	0.0502532	0.0456501	0.0725738
S4R341	S4R341		NOLC1	0	-1.19166	0	0	0	0	0	0	0	0	0.328761	-0.3994	0.0376762	-0.252967	-0.3994	-0.252967	0.320721	0.0211969	NaN	-0.626184	-0.172616	-0.267955	-0.237978	NaN	4	1	1	68.5	32.9	32.9	8.0509	0	35.263	52175000	17795000	34380000	NaN	0.152666	NaN	NaN	NaN	0.00890951
A0A075B6L0;A0A075B6K9;P0CG06;P0CG05;A0A075B6K8;A0A0B4J231;P0CG04;P0CF74;B9A064;A0A075B6L1;A0M8Q6	A0A075B6L0	Ig lambda-3 chain C regions;Ig lambda-2 chain C regions;Ig lambda-1 chain C regions;Ig lambda-6 chain C region;Immunoglobulin lambda-like polypeptide 5	IGLC3;IGLC2;IGLC1;IGLL5;IGLC6	0	-1.18803	0	0	0	0	0	0	0	0	1	0	0.0165248	-0.2854	NaN	-0.248573	NaN	0.0643454	NaN	NaN	NaN	-0.359698	-0.248573	-0.247928	3	3	3	50.9	50.9	50.9	11.208	0	107.94	1096900000	397900000	699010000	NaN	NaN	NaN	0.272761	0.0565189	0.0904752
A6NC98;H7BY33	A6NC98	Coiled-coil domain-containing protein 88B	CCDC88B	0	-1.18501	0	0	0	0	0	0	0	0	1	-0.331182	0.0416049	-0.225493	-0.331182	-0.244896	NaN	0.0822539	NaN	-0.331182	NaN	-0.244896	-0.135272	-0.296311	7	7	7	5.5	5.5	5.5	164.81	0	14.923	852740000	323170000	529570000	NaN	0.0683456	NaN	0.178799	0.0791803	NaN
P33992;B1AHB1;B1AHB2;B1AHA9	P33992	DNA replication licensing factor MCM5;DNA helicase	MCM5	0	-1.18494	0	0	0	0	0	0	0	0	0.0996772	-0.0954828	0.00901225	-0.252109	-0.115453	-0.244819	0.0565307	0.0417365	-0.0316775	-0.115453	-0.139318	-0.29701	-0.244819	-0.214498	36	36	36	52	52	52	82.285	0	323.31	25122000000	11521000000	13601000000	0.0481387	0.0670358	0.0223217	0.0294012	0.0265698	0.00662904
D6R9C8;D6R8Y9;D6RBR7;Q9Y3S2	D6R9C8	Zinc finger protein 330	ZNF330	0	-1.18444	0	0	0	0	0	0	0	0	0.147292	-0.406438	0.0457031	-0.22877	-0.438719	-0.244201	0.304953	0.0877465	-0.438719	-0.693967	-0.0866286	-0.244201	-0.134332	-0.307778	1	1	1	7.9	7.9	7.9	15.626	0.0079167	2.9825	198310000	81712000	116600000	0.0893676	0.188031	0.250665	0.0505045	0.046936	0.0107815
P11940;E7EQV3;A0A087WTT1;E7ERJ7;H0YAR2;Q9H361;H0YBN4;E5RJB9;H0YB86;E5RGH3;E5RH24;H0YAP2;H0YAS6;H0YB75;Q4VXU2;H0YAS7;E5RHG7;H0YAW6;H0YC10;E5RGC4;E5RFD8;Q96DU9;E5RJM8	P11940	Polyadenylate-binding protein 1;Polyadenylate-binding protein	PABPC1	0	-1.17898	0	0	0	0	0	0	0	0	0.0767466	-0.23511	0.0340585	-0.273856	-0.274132	-0.237543	0.119824	0.0898495	-0.330558	-0.274132	-0.100639	-0.237543	-0.207847	-0.376179	33	33	22	61	61	43.1	70.67	0	323.31	48811000000	21979000000	26832000000	0.0242529	0.0479122	0.0035202	0.0336451	0.0391078	0.0492814
Q9UK45;A0A087X2I5	Q9UK45	U6 snRNA-associated Sm-like protein LSm7	LSM7	0	-1.17882	0	0	0	0	0	0	0	0	0.183567	-0.184777	0.0305282	-0.209305	-0.0972193	-0.23734	0.160059	0.064836	-0.0875986	-0.369514	-0.0972193	-0.255406	-0.23734	-0.135169	3	3	3	50.5	50.5	50.5	11.602	0	8.9551	1167200000	532240000	635000000	0.0662417	0.0144502	0.026511	0.0367824	0.0687841	0.0151443
O00267;M0QYL9	O00267	Transcription elongation factor SPT5	SUPT5H	0	-1.1781	0	0	0	0	0	0	0	0	0.113269	0.264597	0.0467218	-0.288843	0.286754	-0.236462	0.168947	0.112106	0.0856651	0.421372	0.286754	-0.417552	-0.212516	-0.236462	23	23	23	29.7	29.7	29.7	121	0	188.09	2570900000	1183200000	1387700000	0.0315716	0.0213255	0.104017	0.043824	0.284877	0.0564272
P46087;F5GYR3;F5H5X6;F5GWB7;F5H709;F5H359;F5H8G6	P46087	Probable 28S rRNA (cytosine(4447)-C(5))-methyltransferase	NOP2	0	-1.1766	0	0	0	0	0	0	0	0	0.0549644	-0.21009	0.0122127	-0.220125	-0.249079	-0.234622	0.0890242	0.0425248	-0.108223	-0.272968	-0.249079	-0.172247	-0.234622	-0.253505	20	20	20	29.3	29.3	29.3	89.301	0	190.82	10786000000	4815000000	5971100000	0.153257	0.020178	0.00317602	0.0782775	0.0167485	0.00329472
O75717;C9JYB3	O75717	WD repeat and HMG-box DNA-binding protein 1	WDHD1	0	-1.17546	0	0	0	0	0	0	0	0	0.349049	0.0347612	0.0443	-0.267736	0.0585771	-0.233221	0.0496481	0.100991	0.0680145	0.0585771	-0.0223079	-0.38146	-0.233221	-0.188528	19	19	19	22.2	22.2	22.2	125.97	0	88.818	2032900000	926110000	1106800000	0.05877	0.161488	0.0948296	0.044613	0.156627	0.0319362
Q8N6L1	Q8N6L1	Keratinocyte-associated protein 2	KRTCAP2	0	-1.17518	0	0	0	0	0	0	0	0	0.659059	-0.0587158	0.049751	-0.297455	0.0364614	-0.232883	0.198284	0.119419	-0.286645	0.0364614	0.0740359	-0.224224	-0.232883	-0.435258	1	1	1	12.5	12.5	12.5	14.678	0.0063613	3.1968	111970000	51662000	60313000	NaN	0.0271599	0.0107815	0.156848	0.00305652	0.0221353
Q12906;K7EKJ9;K7EQR9;K7ER69;K7EJ09;K7EKY0;K7ERM6;K7ENK6;K7EM82;K7EQ75;K7EPG3;K7ELV3	Q12906	Interleukin enhancer-binding factor 3	ILF3	0	-1.1744	0	0	0	0	0	0	0	0	0.278241	-0.0479134	0.0167055	-0.221323	-0.0501322	-0.231924	0.0562739	0.0501778	0.00943713	-0.0501322	-0.103045	-0.166691	-0.265353	-0.231924	31	31	27	40.6	40.6	36.8	95.337	0	323.31	32818000000	15593000000	17226000000	0.0424352	0.0876352	0.0565069	0.0112161	0.0755062	0.0117975
B0QY89;Q9Y262;B0QY90;C9JHP4;C9K0Q7;H7C3A0;H0Y7E6	B0QY89	Eukaryotic translation initiation factor 3 subunit L	EIF3L	0	-1.16991	0	0	0	0	0	0	0	0	0.0901407	-0.193976	0.0154031	-0.243328	-0.234962	-0.226399	0.108338	0.0529199	-0.275841	-0.234962	-0.0711247	-0.226399	-0.200944	-0.302641	21	21	21	39.7	39.7	39.7	70.901	0	323.31	9175500000	3966300000	5209200000	0.0782775	0.0229702	0.0361219	0.0214346	0.0166546	8.87718e-05
A0A0U1RRM4;P26599;A6NLN1;K7EKJ7;A0A0D9SF20;K7ES59;K7EK45;A0A087WU68;K7ELW5;A0A087WUW5	A0A0U1RRM4	Polypyrimidine tract-binding protein 1	PTBP1	0	-1.16892	0	0	0	0	0	0	0	0	0.0573255	-0.176601	0.0382105	-0.233468	-0.141097	-0.22518	0.0765685	0.0813975	-0.264476	-0.124229	-0.141097	-0.156532	-0.22518	-0.318693	18	18	17	51.4	51.4	50	62.463	0	323.31	40273000000	17991000000	22282000000	0.044045	0.0414608	0.0440309	0.0173205	0.112518	0.0402296
J3KN29;O00233;F5H5V4;F5GX23;F5H7X1;F5H169	J3KN29	26S proteasome non-ATPase regulatory subunit 9	PSMD9	0	-1.1683	0	0	0	0	0	0	0	0	0.743088	0.0206188	0.0282034	-0.265088	0.0575872	-0.224411	0.0949944	0.0787847	0.0915714	-0.0873021	0.0575872	-0.355897	-0.214956	-0.224411	7	7	7	36	36	36	24.553	0	38.033	2150200000	959670000	1190500000	0.104943	0.183045	0.172223	0.0213783	0.0490182	0.0995427
C9JYQ9;H0Y8C2;Q6P5R6	C9JYQ9	60S ribosomal protein L22-like 1	RPL22L1	0	-1.1654	0	0	0	0	0	0	0	0	0.428901	0.0815628	0.0344899	-0.224529	0.00925792	-0.220825	0.143584	0.0741558	-0.0114957	0.00925792	0.246926	-0.152295	-0.300467	-0.220825	3	3	3	39.7	39.7	39.7	14.478	0	323.31	6329700000	2464000000	3865800000	0.278289	0.120783	NaN	0.04767	0.055712	0.00670959
Q9NX24;D6RC52;D6RCB9;J3QSY4;H0YC83	Q9NX24	H/ACA ribonucleoprotein complex subunit 2	NHP2	0	-1.16249	0	0	0	0	0	0	0	0	0.979649	0.00269994	0.0158933	-0.199892	-0.0557143	-0.217213	0.162449	0.0441763	0.186278	-0.0557143	-0.122464	-0.14968	-0.217213	-0.232783	6	6	6	68.6	68.6	68.6	17.201	0	106.25	1572600000	735900000	836740000	0.0514637	0.0793633	0.109122	0.118802	0.0308056	0.134168
Q96JM3;S4R3K0	Q96JM3	Chromosome alignment-maintaining phosphoprotein 1	CHAMP1	0	-1.16085	0	0	0	0	0	0	0	0	0.818185	0.0275982	0.00289365	-0.217445	-0.0346998	-0.21518	0.182809	0.0203038	0.233413	-0.0346998	-0.115919	-0.238786	-0.21518	-0.198368	8	8	8	12.4	12.4	12.4	89.098	0	21.267	929010000	412400000	516600000	0.0674518	0.0356512	0.0163797	0.0648205	0.0020749	0.00272427
P14317;E7EVW7;F8WDD5;F8WEZ6	P14317	Hematopoietic lineage cell-specific protein	HCLS1	0	-1.15935	0	0	0	0	0	0	0	0	0.686974	-0.103251	0.0495719	-0.190253	-0.268089	-0.213313	0.383676	0.0762327	0.335299	-0.268089	-0.376961	-0.213313	-0.105153	-0.252295	12	12	12	33.1	33.1	33.1	54.013	0	73.433	2612500000	1240200000	1372300000	0.205098	0.146092	0.11024	0.208681	0.0600902	0.0704543
P48729;D6REM4;E7ETM0;H0Y9X2;U3KQK7;Q8N752;U3KPX3;E5RG27;D6RGE5;U3KQ83	P48729	Casein kinase I isoform alpha	CSNK1A1	0	-1.1592	0	0	0	0	0	0	0	0	0.3755	-0.15277	0.0164805	-0.219406	-0.0804811	-0.213129	0.234	0.0493985	0.0365555	-0.0804811	-0.414384	-0.173445	-0.271642	-0.213129	8	8	8	28.8	28.8	28.8	38.914	0	23.694	538260000	243480000	294780000	0.160982	0.240581	0.020973	0.138904	0.154896	0.291817
Q5T092;A0A0A0MR06;Q5T091;O15258;Q5T093	Q5T092	Protein RER1	RER1	0	-1.1588	0	0	0	0	0	0	0	0	0.50019	0.108088	0.00322309	-0.205317	-0.0192037	-0.212632	0.229405	0.0202382	-0.0192037	0.372916	-0.0294487	-0.22088	-0.212632	-0.182438	4	4	4	36.7	36.7	36.7	18.388	0	22.981	1095200000	495980000	599230000	0.071858	NaN	0.0547876	0.104784	0.00621476	NaN
Q6P2Q9;I3L0J9;I3L3Z8;I3L1T8	Q6P2Q9	Pre-mRNA-processing-splicing factor 8	PRPF8	0	-1.1573	0	0	0	0	0	0	0	0	0.269095	-0.0719783	0.0182309	-0.208592	-0.0635029	-0.210768	0.0823144	0.0494612	-0.0635029	-0.158203	0.0057704	-0.210768	-0.256929	-0.158078	89	89	89	47.2	47.2	47.2	273.6	0	323.31	29505000000	14341000000	15164000000	0.0290125	0.00548505	0.00383056	0.0111296	0.0262673	0.0470359
J3KTL2;Q07955;J3QQV5;J3KSW7;J3KSR8	J3KTL2	Serine/arginine-rich splicing factor 1	SRSF1	0	-1.15673	0	0	0	0	0	0	0	0	0.0794932	-0.151924	0.0312914	-0.246911	-0.189659	-0.210051	0.0789799	0.0774811	-0.0611541	-0.189659	-0.204957	-0.194741	-0.210051	-0.335941	14	14	13	43.1	43.1	40.3	28.329	0	99.427	23267000000	10770000000	12496000000	0.101356	0.0337201	0.0377889	0.040485	0.0309278	0.0122586
P41091;Q2VIR3;F8W810;H7BZU1	P41091	Eukaryotic translation initiation factor 2 subunit 3;Putative eukaryotic translation initiation factor 2 subunit 3-like protein	EIF2S3;EIF2S3L	0	-1.15656	0	0	0	0	0	0	0	0	0.659884	0.0376997	0.0212238	-0.199409	0.0520512	-0.209844	0.127662	0.0511348	-0.0965318	0.0520512	0.15758	-0.209844	-0.143862	-0.244522	17	17	17	50.8	50.8	50.8	51.109	0	323.31	24491000000	11335000000	13156000000	0.0374305	0.00297191	0.0258975	0.0538607	0.0677285	0.0426544
Q9Y5S9;A0A0J9YW13	Q9Y5S9	RNA-binding protein 8A	RBM8A	0	-1.15538	0	0	0	0	0	0	0	0	0.268445	-0.141589	0.038892	-0.250448	-0.21661	-0.208366	0.161612	0.0881397	-0.21661	-0.252056	0.0438989	-0.191237	-0.208366	-0.351741	8	8	8	70.7	70.7	70.7	19.889	0	257.96	4205200000	1977800000	2227400000	0.0564309	0.1196	0.0607558	0.072964	0.0339512	0.0612674
Q9BRP8	Q9BRP8	Partner of Y14 and mago	WIBG	0	-1.15531	0	0	0	0	0	0	0	0	0.147117	-0.17341	0.0383818	-0.19204	-0.133695	-0.208277	0.130013	0.0671126	-0.133695	-0.0678864	-0.318649	-0.208277	-0.118298	-0.249544	6	6	6	45.1	45.1	45.1	22.655	0	54.817	372580000	177230000	195360000	0.191191	0.305017	0.115191	0.21601	0.15746	0.304881
Q9Y3B7;H0YCD5;E9PQB6	Q9Y3B7	39S ribosomal protein L11, mitochondrial	MRPL11	0	-1.15274	0	0	0	0	0	0	0	0	0.513551	-0.104072	0.0262591	-0.201655	-0.0765761	-0.205069	0.228932	0.0577425	-0.34551	0.109871	-0.0765761	-0.205069	-0.142281	-0.257614	4	4	4	28.6	28.6	28.6	20.683	0	42.256	823590000	363810000	459780000	0.250793	0.380766	0.132741	0.196616	0.112688	0.00342005
P48643;B7ZAR1;E9PCA1;E7ENZ3;D6RIZ7;H0Y914	P48643	T-complex protein 1 subunit epsilon	CCT5	0	-1.15256	0	0	0	0	0	0	0	0	0.0597134	-0.204927	0.0496874	-0.179049	-0.205643	-0.204844	0.0908561	0.0718335	-0.205643	-0.295423	-0.113715	-0.204844	-0.234424	-0.0978804	39	39	39	77.3	77.3	77.3	59.67	0	323.31	52549000000	27262000000	25287000000	0.00947667	0.0266821	0.0673049	0.0298875	0.0166397	0.0096253
S4R3H4;E7EQT4;Q9UKV3;G3V3B0;A0A087WYN3	S4R3H4	Apoptotic chromatin condensation inducer in the nucleus	ACIN1	0	-1.1496	0	0	0	0	0	0	0	0	0.124388	-0.214876	0.0457915	-0.233177	-0.288063	-0.201132	0.145172	0.0895296	-0.0476779	-0.308887	-0.288063	-0.16408	-0.33432	-0.201132	21	21	20	23	23	22.1	145.44	0	163.25	4777800000	2270000000	2507700000	0.0444755	0.0578859	0.000167028	0.0244402	0.133471	0.189066
P18583;J3QSZ5	P18583	Protein SON	SON	0	-1.14941	0	0	0	0	0	0	0	0	0.277685	-0.153542	0.0387159	-0.234911	-0.179766	-0.200893	0.180044	0.082473	-0.179766	0.0381756	-0.319037	-0.174888	-0.200893	-0.328951	21	21	11	15	15	8	263.83	0	100.91	3352200000	1838000000	1514200000	0.080239	0.550147	0.00408873	0.049678	0.0301816	0.134276
Q4VC31;C9JQ41;H7C525	Q4VC31	Coiled-coil domain-containing protein 58	CCDC58	0	-1.1493	0	0	0	0	0	0	0	0	0.194811	-0.350602	0.0119235	-0.200756	-0.37529	-0.200756	0.31625	0.00531812	-0.37529	-0.0227318	-0.653784	-0.196995	NaN	-0.204516	5	5	5	48.6	48.6	48.6	16.62	0	12.304	386410000	163210000	223200000	0.254396	0.171565	0.0731252	0.114337	0.352658	NaN
O75934	O75934	Pre-mRNA-splicing factor SPF27	BCAS2	0	-1.1481	0	0	0	0	0	0	0	0	0.467403	-0.0616916	0.0306333	-0.189886	-0.0432386	-0.199243	0.120069	0.0589265	-0.189919	0.0480831	-0.0432386	-0.199243	-0.243574	-0.126841	11	11	11	75.6	75.6	75.6	26.131	0	242.93	2339300000	1121800000	1217500000	0.0588711	0.0398339	0.215827	0.0994257	0.00550906	0.0637525
P62263;E5RH77;H0YB22	P62263	40S ribosomal protein S14	RPS14	0	-1.1467	0	0	0	0	0	0	0	0	0.246471	-0.0438792	0.0171644	-0.210836	-0.0662615	-0.197488	0.0468861	0.0484694	-0.0662615	0.0100036	-0.0753797	-0.26458	-0.170439	-0.197488	8	8	8	64.9	64.9	64.9	16.273	0	110.25	11848000000	5667300000	6180500000	0.0842436	0.158282	0.00958518	0.0843972	0.0209751	0.161997
Q8N5N7	Q8N5N7	39S ribosomal protein L50, mitochondrial	MRPL50	0	-1.1457	0	0	0	0	0	0	0	0	0.617488	-0.275307	0.0232852	-0.203362	-0.275307	-0.196229	0.568065	0.0547089	-0.676989	NaN	0.126376	-0.261287	-0.152569	-0.196229	4	4	4	41.1	41.1	41.1	18.325	0	36.235	307620000	103540000	204080000	0.591631	NaN	NaN	0.124825	0.0698655	0.260943
D3YTB1;F8W727;P62910	D3YTB1	60S ribosomal protein L32	RPL32	0	-1.14472	0	0	0	0	0	0	0	0	0.711151	0.111729	0.017135	-0.186741	-0.115873	-0.194998	0.453546	0.0428923	-0.182947	0.634005	-0.115873	-0.194998	-0.14032	-0.224905	8	8	8	38.3	38.3	38.3	15.616	0	88.459	12631000000	5782600000	6848300000	0.0464928	1.25033	0.0231581	0.0784509	0.0141693	0.000833064
P46060;H0Y4Q3;B0QYT5;B0QYT4;B0QYT6	P46060	Ran GTPase-activating protein 1	RANGAP1	0	-1.14402	0	0	0	0	0	0	0	0	0.138363	-0.326365	0.0217037	-0.218277	-0.404129	-0.194115	0.235441	0.0566234	-0.513086	-0.404129	-0.0618791	-0.177743	-0.194115	-0.282973	29	29	29	63.7	63.7	63.7	63.541	0	323.31	10965000000	4823900000	6141200000	0.0434546	0.0195037	0.0913088	0.0137419	0.0830412	0.0619645
Q8IUE6	Q8IUE6	Histone H2A type 2-B	HIST2H2AB	0	-1.13923	0	0	0	0	0	0	0	0	0.344808	0.0575044	0.0401294	-0.222838	0.0974407	-0.188065	0.0812066	0.0797385	0.111009	0.0974407	-0.0359371	-0.166392	-0.188065	-0.314058	5	2	2	57.7	10.8	10.8	13.995	0	18.227	3029000000	1445900000	1583100000	NaN	0.0275793	0.0250744	0.0598348	0.0668006	0.0396663
Q02878;F8VZ45;U3KQR5;F8VR69;F8VZA3;F8VWR1;F8VU16	Q02878	60S ribosomal protein L6	RPL6	0	-1.13909	0	0	0	0	0	0	0	0	0.124607	-0.113104	0.0187078	-0.179184	-0.0877344	-0.187877	0.0764961	0.043056	-0.0877344	-0.199062	-0.0525163	-0.132445	-0.187877	-0.217231	13	13	13	42	42	42	32.728	0	323.31	44229000000	19681000000	24548000000	0.0156206	0.0186615	0.0149517	0.0240735	0.000465291	0.0100305
Q13131;Q96E92;A0A087WXX9;P54646	Q13131	5-AMP-activated protein kinase catalytic subunit alpha-1	PRKAA1	0	-1.13866	0	0	0	0	0	0	0	0	0.680629	0.0402395	0.0408469	-0.187338	0.0935557	-0.187338	0.146231	0.0170222	0.0935557	0.152332	-0.125169	-0.175301	NaN	-0.199374	14	14	14	34.5	34.5	34.5	64.009	0	46.292	890880000	446900000	443980000	0.0712265	0.000102038	0.120872	0.0402651	NaN	NaN
Q9UHD8;K7EL40;K7EK18;K7ER52;K7EIE4;K7EQD7;K7ELJ9;K7ER14;K7EJ51;K7EJZ2;K7EJL9;K7EIR4;K7EKN4;K7EN52;K7ENQ5;K7EJV0;K7EPY1;K7ENL0;K7ERG1;K7EQ08	Q9UHD8	Septin-9	2017-09-09	0	-1.13747	0	0	0	0	0	0	0	0	0.350978	-0.0869247	0.0369128	-0.191058	-0.13938	-0.185828	0.124791	0.0654037	0.0555313	-0.176926	-0.13938	-0.258919	-0.185828	-0.128425	24	24	24	53.8	53.8	53.8	65.401	0	270.93	14054000000	6562800000	7491500000	0.0559762	0.0452066	0.0406573	0.0323431	0.0470563	0.0308505
Q9NTJ3;E9PD53;C9JR83;C9JWF0;C9IYK2;C9JJ64;C9J9E4;C9J578;F8WCB7;C9JVD8	Q9NTJ3	Structural maintenance of chromosomes protein 4;Structural maintenance of chromosomes protein	SMC4	0	-1.1357	0	0	0	0	0	0	0	0	0.574843	-0.0474623	0.00426982	-0.183879	-0.0141141	-0.183582	0.123751	0.0208782	-0.184471	0.0561979	-0.0141141	-0.204905	-0.163152	-0.183582	32	32	32	32.4	32.4	32.4	147.18	0	150.69	6809000000	2865500000	3943500000	0.115077	0.00625786	0.0439104	0.0039063	0.0823775	0.0297905
A0A0A6YY96;P48200;H0YNL8;H0YLE0	A0A0A6YY96	Iron-responsive element-binding protein 2	IREB2	0	-1.13379	0	0	0	0	0	0	0	0	0.0976	-0.288203	0.027574	-0.198886	-0.288203	-0.181149	0.0629802	0.0584175	-0.243669	-0.332737	NaN	-0.181149	-0.151392	-0.264116	3	3	3	3.9	3.9	3.9	105.06	0.0029233	4.07	115580000	48065000	67519000	0.0403667	NaN	NaN	0.0717951	0.0346393	0.0553796
Q32Q12;J3KPD9;P22392;O60361;F6XY72	Q32Q12	Nucleoside diphosphate kinase;Nucleoside diphosphate kinase B	NME1-NME2;NME2	0	-1.13309	0	0	0	0	0	0	0	0	0.0624541	-0.242194	0.00456019	-0.188738	-0.286645	-0.180262	0.110058	0.0221514	-0.286645	-0.323075	-0.116862	-0.172076	-0.180262	-0.213876	16	16	6	69.9	69.9	21.9	32.642	0	222.62	85347000000	38073000000	47274000000	0.0226148	0.00619748	0.0500436	0.00533384	0.048708	0.00864305
O75643;B4E0P5	O75643	U5 small nuclear ribonucleoprotein 200 kDa helicase	SNRNP200	0	-1.13242	0	0	0	0	0	0	0	0	0.0690255	-0.145347	0.0346724	-0.173802	-0.145666	-0.179407	0.0698082	0.057562	-0.214995	-0.145666	-0.0753797	-0.113643	-0.179407	-0.228357	76	76	76	47	47	47	244.5	0	323.31	29140000000	13527000000	15613000000	0.0145381	0.00820731	0.00958518	0.0252607	0.0331874	0.031078
P12004	P12004	Proliferating cell nuclear antigen	PCNA	0	-1.13224	0	0	0	0	0	0	0	0	0.0810931	0.0540263	0.0255891	-0.185477	0.0400222	-0.17918	0.0284053	0.052401	0.0400222	0.0353424	0.0867144	-0.17918	-0.136509	-0.240742	12	12	12	67	67	67	28.768	0	323.31	45114000000	20143000000	24970000000	0.0198503	0.0252676	0.0266168	0.0210421	0.00837919	0.0078883
P28072;A0A087X2I4;I3L3X7	P28072	Proteasome subunit beta type-6	PSMB6	0	-1.13206	0	0	0	0	0	0	0	0	0.279218	0.0448733	0.0431547	-0.166225	0.0252358	-0.17895	0.0528524	0.0618291	0.0252358	0.0046507	0.104734	-0.17895	-0.0990234	-0.220701	9	9	9	54.4	54.4	54.4	25.357	0	103.22	6802300000	3207700000	3594600000	0.058957	0.100869	0.0273133	0.0325359	0.037395	0.00371456
Q14691	Q14691	DNA replication complex GINS protein PSF1	GINS1	0	-1.13144	0	0	0	0	0	0	0	0	0.446117	-0.0318208	0.0148621	-0.17816	-0.0210367	-0.17816	0.0585831	0.0058831	-0.0950467	-0.0210367	0.020621	-0.174	-0.18232	NaN	3	3	3	20.9	20.9	20.9	22.988	0	22.753	338940000	162210000	176730000	0.0779001	0.0380712	0.00754387	NaN	0.0113933	0.0260712
A0A0G2JMG8;A0A0G2JPQ2;Q9NX02;A0A0G2JLX3;J3KN39;A0A0G2JNC8;A0A0G2JPB6;A0A0G2JP37;A0A0G2JLQ8;A0A0G2JM25;A0A0G2JNK1;K7ERG0;A0A0G2JMB6;A0A0G2JPH3;A0A0G2JNK3;Q8WX94;F5GYZ4;K7EPE6;K7ELX1;F5H5B1;K7EMK2;F5H7Q5;K7EJ90	A0A0G2JMG8	NACHT, LRR and PYD domains-containing protein 2	NLRP2	0	-1.13112	0	0	0	0	0	0	0	0	0.0711829	-0.718519	0.00760531	-0.194801	-0.718519	-0.177747	0.114094	0.0295936	-0.799196	-0.637842	NaN	-0.177747	-0.177683	-0.228973	29	29	29	36.8	36.8	36.8	117.85	0	224.13	4877900000	1941300000	2936600000	0.154152	NaN	NaN	0.0478175	0.0596965	0.0414858
Q92688	Q92688	Acidic leucine-rich nuclear phosphoprotein 32 family member B	ANP32B	0	-1.13077	0	0	0	0	0	0	0	0	0.133677	-0.258669	0.014049	-0.181419	-0.288458	-0.177307	0.182655	0.0376426	-0.0629506	-0.4246	-0.288458	-0.177307	-0.146002	-0.220949	9	7	7	31.1	25.9	25.9	28.787	0	36.115	14563000000	6614600000	7948400000	0.0157139	0.000608053	0.0212154	0.0419202	0.0240872	0.00331902
A0A087WZ13;E9PAU2;Q8IY67;K7EKR9;K7EQG2	A0A087WZ13	Ribonucleoprotein PTB-binding 1	RAVER1	0	-1.12947	0	0	0	0	0	0	0	0	0.484028	-0.132108	0.0195437	-0.203311	-0.119846	-0.175646	0.268616	0.0499647	-0.406646	-0.119846	0.130166	-0.175646	-0.173298	-0.260989	15	15	15	38.4	38.4	38.4	77.843	0	167.97	1585900000	683810000	902060000	0.0590909	0.024972	0.218475	0.0261638	0.412433	0.0294009
Q9NQG5;A2A2M0;A0A087X2D2;E9PIQ9;E9PQF3;A0A087WUK3;K7EQR8	Q9NQG5	Regulation of nuclear pre-mRNA domain-containing protein 1B	RPRD1B	0	-1.1231	0	0	0	0	0	0	0	0	0.151199	-0.126424	0.0275829	-0.148119	-0.13297	-0.167483	0.096447	0.0435134	-0.0268709	-0.13297	-0.219431	-0.178589	-0.167483	-0.0982848	14	14	12	58.6	58.6	47.2	36.899	0	117.51	2346400000	1302300000	1044100000	0.0820892	0.00269793	0.118833	0.0104422	0.156323	0.110671
Q96GX5;A0A087WUU7	Q96GX5	Serine/threonine-protein kinase greatwall	MASTL	0	-1.12072	0	0	0	0	0	0	0	0	0.099954	0.669489	0.0311928	-0.164425	0.875485	-0.164425	0.397015	0.0114026	0.211815	0.921168	0.875485	-0.156362	NaN	-0.172487	4	3	3	6.7	5.8	5.8	97.318	0	7.4794	98787000	48997000	49790000	0.707686	0.480031	0.0698335	0.248397	0.0711088	NaN
E7EMN6;P41236;E7EUI7;G1AUC5;Q6NXS1	E7EMN6	Protein phosphatase inhibitor 2;Protein phosphatase inhibitor 2-like protein 3	PPP1R2;PPP1R2P3	0	-1.11602	0	0	0	0	0	0	0	0	0.756562	-0.155813	8.71907e-05	-0.158359	-0.155813	-0.158359	0.547885	3.06724e-05	0.2316	-0.543226	NaN	-0.158337	-0.15838	NaN	3	3	3	27.1	27.1	27.1	19.245	0	6.5072	3116800000	1207900000	1908900000	NaN	0.233727	NaN	NaN	NaN	0.0110602
Q15021;E7EN77;F5GZK7;F5H431;REV__Q02790	Q15021	Condensin complex subunit 1	NCAPD2	0	-1.1158	0	0	0	0	0	0	0	0	0.215714	0.135243	0.0045244	-0.158735	0.0993399	-0.158075	0.131026	0.0185563	0.0993399	0.280477	0.0259113	-0.158075	-0.177612	-0.140517	41	41	41	40.9	40.9	40.9	157.18	0	268.79	7766800000	3592300000	4174500000	0.0210247	0.0483682	0.0298387	0.0304078	0.0475376	0.0686271
Q03701;C9J9W7	Q03701	CCAAT/enhancer-binding protein zeta	CEBPZ	0	-1.11539	0	0	0	0	0	0	0	0	0.0792957	-0.40226	0.0213375	-0.137979	-0.415207	-0.157542	0.208828	0.0354799	-0.187261	-0.415207	-0.604314	-0.0970236	-0.157542	-0.159371	18	18	18	21.7	21.7	21.7	120.97	0	57.152	1846900000	738610000	1108300000	0.0482756	0.290185	0.831299	0.0671989	0.0165958	0.0106094
P05387;H0YDD8	P05387	60S acidic ribosomal protein P2	RPLP2	0	-1.1151	0	0	0	0	0	0	0	0	0.230143	-0.072664	0.0344511	-0.169051	-0.0553894	-0.157169	0.0737774	0.0557996	-0.153546	-0.0553894	-0.00905666	-0.120149	-0.157169	-0.229834	9	9	8	88.7	88.7	73.9	11.665	0	323.31	33931000000	15053000000	18878000000	0.0448623	0.0297449	0.00466332	0.0183973	0.174512	0.0049401
P46778;G3V1B3;M0R181;M0R3I5	P46778	60S ribosomal protein L21	RPL21	0	-1.11424	0	0	0	0	0	0	0	0	0.213856	-0.153093	0.0286851	-0.177879	-0.118974	-0.156064	0.147407	0.0533356	-0.0257376	-0.314567	-0.118974	-0.13891	-0.156064	-0.238665	6	6	6	36.9	36.9	36.9	18.565	0	99.269	16702000000	7349100000	9352600000	0.00803127	0.0418317	0.0325015	0.00906804	0.0365946	0.0282894
P15531;E7ERL0;E5RHP0;C9K028	P15531	Nucleoside diphosphate kinase A	NME1	0	-1.11359	0	0	0	0	0	0	0	0	0.0549928	-0.330245	0.0185115	-0.155216	-0.333538	-0.155216	0.139978	0.00638465	-0.333538	-0.468548	-0.18865	-0.150702	-0.159731	NaN	12	2	2	86.2	25	25	17.149	0	191.46	6760900000	2775700000	3985200000	0.0283025	0.0142287	0.00501263	NaN	0.0260976	0.0126023
P62805	P62805	Histone H4	HIST1H4A	0	-1.11052	0	0	0	0	0	0	0	0	0.157148	0.129281	0.0267186	-0.138482	0.1342	-0.151231	0.101095	0.040013	0.227827	0.1342	0.0258168	-0.0936474	-0.151231	-0.170566	14	14	14	68	68	68	11.367	0	323.31	744190000000	349840000000	394350000000	0.053129	0.0203538	0.00237831	0.0322323	0.0166345	0.0417941
Q9Y3C4	Q9Y3C4	EKC/KEOPS complex subunit TPRKB	TPRKB	0	-1.1105	0	0	0	0	0	0	0	0	0.0576244	-0.08355	0.0431585	-0.174546	-0.0808598	-0.151209	0.0363277	0.064927	-0.121148	-0.0808598	-0.0486422	-0.247915	-0.124512	-0.151209	5	5	5	40	40	40	19.661	0	34.424	579760000	280990000	298770000	0.0352588	0.00376174	0.0084823	0.0644377	0.0426928	0.0291021
Q12904;D6R937	Q12904	Aminoacyl tRNA synthase complex-interacting multifunctional protein 1;Endothelial monocyte-activating polypeptide 2	AIMP1	0	-1.11017	0	0	0	0	0	0	0	0	0.244961	-0.0687891	0.0424308	-0.126262	-0.0914171	-0.150784	0.0731622	0.0465422	0.0130139	-0.0914171	-0.127964	-0.155415	-0.150784	-0.072586	14	14	14	64.1	64.1	64.1	34.352	0	94.607	5523700000	2639200000	2884500000	0.0347972	0.0547627	0.0551662	0.029498	0.0752745	0.099753
P25398	P25398	40S ribosomal protein S12	RPS12	0	-1.1088	0	0	0	0	0	0	0	0	0.0972403	-0.210703	0.0151289	-0.145788	-0.256286	-0.148999	0.122959	0.0314165	-0.256286	-0.304362	-0.0714622	-0.175476	-0.112889	-0.148999	9	9	9	71.2	71.2	71.2	14.515	0	205.93	31108000000	13847000000	17261000000	0.0184745	0.0567465	0.0122326	0.0140412	0.0346854	0.00792415
Q2TAY7	Q2TAY7	WD40 repeat-containing protein SMU1;WD40 repeat-containing protein SMU1, N-terminally processed	SMU1	0	-1.1086	0	0	0	0	0	0	0	0	0.675743	0.031865	0.0238075	-0.134675	0.0641389	-0.148739	0.113854	0.0366495	-0.0946415	0.0641389	0.126098	-0.0930765	-0.162209	-0.148739	14	14	14	35.9	35.9	35.9	57.543	0	126.61	4085900000	1991600000	2094300000	0.0238182	0.00588715	0.119546	0.0915513	0.145346	0.00182328
P18124;A8MUD9;C9JIJ5;C9JZ88	P18124	60S ribosomal protein L7	RPL7	0	-1.10837	0	0	0	0	0	0	0	0	0.0530125	-0.122693	0.020645	-0.137672	-0.122052	-0.148446	0.0509789	0.0348034	-0.0720372	-0.173989	-0.122052	-0.148446	-0.0987562	-0.165815	19	19	19	53.2	53.2	53.2	29.225	0	316.34	67085000000	30538000000	36546000000	0.0299244	0.0679862	0.0358999	0.0359488	0.0138058	0.00104797
P63244;J3KPE3;D6RAC2;D6REE5;H0YAF8;D6RHH4;H0Y8W2;H0YAM7;D6R9Z1;D6R9L0;D6RFX4;D6RBD0;D6RAU2;E9PD14;D6RFZ9;D6RF23;H0Y8R5;D6RGK8;D6R909;H0Y9P0;D6RHJ5;D6RDI0	P63244	Guanine nucleotide-binding protein subunit beta-2-like 1;Guanine nucleotide-binding protein subunit beta-2-like 1, N-terminally processed	GNB2L1	0	-1.10622	0	0	0	0	0	0	0	0	0.0572355	-0.215923	0.0300243	-0.137362	-0.16703	-0.145641	0.0935371	0.0421811	-0.323774	-0.16703	-0.156964	-0.145641	-0.0916553	-0.17479	20	20	20	81.1	81.1	81.1	35.076	0	323.31	82049000000	35607000000	46442000000	0.0197089	0.038977	0.00924121	0.0180843	0.0144781	0.00785026
P53004;C9J1E1	P53004	Biliverdin reductase A	BLVRA	0	-1.10527	0	0	0	0	0	0	0	0	0.0624577	0.246042	0.0430563	-0.144394	0.247197	-0.144394	0.111811	0.013832	0.357271	0.247197	0.133659	-0.154175	-0.134613	NaN	9	9	9	32.8	32.8	32.8	33.428	0	41.592	3123100000	1606000000	1517100000	0.0414828	0.140306	0.0430623	NaN	0.0220931	0.00334533
H0YN26;P39687;H7BZ09;O95626;O43423	H0YN26	Acidic leucine-rich nuclear phosphoprotein 32 family member A	ANP32A	0	-1.1025	0	0	0	0	0	0	0	0	0.196826	-0.13777	0.00483752	-0.139628	-0.192245	-0.140779	0.125156	0.016882	0.00539131	-0.226457	-0.192245	-0.1222	-0.155905	-0.140779	11	11	9	63.8	63.8	63.8	19.997	0	323.31	22476000000	10454000000	12022000000	0.0615928	0.0172644	0.0208927	0.0940136	0.0443303	0.11531
P62266;D6RD47	P62266	40S ribosomal protein S23	RPS23	0	-1.1011	0	0	0	0	0	0	0	0	0.0516985	-0.277184	0.00577492	-0.144139	-0.314755	-0.138945	0.113615	0.0190547	-0.314755	-0.367255	-0.149543	-0.128219	-0.165252	-0.138945	4	4	4	35	35	35	15.807	0	131.68	8007200000	3441100000	4566100000	0.0614962	0.00506154	0.0155426	0.0538213	0.0207208	0.0740359
E7EQV9;P61313;E7ENU7;E7EX53;E7ERA2	E7EQV9	Ribosomal protein L15;60S ribosomal protein L15	RPL15	0	-1.10015	0	0	0	0	0	0	0	0	0.430238	-0.0892445	0.0415355	-0.172624	-0.10969	-0.1377	0.157654	0.0629128	0.0776346	-0.235678	-0.10969	-0.134921	-0.1377	-0.245252	10	10	10	45.4	45.4	45.4	20.51	0	106.34	19494000000	8274500000	11220000000	0.0500715	0.112487	0.0052945	0.0655214	0.0298218	0.000834571
P52597;A0A1B0GW42	P52597	Heterogeneous nuclear ribonucleoprotein F;Heterogeneous nuclear ribonucleoprotein F, N-terminally processed	HNRNPF	0	-1.10014	0	0	0	0	0	0	0	0	0.35635	-0.100236	0.0223785	-0.141057	-0.128557	-0.137692	0.14597	0.0371754	-0.128557	0.0578189	-0.22997	-0.1798	-0.137692	-0.105678	16	14	14	64.3	57.8	57.8	45.671	0	323.31	23751000000	11336000000	12415000000	0.0224255	0.034774	0.0589659	0.0115367	0.035662	0.0914916
Q02790;F5H1U3;H0YFG2;F5H120	Q02790	Peptidyl-prolyl cis-trans isomerase FKBP4;Peptidyl-prolyl cis-trans isomerase FKBP4, N-terminally processed	FKBP4	0	-1.09956	0	0	0	0	0	0	0	0	0.0686012	-0.144594	0.00523745	-0.131958	-0.181802	-0.136929	0.0692091	0.0166061	-0.181802	-0.187241	-0.0647404	-0.14551	-0.136929	-0.113434	23	23	23	57.7	57.7	57.7	51.804	0	323.31	14857000000	7051700000	7805400000	0.0412817	0.0219509	0.0286751	0.0113345	0.0497053	0.0466627
O60870;S4R357	O60870	DNA/RNA-binding protein KIN17	KIN	0	-1.0989	0	0	0	0	0	0	0	0	0.28548	-0.438536	0.0157066	-0.128479	-0.181414	-0.13606	0.525891	0.0282225	-1.04352	-0.181414	-0.0906758	-0.0972397	-0.152136	-0.13606	6	6	6	15.5	15.5	15.5	45.373	0	10.995	622280000	270750000	351530000	0.210706	0.0693457	0.111168	0.167727	0.0418622	0.0571864
Q8WTT2	Q8WTT2	Nucleolar complex protein 3 homolog	NOC3L	0	-1.09702	0	0	0	0	0	0	0	0	0.0854328	-0.360695	0.0390323	-0.11691	-0.32868	-0.133592	0.195352	0.0412226	-0.183328	-0.570076	-0.32868	-0.0699606	-0.133592	-0.147176	11	11	11	18.6	18.6	18.6	92.547	0	37.666	1390900000	578210000	812710000	0.132841	0.32434	0.0506011	0.0569002	0.0873427	0.081625
P05386	P05386	60S acidic ribosomal protein P1	RPLP1	0	-1.09499	0	0	0	0	0	0	0	0	0.430569	0.173087	0.0209329	-0.140868	0.0856439	-0.130912	0.306029	0.0358667	-0.0797024	0.0856439	0.513321	-0.180661	-0.130912	-0.111031	5	4	4	94.7	79.8	79.8	11.514	0	323.31	9495300000	4455400000	5039900000	0.207227	0.133932	0.0282033	0.090204	0.032851	0.0526321
Q5TA45;C9J979;Q96HV7;C9IYS7;A0A087WYI0;E9PMA2;A0A0D9SGA8;H0YE15;E9PJG0;E9PKA4;E9PNS4;A0A087WXT8;J3QRY6	Q5TA45	Integrator complex subunit 11	CPSF3L	0	-1.0941	0	0	0	0	0	0	0	0	0.218159	0.0867858	0.0331015	-0.118434	0.133902	-0.129748	0.0847611	0.0382785	0.137521	0.133902	-0.0110657	-0.0757733	-0.129748	-0.14978	3	3	3	8.3	8.3	8.3	67.662	0	9.836	302930000	149050000	153880000	0.0126704	0.0498399	0.00182216	0.131853	0.024198	0.0754139
F8VY35;F5H4R6;P55209;H0YIV4;F8W0J6;H0YH88;F8W020;F8VUX1;H0YHC3;F8VXI6;F8VVB5;B7Z4K9	F8VY35	Nucleosome assembly protein 1-like 1	NAP1L1	0	-1.0931	0	0	0	0	0	0	0	0	0.977764	0.000827547	5.53449e-05	-0.128	0.0093646	-0.128425	0.0455697	0.00164941	0.0093646	0.0415249	-0.0484069	-0.12618	-0.129395	-0.128425	17	17	3	78.4	78.4	18.9	31.02	0	323.31	35451000000	16173000000	19278000000	0.0314431	0.023161	0.0320593	0.042068	0.00149555	0.0834469
Q9UBB9;F6UKU9;F6SQZ1;F6XM96	Q9UBB9	Tuftelin-interacting protein 11	TFIP11	0	-1.0915	0	0	0	0	0	0	0	0	0.358798	0.0721001	0.0151642	-0.127985	0.0480594	-0.126312	0.10568	0.027613	-0.0194884	0.187729	0.0480594	-0.101247	-0.156397	-0.126312	11	11	11	18.6	18.6	18.6	96.819	0	17.339	494320000	263240000	231080000	0.0965936	0.0164408	0.0423641	0.246386	NaN	NaN
Q16778;P33778;P23527;P06899;Q8N257	Q16778	Histone H2B type 2-E;Histone H2B type 1-B;Histone H2B type 1-O;Histone H2B type 1-J;Histone H2B type 3-B	HIST2H2BE;HIST1H2BB;HIST1H2BO;HIST1H2BJ;HIST3H2BB	0	-1.0897	0	0	0	0	0	0	0	0	0.133707	0.133378	0.0368935	-0.148345	0.170053	-0.123931	0.0941959	0.0507681	0.170053	0.20372	0.0263607	-0.114396	-0.206708	-0.123931	8	2	0	49.2	7.9	0	13.92	0	13.293	41006000000	19974000000	21032000000	0.0287765	0.0319196	0.0716728	0.00850509	0.0573829	0.113884
Q9Y3T9	Q9Y3T9	Nucleolar complex protein 2 homolog	NOC2L	0	-1.08954	0	0	0	0	0	0	0	0	0.215472	-0.23974	0.00614827	-0.118685	-0.319888	-0.123714	0.232079	0.0161936	0.0217897	-0.319888	-0.421123	-0.123714	-0.131768	-0.100574	11	11	11	14.8	14.8	14.8	84.918	0	30.079	1691600000	746140000	945480000	0.199771	0.267784	0.143877	0.0492982	0.0353907	0.0488778
Q9NR50;H0Y580;A0A0D9SEN0	Q9NR50	Translation initiation factor eIF-2B subunit gamma	EIF2B3	0	-1.08695	0	0	0	0	0	0	0	0	0.235691	0.087506	0.0479663	-0.101898	0.116974	-0.12028	0.0904218	0.0401118	0.116974	-0.0139737	0.159518	-0.12028	-0.129525	-0.0558898	8	8	8	28.5	28.5	28.5	50.24	0	21.056	585020000	268420000	316600000	0.164785	0.0686777	0.23658	0.0906596	0.0760041	0.168133
A0A087WYJ9;A0A075B6N9;A0A1B0GUU9;P01871;P04220	A0A087WYJ9	Ig mu chain C region;Ig mu heavy chain disease protein	IGHM	0	-1.08203	0	0	0	0	0	0	0	0	1	0.000187559	0.0490692	-0.115202	0.000187559	-0.113739	NaN	0.0459073	NaN	0.000187559	NaN	-0.0700436	-0.113739	-0.161823	14	14	14	45.6	45.6	45.6	49.382	0	323.31	14110000000	5344100000	8765400000	NaN	NaN	NaN	0.0213077	0.0913182	0.0233809
P08238;Q58FF7	P08238	Heat shock protein HSP 90-beta	HSP90AB1	0	-1.07764	0	0	0	0	0	0	0	0	0.0724847	-0.15389	0.0189229	-0.110973	-0.189476	-0.107882	0.0759549	0.0268228	-0.205518	-0.189476	-0.0666748	-0.0858297	-0.107882	-0.139208	48	48	27	60.9	60.9	38	83.263	0	323.31	484210000000	219400000000	264810000000	0.0196823	0.00169967	0.000584419	0.00679165	0.0040371	0.00634239
P05198;G3V4T5;H0YJS4	P05198	Eukaryotic translation initiation factor 2 subunit 1	EIF2S1	0	-1.0761	0	0	0	0	0	0	0	0	0.0538052	-0.176362	0.0453774	-0.10248	-0.168168	-0.105816	0.0738714	0.0391566	-0.253989	-0.168168	-0.10693	-0.105816	-0.0617625	-0.139862	23	23	23	66	66	66	36.112	0	283.06	16195000000	7873800000	8320800000	0.0418081	0.0296872	0.0818216	0.0389867	0.039055	0.00889428
P40429;M0QYS1;Q8J015;Q6NVV1;M0QZU1;A0A096LPE0	P40429	60S ribosomal protein L13a;Putative 60S ribosomal protein L13a protein RPL13AP3	RPL13A;RPL13a;RPL13AP3	0	-1.07531	0	0	0	0	0	0	0	0	0.0999434	-0.122122	0.00231602	-0.104553	-0.105678	-0.104759	0.072415	0.00873022	-0.105678	-0.201344	-0.0593424	-0.104759	-0.113179	-0.095722	8	8	8	34	34	34	23.577	0	70.038	15731000000	7147000000	8584400000	0.124544	0.0149058	0.00861535	0.104948	0.0323489	0.0473428
Q7KZ85	Q7KZ85	Transcription elongation factor SPT6	SUPT6H	0	-1.0746	0	0	0	0	0	0	0	0	0.144474	0.134428	0.0288036	-0.108307	0.165133	-0.103797	0.0996396	0.0325448	0.0230499	0.215101	0.165133	-0.0782515	-0.103797	-0.142871	32	32	32	25.8	25.8	25.8	199.07	0	140.14	2647800000	1223300000	1424500000	0.0856125	0.0404602	0.178066	0.0635507	0.0722626	0.0280989
Q06187;U3NG26;Q5JY90	Q06187	Tyrosine-protein kinase BTK;Non-specific protein-tyrosine kinase	BTK	0	-1.07355	0	0	0	0	0	0	0	0	1	0	0.0160529	-0.100496	NaN	-0.102393	NaN	0.0223236	NaN	NaN	NaN	-0.0772848	-0.102393	-0.121811	7	7	7	13.5	13.5	13.5	76.28	0	20.727	372970000	145170000	227800000	NaN	NaN	NaN	0.0470951	0.0233991	0.0589071
Q9H089;F8WFC6;H7C2X7	Q9H089	Large subunit GTPase 1 homolog	LSG1	0	-1.07237	0	0	0	0	0	0	0	0	0.565924	-0.0879661	0.0386731	-0.0897524	-0.0569996	-0.100808	0.223594	0.031492	-0.0569996	-0.325429	0.118531	-0.114226	-0.100808	-0.0542234	9	9	9	16	16	16	75.225	0	16.586	243560000	119290000	124260000	0.396832	0.101887	0.00933613	0.00705055	0.194573	0.103361
Q15691	Q15691	Microtubule-associated protein RP/EB family member 1	MAPRE1	0	-1.07229	0	0	0	0	0	0	0	0	0.0589468	-0.196751	0.0428256	-0.118588	-0.213982	-0.100689	0.0866159	0.0439301	-0.273456	-0.213982	-0.102815	-0.100689	-0.0864332	-0.168642	16	16	15	80.6	80.6	80.6	29.999	0	218.6	9980400000	4605600000	5374800000	0.0246122	0.0215478	0.0377115	0.0364301	0.0106554	0.0213299
G3V5Z3;Q6IN85;H0YIY8;G3V5A2;G3V4R3;G3V231	G3V5Z3	Serine/threonine-protein phosphatase 4 regulatory subunit 3A	SMEK1	0	-1.07219	0	0	0	0	0	0	0	0	0.406443	-0.339755	0.0118732	-0.10985	-0.213455	-0.100563	0.5642	0.0209189	-0.956401	-0.213455	0.15059	-0.100563	-0.133804	-0.0951818	9	9	6	14	14	9.3	82.03	0	21.883	349560000	131580000	217980000	1.75952	0.554427	0.0231906	0.544509	0.00780193	0.0113433
Q58FF6	Q58FF6	Putative heat shock protein HSP 90-beta 4	HSP90AB4P	0	-1.07199	0	0	0	0	0	0	0	0	0.296802	-0.086929	0.0236006	-0.0978248	-0.125519	-0.100296	0.107646	0.0265012	-0.125519	-0.169961	0.034693	-0.100296	-0.0701746	-0.123004	8	2	2	14.1	6.1	6.1	58.264	0	16.899	4437600000	1977200000	2460300000	1.18256	0.0230313	0.0327166	0.0268997	0.00723231	0.00709346
P46777;Q5T7N0	P46777	60S ribosomal protein L5	RPL5	0	-1.06534	0	0	0	0	0	0	0	0	0.17687	-0.144793	2.39751e-05	-0.091599	-0.20389	-0.0913139	0.122338	0.000776853	-0.20389	-0.226363	-0.00412677	-0.091005	-0.0913139	-0.0924781	13	13	13	50.2	50.2	50.2	34.362	0	215.28	39368000000	18571000000	20797000000	0.0645256	0.0289495	0.0451408	0.036294	0.0677981	0.0530435
P35268;K7ERI7;K7EMH1;K7EP65;K7EKS7;K7ELC4;K7EJT5	P35268	60S ribosomal protein L22	RPL22	0	-1.06198	0	0	0	0	0	0	0	0	0.533411	-0.0667759	0.0329928	-0.0756675	0.0216725	-0.0867504	0.15503	0.024414	0.0216725	-0.245785	0.0237851	-0.0867504	-0.0925742	-0.0476779	6	6	6	60.9	60.9	60.9	14.787	0	200.12	21006000000	9482100000	11524000000	0.0354774	0.101307	0.016303	0.0788204	0.0463933	0.0422847
B7Z7P8;P62495;I3L492;D6RJE8;D6RCB3	B7Z7P8	Eukaryotic peptide chain release factor subunit 1	ETF1	0	-1.06127	0	0	0	0	0	0	0	0	0.0663969	-0.175534	0.0347245	-0.0819903	-0.174406	-0.0857975	0.0825093	0.027176	-0.174406	-0.258602	-0.0935948	-0.107062	-0.0857975	-0.0531114	17	17	17	52.7	52.7	52.7	47.475	0	115.95	7232300000	3263500000	3968700000	0.0568021	0.0147521	0.0240921	0.0212352	0.0495324	0.0505561
C9JEX3;Q13614	C9JEX3	Myotubularin-related protein 2	MTMR2	0	-1.06009	0	0	0	0	0	0	0	0	1	0.151987	0.0307612	-0.0841828	0.151987	-0.0841828	NaN	0.00575704	NaN	NaN	0.151987	NaN	-0.0882536	-0.0801119	3	3	3	4.3	4.3	4.3	64.49	0.0020633	4.3301	93195000	40372000	52823000	NaN	NaN	NaN	0.967421	NaN	0.0117071
O15294;C9JZL3	O15294	UDP-N-acetylglucosamine--peptide N-acetylglucosaminyltransferase 110 kDa subunit	OGT	0	-1.0592	0	0	0	0	0	0	0	0	0.0908354	-0.825291	0.0188422	-0.0923554	-0.825291	-0.0829751	0.167671	0.0222738	-0.706729	NaN	-0.943852	-0.076306	-0.117785	-0.0829751	14	14	14	19.7	19.7	19.7	116.92	0	99.191	5229000000	2289300000	2939700000	0.486399	NaN	0.295359	0.0737716	0.0967223	0.0668336
Q9Y221;J3QLW7;J3QRD6;J3QRR4	Q9Y221	60S ribosome subunit biogenesis protein NIP7 homolog	NIP7	0	-1.05815	0	0	0	0	0	0	0	0	0.175869	-0.134667	0.0178913	-0.0904976	-0.0790197	-0.0815399	0.113353	0.0212524	-0.0790197	-0.26509	-0.0598924	-0.0815399	-0.114762	-0.0751904	5	5	5	46.1	46.1	46.1	20.462	0	23.62	2960300000	1295300000	1665000000	0.0345268	0.20019	0.00978652	0.0540128	0.0204381	0.00508746
E9PKC9;O75936	E9PKC9	Gamma-butyrobetaine dioxygenase	BBOX1	0	-1.05695	0	0	0	0	0	0	0	0	1	-0.146134	0.0218919	-0.0799092	-0.146134	-0.0799092	NaN	0.00388765	NaN	-0.146134	NaN	-0.0826582	-0.0771602	NaN	1	1	1	19.1	19.1	19.1	7.6288	1	-2	219040000	96075000	122970000	NaN	NaN	NaN	NaN	0.0159912	0.0218541
P42166	P42166	Lamina-associated polypeptide 2, isoform alpha;Thymopoietin;Thymopentin	TMPO	0	-1.05668	0	0	0	0	0	0	0	0	0.225203	-0.111846	0.0169293	-0.0812366	-0.0776532	-0.0795319	0.111774	0.0185439	-0.0776532	-0.0211626	-0.236722	-0.0636039	-0.0795319	-0.100574	25	25	17	57.5	57.5	39.9	75.491	0	313	12319000000	5583600000	6734900000	0.0349858	0.0506812	0.0586907	0.066837	0.014642	0.0420895
Q58FF8	Q58FF8	Putative heat shock protein HSP 90-beta 2	HSP90AB2P	0	-1.05657	0	0	0	0	0	0	0	0	0.601122	0.0523613	0.00527065	-0.0849737	0.0587291	-0.079393	0.147431	0.0107275	-0.09815	0.0587291	0.196505	-0.079393	-0.0781868	-0.0973411	10	1	1	21	3.9	3.9	44.348	0	136.3	9118700000	4376500000	4742200000	0.0095432	0.176763	0.0162957	0.0168495	0.0144826	0.00869684
Q9NZD8;H3BRR0;H0YMB7;H0YKB0;H0YML6;H0YLD7;H0YLW1;H0YLT5;H0YKM6	Q9NZD8	Maspardin	SPG21	0	-1.05489	0	0	0	0	0	0	0	0	0.757349	0.0467951	0.021328	-0.082111	0.0246151	-0.0770966	0.229132	0.0211092	-0.17044	0.0246151	0.286211	-0.0639604	-0.0770966	-0.105276	7	7	7	35.1	35.1	35.1	34.96	0	22.99	467380000	207950000	259440000	0.160822	0.0841954	0.0879354	NaN	0.301161	0.0404203
Q56VL3;D6RD77;J3KPI9	Q56VL3	OCIA domain-containing protein 2	OCIAD2	0	-1.04996	0	0	0	0	0	0	0	0	0.191086	-0.152118	0.0155656	-0.0800883	-0.197525	-0.0703354	0.135408	0.0175118	0.000158663	-0.258987	-0.197525	-0.0703354	-0.0696244	-0.100305	5	5	5	31.8	31.8	31.8	16.953	0	62.349	1434300000	730400000	703870000	0.00488152	0.0335872	0.0296228	0.0528782	0.0739225	0.114276
Q08945;E9PMD4;A0A0U1RRK2;E9PPZ7	Q08945	FACT complex subunit SSRP1	SSRP1	0	-1.04677	0	0	0	0	0	0	0	0	0.0638925	-0.0785299	0.0388428	-0.062224	-0.0592156	-0.0659486	0.0361364	0.0218837	-0.120219	-0.0592156	-0.056155	-0.0820064	-0.0659486	-0.0387171	24	24	24	37.4	37.4	37.4	81.074	0	323.31	21641000000	9998800000	11642000000	0.038853	0.0283934	0.00843825	0.0550226	0.00925219	0.0424876
Q8IW92	Q8IW92	Beta-galactosidase-1-like protein 2	GLB1L2	0	-1.04338	0	0	0	0	0	0	0	0	1	0	0.0277348	-0.0612637	NaN	-0.0612637	NaN	0.00377692	NaN	NaN	NaN	-0.0639344	-0.058593	NaN	1	1	1	2.2	2.2	2.2	72.078	1	-2	675350000	278890000	396450000	NaN	NaN	NaN	NaN	0.0330822	0.00186108
Q9H0A0;A0A087WV29;E9PMU0;E9PJN6	Q9H0A0	N-acetyltransferase 10	NAT10	0	-1.02246	0	0	0	0	0	0	0	0	0.0520696	-0.188725	0.0397647	-0.0291277	-0.160146	-0.0320386	0.0776564	0.0103723	-0.160146	-0.276621	-0.129408	-0.0176109	-0.0320386	-0.0377336	40	40	40	49	49	49	115.73	0	323.31	16847000000	5970200000	10877000000	0.0748117	0.0521233	0.0205172	0.0778573	0.0236818	0.0497621
Q9NVT9;E5RJ86;E9PR92;E5RHK3	Q9NVT9	Armadillo repeat-containing protein 1	ARMC1	0	-1.0195	0	0	0	0	0	0	0	0	0.0593114	0.23781	0.0138715	-0.0266279	0.25032	-0.0278618	0.105045	0.00548926	0.25032	0.12707	0.336041	-0.0313951	-0.0278618	-0.0206267	6	6	6	43.6	43.6	43.6	31.28	0	22.288	520240000	260420000	259820000	0.363464	0.201419	0.384813	0.302708	NaN	NaN
Q00839;Q5RI18	Q00839	Heterogeneous nuclear ribonucleoprotein U	HNRNPU	0	-1.01423	0	0	0	0	0	0	0	0	0.343507	-0.0597055	0.0211277	-0.0188716	-0.0745167	-0.0203891	0.0840219	0.00482795	0.0307372	-0.0745167	-0.135337	-0.0134672	-0.0203891	-0.0227584	36	36	36	47.4	47.4	47.4	90.583	0	323.31	93826000000	44824000000	49002000000	0.0371051	0.0389428	0.00232193	0.0553804	0.0133407	0.11853
P62913;Q5VVC8;Q5VVC9	P62913	60S ribosomal protein L11	RPL11	0	-1.01423	0	0	0	0	0	0	0	0	0.663894	-0.00971212	0.00494861	-0.0201944	-0.0235041	-0.0203805	0.0333314	0.00246973	-0.0339339	0.0283017	-0.0235041	-0.0203805	-0.0225659	-0.0176369	6	6	6	36	36	36	20.252	0	189.17	21612000000	9778100000	11834000000	0.0547716	0.0615377	0.083912	0.231313	0.0137798	0.017073
P13051;Q68DM5;F5GYA2	P13051	Uracil-DNA glycosylase	UNG;DKFZp781L1143	-3.26911	0	0	0	0	0	0	0	1	0	0.0215019	-1.51641	1	0	-1.7089	NaN	0.391479	NaN	-1.77438	-1.06595	-1.7089	NaN	NaN	NaN	3	3	3	10.2	10.2	10.2	34.645	0.00024486	5.4469	94660000	23001000	71658000	1.14379	0.247707	0.225468	NaN	NaN	NaN
O95801	O95801	Tetratricopeptide repeat protein 4	TTC4	-2.55469	0	0	0	0	0	0	0	1	0	0.0416025	-1.18677	1	-0.455229	-1.35315	-0.455229	0.432888	NaN	-0.69537	-1.51177	-1.35315	NaN	NaN	-0.455229	8	8	8	33.6	33.6	33.6	44.678	0	27.226	723760000	353060000	370700000	0.271435	NaN	NaN	0.0550831	NaN	NaN
G3XAN8;Q9Y5J9	G3XAN8	Mitochondrial import inner membrane translocase subunit Tim8 B	TIMM8B	-2.53071	0	0	0	0	0	0	0	1	0	0.0260803	-1.33954	0.917634	-0.0868794	-1.33954	-0.0868794	0.0776508	0.944342	NaN	-1.39445	-1.28463	-0.75463	NaN	0.580871	2	2	2	22.4	22.4	22.4	11.155	0	5.8557	83713000	29811000	53902000	NaN	0.00830428	NaN	NaN	0.155482	NaN
Q96HR8;D6RIB3	Q96HR8	H/ACA ribonucleoprotein complex non-core subunit NAF1	NAF1	-2.06248	0	0	0	0	0	0	0	1	0	0.00506895	-1.07894	1	-0.767746	-1.04438	-0.767746	0.133559	NaN	-0.966061	-1.04438	-1.22639	NaN	NaN	-0.767746	2	2	2	5.3	5.3	5.3	53.716	0	5.9891	93248000	39302000	53946000	0.21059	0.34069	NaN	0.137045	NaN	NaN
Q5QPB1;O76080	Q5QPB1	AN1-type zinc finger protein 5	ZFAND5	-1.99214	0	0	0	0	0	0	0	1	0	0.0201206	-0.99432	0.2095	-0.360393	-0.99432	-0.360393	0.0444576	0.174053	NaN	-0.962884	-1.02576	-0.237319	-0.483468	NaN	1	1	1	8.5	8.5	8.5	22.54	0	13.467	20117000	6564600	13553000	NaN	0.0911917	0.0920607	NaN	NaN	NaN
E9PSH8;P07766	E9PSH8	T-cell surface glycoprotein CD3 epsilon chain	CD3E	-1.93983	0	0	0	0	0	0	0	1	0	0.0211304	-0.914985	1	0	-0.955928	NaN	0.234098	NaN	-0.663117	-0.955928	-1.12591	NaN	NaN	NaN	6	6	6	50.7	50.7	50.7	22.563	0	80.875	1268400000	460710000	807720000	0.0224602	0.0176697	0.00514192	NaN	NaN	NaN
P20963	P20963	T-cell surface glycoprotein CD3 zeta chain	CD247	-1.908	0	0	0	0	0	0	0	1	0	0.00513474	-0.979966	1	0	-0.932061	NaN	0.122098	NaN	-0.932061	-0.889084	-1.11875	NaN	NaN	NaN	5	5	5	41.5	41.5	41.5	18.696	0	34.402	373260000	173980000	199280000	0.220668	NaN	1.31089	NaN	NaN	NaN
E9PMT5;P04234;H0YE18	E9PMT5	T-cell surface glycoprotein CD3 delta chain	CD3D	-1.87993	0	0	0	0	0	0	0	1	0	0.00590932	-0.927094	1	0	-0.91068	NaN	0.123989	NaN	-0.812129	-0.91068	-1.05847	NaN	NaN	NaN	4	4	4	37.8	37.8	37.8	10.53	0	12.471	857610000	339990000	517620000	0.0593102	0.0921644	0.026449	NaN	NaN	NaN
P20701;I3L468;B4DQ77;B4E021	P20701	Integrin alpha-L	ITGAL	-1.87796	0	0	0	0	0	0	0	1	0	0.027303	-1.00007	1	-0.633478	-0.909166	-0.633478	0.292237	NaN	-0.764091	-1.32696	-0.909166	NaN	NaN	-0.633478	7	7	7	9.4	9.4	9.4	128.77	0	18.807	262480000	108640000	153850000	0.0367754	0.0471655	0.0200444	0.495558	NaN	NaN
Q8N6R0	Q8N6R0	Methyltransferase-like protein 13	METTL13	-1.83719	0	0	0	0	0	0	0	1	0	0.0390701	-0.769933	1	-0.0211954	-0.877498	-0.0211954	0.271619	NaN	-0.461005	-0.971295	-0.877498	NaN	NaN	-0.0211954	8	8	8	15.7	15.7	15.7	78.767	0	15.472	215140000	96647000	118490000	0.0730947	NaN	0.807189	0.0995995	NaN	NaN
Q6PCB5	Q6PCB5	Round spermatid basic protein 1-like protein	RSBN1L	-1.79362	0	0	0	0	0	0	0	1	0	0.0154275	-0.842874	0.470394	-0.663052	-0.842874	0.0686497	0.0288921	1.30065	-0.863304	-0.822445	NaN	0.0686497	-2.16475	0.106948	2	2	2	3.8	3.8	3.8	94.868	0	13.758	28170000	12091000	16079000	NaN	NaN	NaN	NaN	NaN	NaN
P78316;E9PFK5	P78316	Nucleolar protein 14	NOP14	-1.77861	0	0	0	0	0	0	0	1	0	0.0374567	-0.896202	0.308092	-0.343231	-0.830754	-0.374733	0.309176	0.438644	-0.62499	-1.23286	-0.830754	0.110315	-0.765275	-0.374733	12	12	12	17.3	17.3	17.3	97.667	0	40.643	1001400000	418850000	582520000	0.0191264	0.020877	0.0129049	0.137265	0.551493	0.0886801
Q9BU89;K7EIV2;K7ERU8	Q9BU89	Deoxyhypusine hydroxylase	DOHH	-1.7434	0	0	0	0	0	0	0	1	0	0.0136062	-0.873426	1	-0.962586	-0.801902	-0.962586	0.178288	NaN	-0.742006	-0.801902	-1.07637	NaN	NaN	-0.962586	7	7	7	38.4	38.4	38.4	32.904	0	25.442	342410000	144050000	198360000	0.0628283	0.250456	0.134391	0.219841	NaN	NaN
P42768;C9J3B7	P42768	Wiskott-Aldrich syndrome protein	WAS	-1.73584	0	0	0	0	0	0	0	1	0	0.00367166	-0.786645	0.1361	-0.188259	-0.795633	-0.187485	0.0827883	0.134425	-0.864572	-0.699729	-0.795633	-0.323069	-0.187485	-0.0542234	6	6	6	18.1	18.1	18.1	52.912	0	87.268	1264100000	497600000	766510000	0.284334	NaN	0.0230958	0.123919	0.00848077	0.151076
Q8TDD1;F8VRX4;H0YHH7	Q8TDD1	ATP-dependent RNA helicase DDX54	DDX54	-1.69874	0	0	0	0	0	0	0	1	0	0.020161	-0.763695	0.0884824	-0.345381	-0.764463	-0.351289	0.190714	0.190852	-0.572599	-0.954024	-0.764463	-0.151644	-0.53321	-0.351289	18	18	18	24.9	24.9	24.9	98.594	0	53.304	1571300000	673550000	897720000	0.0549328	0.10932	0.0077468	0.0271671	0.106573	0.13785
E9PS41;Q6RFH5;H0YFP2	E9PS41	WD repeat-containing protein 74	WDR74	-1.6546	0	0	0	0	0	0	0	1	0	0.0314191	-0.735772	0.380301	-0.15751	-0.726483	-0.0801579	0.23138	0.244318	-0.726483	-0.971657	-0.509177	-0.0801579	0.0387681	-0.431142	9	9	9	37.2	37.2	37.2	36.405	0	57.224	1398800000	556290000	842550000	0.0189068	0.0156576	0.255364	0.0725757	0.0801712	0.284044
O00182;J3QS92;J3KSY2;Q6DKI2;Q3B8N2;J3KSA0;J3QSH0;J3KS82;J3KT17;J3QR96	O00182	Galectin-9	LGALS9	-1.65024	0	0	0	0	0	0	0	1	0	0.00366037	-0.683129	1	0	-0.722674	NaN	0.0717828	NaN	-0.60027	-0.726443	-0.722674	NaN	NaN	NaN	5	5	5	17.2	17.2	17.2	39.518	0	57.109	1513800000	647380000	866390000	0.0148618	0.144402	0.0955971	NaN	NaN	NaN
Q15836	Q15836	Vesicle-associated membrane protein 3	VAMP3	-1.63237	0	0	0	0	0	0	0	1	0	0.00404111	-0.706968	1	0	-0.706968	NaN	0.0063466	NaN	-0.711456	NaN	-0.70248	NaN	NaN	NaN	2	1	1	33	16	16	11.309	0	7.5174	28019000	11931000	16087000	0.0352602	NaN	NaN	NaN	NaN	NaN
Q99808	Q99808	Equilibrative nucleoside transporter 1	SLC29A1	-1.61911	0	0	0	0	0	0	0	1	0	0.0117798	-0.770754	0.944841	-0.00867024	-0.695203	-0.0943984	0.146187	0.192221	-0.677801	-0.939257	-0.695203	-0.14311	-0.0943984	0.211498	7	7	7	18.4	18.4	18.4	50.219	0	34.538	843960000	337630000	506320000	0.0389104	0.169355	0.091769	0.110977	0.236334	0.0374545
P05423	P05423	DNA-directed RNA polymerase III subunit RPC4	POLR3D	-1.61278	0	0	0	0	0	0	0	1	0	0.0255712	-0.657485	0.146528	-0.221591	-0.689547	-0.221591	0.185686	0.0734302	-0.457857	-0.689547	-0.825053	NaN	-0.169668	-0.273514	3	3	3	10.3	10.3	10.3	44.395	0	6.7052	83871000	34426000	49445000	0.117685	0.109503	NaN	0.205747	NaN	NaN
Q86Y56;H0Y650;E9PGY2;H7C3B1	Q86Y56	Dynein assembly factor 5, axonemal	DNAAF5	-1.61229	0	0	0	0	0	0	0	1	0	0.00694487	-0.667936	0.398248	-0.120529	-0.689115	-0.0370308	0.0969168	0.195926	-0.562181	-0.752512	-0.689115	-0.344372	0.0198163	-0.0370308	20	20	20	35.3	35.3	35.3	93.52	0	83.783	1249800000	490820000	759010000	0.211438	0.0193764	0.0170202	0.0326307	0.0315768	0.267609
Q969E8	Q969E8	Pre-rRNA-processing protein TSR2 homolog	TSR2	-1.57412	0	0	0	0	0	0	0	1	0	0.00376339	-0.654542	1	-0.778209	-0.654542	-0.778209	0.00547214	NaN	-0.650673	NaN	-0.658411	NaN	NaN	-0.778209	1	1	1	6.3	6.3	6.3	20.894	0.0063519	3.1871	168130000	68774000	99355000	0.0633911	NaN	0.0565471	0.0301122	NaN	NaN
Q96G46;K7EM42;K7EMI3;K7ER20;K7EQU9;K7EJX8	Q96G46	tRNA-dihydrouridine(47) synthase [NAD(P)(+)]-like	DUS3L	-1.5676	0	0	0	0	0	0	0	1	0	0.00823493	-0.695364	0.406434	-0.708875	-0.648557	-0.708875	0.109976	0.743955	-0.648557	-0.821	-0.616534	-1.23493	NaN	-0.182819	12	12	12	28.8	28.8	28.8	72.593	0	35.705	577660000	261590000	316070000	0.0702034	0.0818027	0.0684539	0.138975	NaN	NaN
Q9UJX3;H0YIX7;H0YIW2	Q9UJX3	Anaphase-promoting complex subunit 7	ANAPC7	-1.56714	0	0	0	0	0	0	0	1	0	0.0252079	-0.671633	0.0712572	-0.55368	-0.648138	-0.485756	0.188276	0.270683	-0.496207	-0.870553	-0.648138	-0.485756	-0.851855	-0.323428	13	13	13	29.4	29.4	29.4	66.855	0	44.172	859760000	403890000	455860000	0.0248117	0.54072	0.148547	0.105167	0.212195	0.115246
Q9Y3C1;D6RIC3;A0A0C4DGU5;A0A087X2G6	Q9Y3C1	Nucleolar protein 16	NOP16	-1.5463	0	0	0	0	0	0	0	1	0	0.0111125	-0.571881	0.0522522	-0.6046	-0.62882	-0.498199	0.105297	0.249253	-0.62882	-0.636449	-0.450375	-0.426207	-0.498199	-0.889396	3	3	3	18.5	18.5	18.5	21.188	0	11.495	560520000	204030000	356490000	0.029696	0.023362	0.0655395	0.151652	0.0611827	0.00195005
Q13442;F8WBW6	Q13442	28 kDa heat- and acid-stable phosphoprotein	PDAP1	-1.53802	0	0	0	0	0	0	0	1	0	0.0361787	-0.582779	0.105887	-0.177329	-0.621075	-0.220072	0.197393	0.108782	-0.758218	-0.369045	-0.621075	-0.258247	-0.220072	-0.0536674	5	5	5	22.7	22.7	22.7	20.63	0	37.615	1887200000	790320000	1096900000	0.256413	0.00394943	0.0388659	0.287186	0.114234	0.0909668
A0A0A0MSA7;O43432;B1AN91	A0A0A0MSA7	Eukaryotic translation initiation factor 4 gamma 3	EIF4G3	-1.52463	0	0	0	0	0	0	0	1	0	0.0276182	-0.608459	1	-0.0753272	-0.608459	-0.0753272	0.0373537	NaN	-0.634872	NaN	-0.582046	NaN	NaN	-0.0753272	14	10	1	10.7	8.1	0.9	180.5	0	18.434	161790000	58435000	103360000	0.0637006	NaN	0.633878	0.0714842	NaN	NaN
H0YLJ3;B3KTM8;H0YMJ0;Q9UBU8;H0YM21;H0YMT8;H0YNE0;H0YLV1;H0YNX3;H0YNI8	H0YLJ3	Mortality factor 4-like protein 1	MORF4L1	-1.511	0	0	0	0	0	0	0	1	0	0.00638925	-0.557352	0.052081	-1.07098	-0.595504	-1.07098	0.0775361	0.124184	-0.595504	-0.60842	-0.468132	NaN	-1.15879	-0.983167	11	11	9	49.1	49.1	39.8	31.333	0	29.861	1061900000	439150000	622760000	0.0618554	0.0724509	0.137285	0.0902655	NaN	NaN
Q8NBJ5;M0QYH0;M0QX72	Q8NBJ5	Procollagen galactosyltransferase 1	COLGALT1	-1.51014	0	0	0	0	0	0	0	1	0	0.0176831	-0.553165	0.14304	-0.224915	-0.594685	-0.224915	0.129126	0.0726953	-0.408386	-0.656422	-0.594685	NaN	-0.276318	-0.173511	6	6	6	10.3	10.3	10.3	71.635	0	14.958	265170000	126940000	138230000	0.145121	0.189881	0.0176986	0.0248047	NaN	NaN
Q8N9T8;H0YFD2;F8WFC1	Q8N9T8	Protein KRI1 homolog	KRI1	-1.50655	0	0	0	0	0	0	0	1	0	0.0312609	-0.591249	1	0.0168476	-0.591249	0.0168476	0.0410919	NaN	-0.620305	NaN	-0.562192	NaN	NaN	0.0168476	7	7	7	16.6	16.6	16.6	82.597	0	22.112	164330000	73017000	91316000	0.0111447	NaN	0.0525035	NaN	NaN	NaN
P02786;G3V0E5;H7C3V5;F8WBE5	P02786	Transferrin receptor protein 1;Transferrin receptor protein 1, serum form	TFRC	-1.5063	0	0	0	0	0	0	0	1	0	0.00363147	-0.582286	0.0887785	-0.7607	-0.591008	-0.59327	0.0609429	0.421158	-0.638398	-0.591008	-0.517452	-0.59327	-0.449006	-1.23983	23	23	23	37.6	37.6	37.6	84.87	0	302.53	12466000000	4882100000	7584300000	0.0442544	0.0289175	0.0120442	0.0314163	0.0144703	0.0248098
Q9NP77	Q9NP77	RNA polymerase II subunit A C-terminal domain phosphatase SSU72	SSU72	-1.5057	0	0	0	0	0	0	0	1	0	0.0259098	-0.5505	0.650709	-0.108864	-0.590434	0.0670318	0.156538	0.357674	-0.590434	-0.377863	-0.683202	0.126803	-0.520426	0.0670318	4	4	4	23.2	23.2	23.2	22.574	0	21.373	395400000	183800000	211600000	0.358371	0.325135	NaN	0.421019	0.381192	0.918349
Q8IWA0;F8WE20;F8WC81	Q8IWA0	WD repeat-containing protein 75	WDR75	-1.4757	0	0	0	0	0	0	0	0	0	0.0126923	-0.525032	0.182953	-0.160873	-0.561399	-0.170321	0.103438	0.139038	-0.561399	-0.408321	-0.605375	-0.294947	-0.170321	-0.0173518	13	13	13	24	24	24	94.498	0	42.365	1164700000	473260000	691480000	0.113609	0.0262111	0.164974	0.0279298	0.00839831	0.232928
P32942;K7ERN2;K7EQC7	P32942	Intercellular adhesion molecule 3	ICAM3	-1.46963	0	0	0	0	0	0	0	0	0	0.0377758	-0.555456	1	-0.370232	-0.555456	-0.370232	0.0466668	NaN	-0.522458	NaN	-0.588454	NaN	NaN	-0.370232	3	3	3	4.6	4.6	4.6	59.54	0.0052061	3.5478	183590000	81637000	101960000	0.0926814	NaN	0.0803076	0.156196	NaN	NaN
Q9BTE1;H3BUD2;H3BS05;H3BR94	Q9BTE1	Dynactin subunit 5	DCTN5	-1.4611	0	0	0	0	0	0	0	0	0	0.0120549	-0.512203	1	-0.101247	-0.547055	-0.101247	0.0982968	NaN	-0.547055	-0.588325	-0.401229	NaN	NaN	-0.101247	2	2	2	9.3	9.3	9.3	20.126	0.0014085	4.7534	127160000	59378000	67781000	0.0350317	NaN	0.0272672	0.46498	NaN	NaN
Q14CX7	Q14CX7	N-alpha-acetyltransferase 25, NatB auxiliary subunit	NAA25	-1.45859	0	0	0	0	0	0	0	0	0	0.0474455	-0.657394	0.351205	-0.167917	-0.544578	-0.198117	0.257265	0.241211	-0.475811	-0.951793	-0.544578	-0.392607	0.0869716	-0.198117	9	9	9	11.6	11.6	11.6	112.29	0	38.816	547410000	236000000	311410000	0.115955	0.126601	0.0382549	0.0812837	0.0555553	0.280207
Q9BZX2;Q9HA47	Q9BZX2	Uridine-cytidine kinase 2	UCK2	-1.45858	0	0	0	0	0	0	0	0	0	0.0297243	-0.579445	0.27486	-0.332175	-0.54456	-0.332175	0.177004	0.21644	-0.771294	-0.54456	-0.422481	-0.179129	NaN	-0.485221	6	6	6	28.7	28.7	28.7	29.299	0	46.655	967000000	398990000	568010000	0.0283783	0.344774	0.545109	0.11616	NaN	NaN
P11166	P11166	Solute carrier family 2, facilitated glucose transporter member 1	SLC2A1	-1.4429	0	0	0	0	0	0	0	0	0	0.00634465	-0.558902	0.817388	-0.0293284	-0.528971	-0.0223715	0.0774773	0.193393	-0.528971	-0.64688	-0.500855	-0.0223715	-0.226106	0.160492	3	3	3	6.3	6.3	6.3	54.083	0	8.3938	253120000	115850000	137270000	0.0406301	0.0106849	0.0382065	0.0972087	0.0835864	0.0551137
P29350;F5H0N8;F5H5H9;F5H1Z8;F5GY79;F5H1V7;F5H4Z1;F5GXD4;U3KQS1	P29350	Tyrosine-protein phosphatase non-receptor type 6	PTPN6	-1.4406	0	0	0	0	0	0	0	0	0	0.0104865	-0.485524	0.0561434	0.115332	-0.52667	0.108068	0.0868006	0.0494393	-0.52667	-0.544101	-0.385802	0.0699275	0.168002	0.108068	20	20	20	47.2	47.2	47.2	67.56	0	323.31	13741000000	6287000000	7454200000	0.0848201	0.0554738	0.0513691	0.0206724	0.0089412	0.0783072
O15226	O15226	NF-kappa-B-repressing factor	NKRF	-1.4348	0	0	0	0	0	0	0	0	0	0.0322665	-0.547899	0.166041	-0.142783	-0.52085	-0.133037	0.174723	0.115712	-0.52085	-0.734569	-0.388278	-0.26306	-0.0322518	-0.133037	9	9	9	13.8	13.8	13.8	77.672	0	21.096	590530000	257100000	333440000	0.0479144	NaN	0.205887	0.0350229	0.564735	0.149405
Q9NPE3;H0YM60	Q9NPE3	H/ACA ribonucleoprotein complex subunit 3	NOP10	-1.4323	0	0	0	0	0	0	0	0	0	0.0064411	-0.488975	1	-0.333882	-0.518334	-0.333882	0.068302	NaN	-0.518334	-0.537689	-0.410902	NaN	NaN	-0.333882	2	2	2	45.3	45.3	45.3	7.7059	0	19.768	281340000	123750000	157590000	0.20787	0.23518	0.134334	0.142638	NaN	NaN
Q9H7B2;Q5VXN0	Q9H7B2	Ribosome production factor 2 homolog	RPF2	-1.42625	0	0	0	0	0	0	0	0	0	0.0370677	-0.439694	0.0584759	-0.289595	-0.512222	-0.323147	0.150852	0.12693	-0.266277	-0.540584	-0.512222	-0.323147	-0.396379	-0.149259	4	4	4	17.3	17.3	17.3	35.582	0	12.461	516760000	234010000	282750000	0.169041	0.101162	0.0055075	0.0612015	0.0543008	0.000774996
Q86U42;B4DEH8;G3V4T2;H0YJH9	Q86U42	Polyadenylate-binding protein 2	PABPN1	-1.41952	0	0	0	0	0	0	0	0	0	0.0317241	-0.449184	0.146812	-0.260467	-0.505408	-0.368087	0.141974	0.195026	-0.287709	-0.505408	-0.554435	-0.368087	-0.377972	-0.0353423	9	9	9	49.3	49.3	49.3	32.749	0	108.74	3605400000	1549300000	2056100000	0.0554121	0.0605732	0.106648	0.112624	0.00782515	0.049765
Q9Y3C8	Q9Y3C8	Ubiquitin-fold modifier-conjugating enzyme 1	UFC1	-1.40825	0	0	0	0	0	0	0	0	0	0.00177682	-0.494261	0.786481	-0.170003	-0.493908	-0.394843	0.0361341	0.952653	-0.53057	-0.493908	-0.458304	-0.990124	0.874957	-0.394843	5	5	5	29.3	29.3	29.3	19.458	0	11.051	1561500000	656750000	904760000	0.0580676	0.161156	0.0787596	0.0744208	0.0791218	NaN
I3L3E4;I3L4G8;I3L4A1;Q96FZ7	I3L3E4	Charged multivesicular body protein 6	CHMP6	-1.40462	0	0	0	0	0	0	0	0	0	0.00391016	-0.461478	1	0	-0.490179	NaN	0.0501285	NaN	-0.403595	-0.490659	-0.490179	NaN	NaN	NaN	2	2	2	23.9	23.9	23.9	12.939	0	14.766	148220000	68507000	79712000	0.104842	0.130234	0.0887954	NaN	NaN	NaN
Q9NUQ3;Q9BZA5	Q9NUQ3	Gamma-taxilin	TXLNG	-1.39219	0	0	0	0	0	0	0	0	0	0.0238977	-0.477358	0.615767	0.055871	-0.477358	0.0917786	0.0253536	0.164419	-0.495286	NaN	-0.45943	0.0917786	0.199368	-0.123534	9	9	9	19.5	19.5	19.5	60.585	0	40.554	983490000	506930000	476560000	0.0577681	NaN	0.0175833	0.302088	0.0793525	0.196641
Q96ES7;H3BPL5	Q96ES7	SAGA-associated factor 29 homolog	CCDC101	-1.38898	0	0	0	0	0	0	0	0	0	0.0227625	-0.474025	0.197702	-0.527778	-0.474025	-0.527778	0.0239796	0.239543	-0.490981	NaN	-0.457069	-0.697161	NaN	-0.358396	3	3	3	10.9	10.9	10.9	33.238	0	6.4422	109730000	49226000	60507000	0.136611	NaN	0.108744	0.101107	0.178216	NaN
A0A1B0GU45;Q12912;F8W9L6;F5H006;F8VRE4;G3V513;H0YJC6;G3V2F6;G3V3C2;H0YJ39	A0A1B0GU45	Lymphoid-restricted membrane protein;Processed lymphoid-restricted membrane protein	LRMP	-1.38833	0	0	0	0	0	0	0	0	0	0.0438263	-0.473354	0.0699252	-0.222907	-0.473354	-0.273381	0.0461576	0.107834	-0.440716	-0.505992	NaN	-0.296248	-0.273381	-0.0990932	19	19	19	18	18	18	165.05	0	299.84	7536600000	2936000000	4600600000	0.295624	NaN	NaN	0.0266941	0.00490155	0.0425366
Q14444;G3V153;E9PLA9	Q14444	Caprin-1	CAPRIN1	-1.3838	0	0	0	0	0	0	0	0	0	0.00641749	-0.47938	0.0813415	-0.345686	-0.468635	-0.404353	0.0668377	0.182066	-0.468635	-0.550939	-0.418566	-0.14152	-0.404353	-0.491186	13	13	13	32.6	32.6	32.6	78.365	0	226.18	7857200000	3617300000	4239900000	0.0351121	0.0612671	0.00335816	0.315501	0.466736	0.0616539
Q8IUR0;M0QZQ8	Q8IUR0	Trafficking protein particle complex subunit 5	TRAPPC5	-1.37749	0	0	0	0	0	0	0	0	0	0.027015	-0.426364	0.104191	-0.385259	-0.462043	-0.258217	0.123904	0.234097	-0.288536	-0.528514	-0.462043	-0.242148	-0.258217	-0.655411	4	4	4	28.7	28.7	28.7	20.783	0	6.538	251840000	121450000	130390000	0.0834117	0.247278	0.121901	1.18305	0.0417428	NaN
P54687;F5H2F2;A0A087WYF2	P54687	Branched-chain-amino-acid aminotransferase, cytosolic	BCAT1	-1.36798	0	0	0	0	0	0	0	0	0	0.0466727	-0.386371	0.546076	-0.0520723	-0.452047	-0.0701843	0.149874	0.125189	-0.214871	-0.492196	-0.452047	-0.0701843	-0.167219	0.0811863	12	12	12	33.7	33.7	33.7	42.966	0	269.06	6166600000	2751800000	3414800000	0.0381104	0.0715684	0.0662089	0.021495	0.0343966	0.0342485
J3QQR8;J3QQX6;J3QRQ1;J3QRT5;P13598;J3QKR4	J3QQR8	Intercellular adhesion molecule 2	ICAM2	-1.36405	0	0	0	0	0	0	0	0	0	0.00302231	-0.472343	1	0	-0.447892	NaN	0.0450789	NaN	-0.524365	-0.447892	-0.444773	NaN	NaN	NaN	3	3	3	24.7	24.7	24.7	18.422	0	22.726	180790000	73796000	107000000	NaN	0.018248	NaN	NaN	NaN	NaN
H0YGM0;Q9H078;F5GX99;F5H7A5;F5H392	H0YGM0	Caseinolytic peptidase B protein homolog	CLPB	-1.35902	0	0	0	0	0	0	0	0	0	0.0156434	-0.410808	0.125718	-0.21727	-0.44257	-0.171079	0.090055	0.147744	-0.309176	-0.480679	-0.44257	-0.0981399	-0.38259	-0.171079	11	11	11	23.2	23.2	23.2	80.124	0	31.325	643540000	301520000	342020000	0.0988213	NaN	0.142731	0.20637	0.0076243	0.021049
P11274;A9UF01;H0Y554	P11274	Breakpoint cluster region protein	BCR;BCR/ABL fusion	-1.35516	0	0	0	0	0	0	0	0	0	0.0322377	-0.438468	1	0	-0.438468	NaN	0.0314273	NaN	-0.46069	-0.416245	NaN	NaN	NaN	NaN	4	4	4	3.2	3.2	3.2	142.82	0	9.1293	35407000	22656000	12751000	0.802274	0.000688026	NaN	NaN	NaN	NaN
Q9Y3A4	Q9Y3A4	Ribosomal RNA-processing protein 7 homolog A	RRP7A	-1.3534	0	0	0	0	0	0	0	0	0	0.0335808	-0.468276	1	-0.431997	-0.436588	-0.431997	0.152498	NaN	-0.436588	-0.634129	-0.334111	NaN	NaN	-0.431997	4	4	4	21.8	21.8	21.8	32.334	0	12.394	270480000	111530000	158950000	0.223343	NaN	NaN	0.0501672	NaN	NaN
A0A024R7W5;A0A087X0Q1;A0A087WY31;Q7Z739	A0A024R7W5	YTH domain-containing family protein 3	YTHDF3	-1.3493	0	0	0	0	0	0	0	0	0	0.0443567	-0.403779	1	-0.829667	-0.432211	-0.829667	0.152412	NaN	-0.239154	-0.432211	-0.539972	NaN	NaN	-0.829667	5	4	4	12.2	10.9	10.9	58.311	0	8.2242	157900000	65392000	92505000	0.103716	NaN	0.0055429	0.816356	NaN	NaN
P62633	P62633	Cellular nucleic acid-binding protein	CNBP	-1.3451	0	0	0	0	0	0	0	0	0	0.0273426	-0.464574	0.0548873	-0.422088	-0.427714	-0.518498	0.135858	0.17872	-0.35095	-0.61506	-0.427714	-0.531901	-0.518498	-0.215865	6	6	6	43.5	43.5	43.5	19.463	0	144.71	2207700000	847340000	1360400000	0.0404956	0.0510143	0.0430746	0.873066	0.0099486	0.0224325
Q9ULX3;H3BUR4	Q9ULX3	RNA-binding protein NOB1	NOB1	-1.34371	0	0	0	0	0	0	0	0	0	0.0483693	-0.389785	0.149069	-0.226534	-0.426223	-0.317183	0.15413	0.171267	-0.220701	-0.522431	-0.426223	-0.028994	-0.317183	-0.333424	7	7	7	24.8	24.8	24.8	46.674	0	45.249	1587400000	644070000	943290000	0.0666956	0.522049	0.057767	0.0334161	0.417533	0.0190777
J3KQ48;Q9Y3E5	J3KQ48	Peptidyl-tRNA hydrolase 2, mitochondrial	PTRH2	-1.3313	0	0	0	0	0	0	0	0	0	0.00664466	-0.411823	0.653394	-0.0699331	-0.412836	0.00592724	0.0584359	0.231793	-0.412836	-0.469746	-0.352887	0.114424	-0.330151	0.00592724	5	5	5	47.2	47.2	47.2	19.325	0	25.251	596410000	272710000	323700000	0.0537269	0.0641503	0.0297936	0.177884	0.0267244	0.0263721
P11441;Q5HY81	P11441	Ubiquitin-like protein 4A	UBL4A	-1.3306	0	0	0	0	0	0	0	0	0	0.0130147	-0.426457	1	-0.295424	-0.412077	-0.295424	0.085099	NaN	-0.412077	-0.51783	-0.349465	NaN	-0.295424	NaN	4	4	4	23.6	23.6	23.6	17.776	0	10.323	420710000	183720000	236990000	0.404592	0.0381158	0.0813277	NaN	NaN	0.27975
F5H5D3;Q9BQE3;F8VVB9;F8VS66;F8VRZ4;F8VX09;F8VWV9;F8VRK0;F8W0F6;F8VXZ7	F5H5D3	Tubulin alpha-1C chain	TUBA1C	-1.3288	0	0	0	0	0	0	0	0	0	0.00874895	-0.448277	1	-0.122209	-0.410124	-0.122209	0.0731054	NaN	-0.410124	-0.532566	-0.402142	NaN	NaN	-0.122209	25	3	3	67.8	11.6	11.6	57.73	0	71.565	743620000	354780000	388830000	0.0617082	NaN	1.12114	0.0405913	NaN	NaN
Q86WV7;Q96MW1	Q86WV7	Coiled-coil domain-containing protein 43	CCDC43	-1.32802	0	0	0	0	0	0	0	0	0	0.0142761	-0.40928	0.921736	-0.017071	-0.40928	-0.017071	0.0129819	0.195388	-0.41846	-0.400101	NaN	-0.155231	0.121089	NaN	2	2	2	17.2	17.2	17.2	25.563	0	18.429	101410000	52651000	48760000	0.058449	NaN	NaN	NaN	NaN	0.0911007
Q9BVI4;F5H303	Q9BVI4	Nucleolar complex protein 4 homolog	NOC4L	-1.3206	0	0	0	0	0	0	0	0	0	0.0393662	-0.400578	0.169685	-0.127482	-0.401194	-0.187473	0.141884	0.104794	-0.401194	-0.542154	-0.258387	-0.188494	-0.187473	-0.00647761	19	19	19	47.1	47.1	47.1	58.467	0	107.61	2694300000	1204000000	1490200000	0.162119	0.0509966	0.0202977	0.0367066	0.0304355	0.059385
Q9H8H0;J3QLQ6;J3QR28;J3QKV1	Q9H8H0	Nucleolar protein 11	NOL11	-1.31726	0	0	0	0	0	0	0	0	0	0.0309482	-0.369162	0.0931461	-0.34491	-0.39754	-0.256528	0.115176	0.196316	-0.24245	-0.39754	-0.467497	-0.208322	-0.569881	-0.256528	10	10	10	21.4	21.4	21.4	81.123	0	27.705	1342800000	574720000	768070000	0.106168	0.0496367	0.023461	0.0527418	0.137023	0.0235031
X6R5Z6;Q5JTJ3	X6R5Z6	Cytochrome c oxidase assembly factor 6 homolog	COA6	-1.31636	0	0	0	0	0	0	0	0	0	0.00493516	-0.404951	0.213541	-0.432042	-0.396557	-0.432042	0.0494567	0.212996	-0.458067	-0.360228	-0.396557	-0.281431	NaN	-0.582652	4	4	4	26.5	26.5	26.5	18.006	0	17.118	454150000	210800000	243360000	0.0816163	0.0379065	0.0294477	0.52192	NaN	NaN
Q9BZK7;A0A0D9SF63;A0A1B0GVH3;O60907;A0A1B0GUU2;F8W9D8;C9IYU9;Q9BQ87;C9JLJ1;C9JCK0;C9JBN1;A0A0D9SF25;C9JCW4;C9JTW8;A0A0D9SFI2;C9JY82;C9JEC9;C9J3H2;C9J903;A0A0D9SEW5;A0A0D9SFS8;C9J7E1	Q9BZK7	F-box-like/WD repeat-containing protein TBL1XR1	TBL1XR1	-1.3152	0	0	0	0	0	0	0	0	0	0.0192992	-0.414816	0.184543	-0.608747	-0.395282	-0.520285	0.101285	0.529204	-0.395282	-0.524446	-0.324722	-0.520285	-1.17661	-0.129349	11	11	11	33.3	33.3	33.3	55.594	0	99.365	1195400000	527740000	667700000	0.22389	0.144703	0.21059	0.0281198	0.00817965	0.20796
H7BYV1;E9PS44;E9PQN9;P13164;Q01629;Q01628	H7BYV1	Interferon-induced transmembrane protein 1;Interferon-induced transmembrane protein 2;Interferon-induced transmembrane protein 3	IFITM2;IFITM3;IFITM1	-1.3073	0	0	0	0	0	0	0	0	0	0.0251688	-0.460722	0.355887	-0.199549	-0.38659	-0.273098	0.129048	0.290239	-0.38659	-0.385843	-0.609733	0.120388	-0.273098	-0.445939	1	1	1	21.6	21.6	21.6	8.0866	0	7.1795	529130000	210640000	318490000	0.0964655	0.179807	0.0259377	0.106481	NaN	NaN
Q9H2U1;E7EWK3;A0A0G2JQU7;A0A0G2JRP3;H7C5F5	Q9H2U1	ATP-dependent RNA helicase DHX36	DHX36	-1.30719	0	0	0	0	0	0	0	0	0	0.0074528	-0.379122	0.895613	-0.0144431	-0.386464	-0.0106234	0.0570082	0.168531	-0.432104	-0.386464	-0.318799	0.152146	-0.0106234	-0.184852	13	13	12	16.8	16.8	15.9	114.76	0	84.501	1109800000	472960000	636880000	0.180518	0.0369894	0.0197107	0.0631073	0.142604	0.139163
Q96B26	Q96B26	Exosome complex component RRP43	EXOSC8	-1.3047	0	0	0	0	0	0	0	0	0	0.0266864	-0.35309	0.482232	-0.179025	-0.383718	-0.264777	0.101958	0.36229	-0.383718	-0.239329	-0.436224	-0.264777	-0.490746	0.218447	7	7	7	40.2	40.2	40.2	30.039	0	14.873	457590000	202900000	254690000	0.258245	0.364437	0.44521	NaN	0.117704	0.554834
Q9UNQ2;A0A0C4DGB1;D6RCL3	Q9UNQ2	Probable dimethyladenosine transferase	DIMT1	-1.3037	0	0	0	0	0	0	0	0	0	0.0226846	-0.440309	0.0713582	-0.290206	-0.382612	-0.214995	0.116862	0.141988	-0.382612	-0.574798	-0.363517	-0.453979	-0.201645	-0.214995	13	13	13	55.6	55.6	55.6	35.236	0	60.276	2082800000	873620000	1209100000	0.0751117	0.0213001	0.150281	0.0223089	0.0669391	0.13155
F8W6A0;Q8NEY8	F8W6A0	Periphilin-1	PPHLN1	-1.30311	0	0	0	0	0	0	0	0	0	0.028766	-0.381955	1	-0.294132	-0.381955	-0.294132	0.0244244	NaN	-0.364685	-0.399226	NaN	NaN	NaN	-0.294132	3	3	1	8.5	8.5	3.6	41.156	0.0013976	4.6151	273090000	148300000	124790000	0.12519	NaN	NaN	0.236586	NaN	NaN
Q6P1M0	Q6P1M0	Long-chain fatty acid transport protein 4	SLC27A4	-1.3017	0	0	0	0	0	0	0	0	0	0.0341478	-0.445621	1	-0.251931	-0.380397	-0.251931	0.146406	NaN	-0.613303	-0.380397	-0.343162	-0.251931	NaN	NaN	6	6	5	12.6	12.6	10.4	72.063	0	7.8707	33261000	15433000	17828000	0.199143	NaN	0.0102131	NaN	NaN	NaN
Q9H6R4;A0A0A0MRW6;A0A0C4DFX0	Q9H6R4	Nucleolar protein 6	NOL6	-1.30082	0	0	0	0	0	0	0	0	0	0.012718	-0.374033	0.0779934	-0.347306	-0.379426	-0.414521	0.0737656	0.17862	-0.29772	-0.379426	-0.444955	-0.414521	-0.482567	-0.14483	15	15	15	19.4	19.4	19.4	127.59	0	103.76	1947800000	819670000	1128200000	0.0480353	0.402746	0.201263	0.0446425	0.0899029	0.0114628
Q9Y617	Q9Y617	Phosphoserine aminotransferase	PSAT1	-1.3006	0	0	0	0	0	0	0	0	0	0.0118285	-0.354579	0.206887	-0.181247	-0.379177	-0.251971	0.0673935	0.170471	-0.278342	-0.379177	-0.406218	-0.251971	-0.304973	0.0132031	19	19	19	68.4	68.4	68.4	40.422	0	245.78	17374000000	8024300000	9349500000	0.0187599	0.00203938	0.029944	0.0689013	0.0389756	0.0736418
F2Z2U4;H0Y4W2;Q9Y4A5	F2Z2U4	Transformation/transcription domain-associated protein	TRRAP	-1.2995	0	0	0	0	0	0	0	0	0	0.0179488	-0.385623	0.41247	-0.472659	-0.377957	-0.472659	0.0907088	0.505947	-0.377957	-0.479922	-0.29899	-0.830418	NaN	-0.1149	24	24	24	8.9	8.9	8.9	436.13	0	45.039	487010000	182650000	304360000	0.153881	0.0765655	0.061931	0.156153	NaN	NaN
H0YEB6;O60232;G3V1B8;H0YEK1;E9PN57;E9PK41	H0YEB6	Sjoegren syndrome/scleroderma autoantigen 1	SSSCA1	-1.29182	0	0	0	0	0	0	0	0	0	0.0141447	-0.371923	0.638176	0.162067	-0.369403	-0.105046	0.0774385	0.511417	-0.450591	-0.369403	-0.295776	-0.160484	-0.105046	0.751732	4	4	4	36.3	36.3	36.3	20.916	0	64.991	683770000	319470000	364300000	0.204175	0.0142933	0.0524329	0.345007	0.0661623	0.0821179
P18754;C9JW69;C9JRH2;C9JMJ4;C9J3R0;C9JQZ4	P18754	Regulator of chromosome condensation	RCC1	-1.2912	0	0	0	0	0	0	0	0	0	0.00205216	-0.373122	0.0830472	-0.325865	-0.368713	-0.391492	0.0293215	0.173662	-0.368713	-0.404398	-0.346255	-0.391492	-0.45715	-0.128953	16	16	16	62.2	62.2	62.2	44.969	0	284.49	9185200000	4038900000	5146200000	0.0108828	0.0778286	0.125186	0.0256294	0.00241088	0.0661981
Q9BQG0;I3L1L3;I3L2H8;I3L311	Q9BQG0	Myb-binding protein 1A	MYBBP1A	-1.2872	0	0	0	0	0	0	0	0	0	0.0345304	-0.36122	0.0635789	-0.2186	-0.364236	-0.26003	0.119375	0.100319	-0.364236	-0.479057	-0.240365	-0.291569	-0.26003	-0.104202	37	37	37	36.5	36.5	36.5	148.85	0	323.31	11224000000	4864000000	6359900000	0.0390391	0.0399589	0.0202938	0.0398753	0.0349206	0.0319445
P31153	P31153	S-adenosylmethionine synthase isoform type-2	MAT2A	-1.28186	0	0	0	0	0	0	0	0	0	0.00702276	-0.33152	0.117774	-0.399049	-0.358235	-0.290525	0.048375	0.260827	-0.360645	-0.358235	-0.275678	-0.210006	-0.290525	-0.696617	15	15	13	51.6	51.6	43.8	43.66	0	211.25	11878000000	5186600000	6691600000	0.043024	0.0167123	0.030673	0.0443147	0.00705556	0.0592107
O00165;E9PIQ7;Q5VYD6	O00165	HCLS1-associated protein X-1	HAX1	-1.28009	0	0	0	0	0	0	0	0	0	0.0365687	-0.394104	0.225881	-0.299903	-0.356244	-0.237074	0.134245	0.300366	-0.282855	-0.356244	-0.543214	-0.0359215	-0.626714	-0.237074	7	7	7	33.7	33.7	33.7	31.62	0	17.685	418030000	192440000	225600000	0.160464	0.094084	0.220719	0.0954414	1.00026	1.00356
Q9BWF3;E9PB51;D6R9K7;J3QRR5	Q9BWF3	RNA-binding protein 4	RBM4	-1.274	0	0	0	0	0	0	0	0	0	0.00108766	-0.351808	0.389674	-0.0903416	-0.349365	-0.0287441	0.0201126	0.143608	-0.349365	-0.37303	-0.333028	-0.0287441	0.0121925	-0.254473	16	16	4	54.9	54.9	24.5	40.313	0	240.82	5938000000	2585800000	3352100000	0.0448389	0.0138636	0.0173308	0.0256638	0.0320991	0.0618418
Q9UHV9	Q9UHV9	Prefoldin subunit 2	PFDN2	-1.26295	0	0	0	0	0	0	0	0	0	0.0132452	-0.3538	0.0896048	-0.211827	-0.3368	-0.195108	0.0712353	0.117903	-0.431997	-0.3368	-0.292603	-0.195108	-0.103176	-0.337197	5	5	5	32.5	32.5	32.5	16.648	0	97.506	4665000000	2098300000	2566700000	0.0110772	0.0177701	0.00374793	0.0560013	0.151081	0.0818448
O00170;E9PMH2;V9GYQ3	O00170	AH receptor-interacting protein	AIP	-1.26224	0	0	0	0	0	0	0	0	0	0.0464608	-0.278101	0.0777086	-0.0448196	-0.335983	-0.0343565	0.107613	0.0230033	-0.153935	-0.344385	-0.335983	-0.0711946	-0.0289078	-0.0343565	15	15	15	61.2	61.2	61.2	37.636	0	102	5550000000	2749800000	2800200000	0.0761467	0.016311	0.0328114	0.0635693	0.036023	0.0553578
Q93084	Q93084	Sarcoplasmic/endoplasmic reticulum calcium ATPase 3	ATP2A3	-1.2586	0	0	0	0	0	0	0	0	0	0.020661	-0.372632	0.151745	-0.0943638	-0.33182	-0.10147	0.0942385	0.0721544	-0.305679	-0.33182	-0.480398	-0.162702	-0.10147	-0.018919	16	12	12	18.7	13.5	13.5	113.98	0	58.542	1284200000	594870000	689330000	0.243581	0.000486417	0.177316	0.047863	0.261097	0.0161644
Q53QZ3;B8ZZK0;H0YI33;H0YI36;R4GN15;J3KPQ4;Q9BRR9	Q53QZ3	Rho GTPase-activating protein 15	ARHGAP15	-1.25296	0	0	0	0	0	0	0	0	0	0.0456164	-0.278703	1	0.100775	-0.325346	0.100775	0.10679	NaN	-0.156526	-0.325346	-0.354236	NaN	NaN	0.100775	9	9	9	26.9	26.9	26.9	54.544	0	142.97	724360000	406600000	317760000	0.0532637	0.256766	0.524338	0.158572	NaN	NaN
P54105;E9PMI6;J3KN38;E9PJF4;E9PQ83	P54105	Methylosome subunit pICln	CLNS1A	-1.25087	0	0	0	0	0	0	0	0	0	0.00463504	-0.308862	0.38751	-0.320796	-0.322933	-0.320796	0.0365482	0.316204	-0.336283	-0.322933	-0.26737	NaN	-0.544387	-0.0972062	6	6	6	43.9	43.9	43.9	26.215	0	98.964	1296200000	576200000	720050000	0.410705	0.107276	0.0163578	0.138342	NaN	NaN
Q13573;G3V4X8;G3V3A4;G3V5R3	Q13573	SNW domain-containing protein 1	SNW1	-1.2423	0	0	0	0	0	0	0	0	0	0.00786365	-0.313451	0.168529	-0.290961	-0.313014	-0.338955	0.0484301	0.238106	-0.313014	-0.362098	-0.265241	-0.0325136	-0.338955	-0.501414	10	10	10	29.9	29.9	29.9	61.494	0	145.08	2716700000	1268300000	1448500000	0.108352	0.145204	0.209037	0.0356582	0.0410903	0.124613
Q9NW13;C9JAA9;C9JE21;H7C5G8	Q9NW13	RNA-binding protein 28	RBM28	-1.23821	0	0	0	0	0	0	0	0	0	0.0366793	-0.269389	0.0535094	-0.238552	-0.308252	-0.260989	0.0919096	0.0996215	-0.335483	-0.164432	-0.308252	-0.129625	-0.260989	-0.325041	14	14	14	20.7	20.7	20.7	85.737	0	67.325	2610800000	1581900000	1029000000	0.0158653	0.0806272	0.139457	0.0398871	0.0327287	0.0322637
O95983;K7EIE8;A0A0A0MTS6;A0A087WT34;A0A087X1H1	O95983	Methyl-CpG-binding domain protein 3	MBD3	-1.2372	0	0	0	0	0	0	0	0	0	0.0260535	-0.346498	0.113059	-0.707311	-0.307079	-0.505893	0.0988125	0.45112	-0.307079	-0.27348	-0.458936	-0.505893	-1.22405	-0.391988	7	7	7	28.9	28.9	28.9	32.844	0	32.281	760370000	339500000	420870000	0.175735	0.0476808	0.0705667	0.126462	0.744869	0.0435357
P39019;M0R2L9;M0QXK4;M0QYF7;M0R140;A0A075B6E2	P39019	40S ribosomal protein S19	RPS19	-1.2356	0	0	0	0	0	0	0	0	0	0.0469721	-0.257974	0.0722606	-0.243338	-0.305212	-0.209516	0.100413	0.119896	-0.305212	-0.326056	-0.142653	-0.209516	-0.143987	-0.376513	12	12	12	54.5	54.5	54.5	16.06	0	121.32	30945000000	13407000000	17538000000	0.0254106	0.0212393	0.0593186	0.0713846	0.000705812	0.0268656
Q6P2C8	Q6P2C8	Mediator of RNA polymerase II transcription subunit 27	MED27	-1.2345	0	0	0	0	0	0	0	0	0	0.046566	-0.297982	1	-0.39183	-0.303927	-0.39183	0.115446	NaN	-0.303927	-0.410341	-0.179679	NaN	NaN	-0.39183	4	4	4	18	18	18	35.431	0	7.0707	77437000	35728000	41709000	0.142739	NaN	0.217104	0.194937	NaN	NaN
O43324;D6RBD7;C9J1V9;H0YAL7;D6RCQ0	O43324	Eukaryotic translation elongation factor 1 epsilon-1	EEF1E1;EEF1E1-BLOC1S5	-1.23448	0	0	0	0	0	0	0	0	0	0.0291381	-0.27558	0.225774	-0.0835879	-0.303899	-0.089089	0.0833093	0.0836879	-0.181802	-0.341037	-0.303899	-0.16439	-0.089089	0.00271481	7	7	7	47.1	47.1	47.1	19.81	0	54.711	5223400000	2271600000	2951800000	0.0719624	0.208711	0.0125608	0.036602	0.00782836	0.193992
Q9BSF4	Q9BSF4	Uncharacterized protein C19orf52	C19orf52	-1.23199	0	0	0	0	0	0	0	0	0	0.0295798	-0.300995	0.0570793	-0.397737	-0.300995	-0.397737	0.0197926	0.0505679	-0.286999	NaN	-0.31499	NaN	-0.433494	-0.36198	2	2	2	14.2	14.2	14.2	29.233	0	6.0204	90844000	46869000	43975000	0.184175	NaN	0.177235	0.0829258	NaN	NaN
Q9H2P0;E9PQK8	Q9H2P0	Activity-dependent neuroprotector homeobox protein	ADNP	-1.22939	0	0	0	0	0	0	0	0	0	0.00311974	-0.286168	0.687716	0.0654836	-0.29794	0.092026	0.0277498	0.243976	-0.254473	-0.29794	-0.306092	0.092026	0.295103	-0.190678	17	17	17	24.3	24.3	24.3	123.56	0	33.476	777520000	345580000	431940000	0.139925	0.126463	0.114467	0.147658	0.160119	0.406886
G3V3G9;Q5TAQ9;V9GY54	G3V3G9	DDB1- and CUL4-associated factor 8	DCAF8	-1.22837	0	0	0	0	0	0	0	0	0	0.0255799	-0.281978	1	0.154394	-0.296745	0.154394	0.0796496	NaN	-0.35321	-0.195978	-0.296745	NaN	NaN	0.154394	3	3	3	4.7	4.7	4.7	84.752	0.0014019	4.6715	90621000	43629000	46992000	0.028729	0.293152	0.087506	0.444386	NaN	NaN
Q9UBP6;H0YIH0;H0YHU4	Q9UBP6	tRNA (guanine-N(7)-)-methyltransferase	METTL1	-1.22731	0	0	0	0	0	0	0	0	0	0.00183517	-0.296677	0.37106	-0.116628	-0.2955	-0.0285691	0.0220435	0.176568	-0.275245	-0.319285	-0.2955	-0.319908	-0.00140688	-0.0285691	4	4	4	17	17	17	31.471	0	18.134	333340000	168280000	165050000	0.147176	0.104526	0.172518	0.0535644	0.186157	0.0762653
Q8WVC2;P63220;Q9BYK1;Q9BYK2	Q8WVC2	40S ribosomal protein S21	RPS21	-1.2247	0	0	0	0	0	0	0	0	0	0.0261287	-0.283032	0.0644929	-0.255147	-0.292428	-0.203191	0.0808349	0.118016	-0.292428	-0.358759	-0.19791	-0.203191	-0.172023	-0.390227	6	6	6	65.4	65.4	65.4	8.85	0	323.31	14227000000	6115200000	8111400000	0.0192221	0.0424788	0.0102277	0.00785422	0.00770914	0.0480762
Q8WVC0	Q8WVC0	RNA polymerase-associated protein LEO1	LEO1	-1.2246	0	0	0	0	0	0	0	0	0	0.0190634	-0.27162	0.667064	0.276036	-0.292311	0.276036	0.0659027	0.677123	-0.197855	-0.324695	-0.292311	NaN	0.754835	-0.202762	3	3	3	5.4	5.4	5.4	75.403	0.00071925	5.0729	167720000	86497000	81222000	0.12941	NaN	NaN	NaN	NaN	0.277395
P08240	P08240	Signal recognition particle receptor subunit alpha	SRPR	-1.22305	0	0	0	0	0	0	0	0	0	0.0122973	-0.277563	0.598602	-0.052538	-0.290478	-0.0343565	0.0538099	0.146823	-0.218471	-0.290478	-0.32374	-0.207605	0.0843475	-0.0343565	13	13	13	25.9	25.9	25.9	69.81	0	37.552	880860000	372950000	507900000	0.0941741	0.0524589	0.0344765	0.121042	0.113284	0.00891201
U3KQC1;A0A0A0MQU0;Q9BV38;K7EIR0;A0A087X237;K7EKX5;K7EML4	U3KQC1	WD repeat-containing protein 18	WDR18	-1.22261	0	0	0	0	0	0	0	0	0	0.0266563	-0.268136	0.401626	-0.0810986	-0.289969	-0.107042	0.0773814	0.132995	-0.182184	-0.332255	-0.289969	-0.107042	-0.199211	0.062957	8	8	8	29.4	29.4	29.4	43.237	0	81.94	1759700000	800980000	958770000	0.100974	0.0951747	0.159457	0.0240977	0.118994	0.182181
Q9BQ39;A0A087WVC1;S4R3V4;S4R3G6	Q9BQ39	ATP-dependent RNA helicase DDX50	DDX50	-1.2186	0	0	0	0	0	0	0	0	0	0.00152789	-0.278765	0.476854	-0.197651	-0.285225	-0.114767	0.0188948	0.394354	-0.285225	-0.293582	-0.257487	0.148672	-0.62686	-0.114767	21	19	19	37.4	33.8	33.8	82.564	0	59.884	2020400000	588090000	1432400000	0.449092	0.0723121	0.0059737	0.0987558	0.01348	NaN
P17812	P17812	CTP synthase 1	CTPS1	-1.2174	0	0	0	0	0	0	0	0	0	0.0281351	-0.2572	0.214294	-0.252124	-0.283803	-0.36131	0.0763437	0.243113	-0.283803	-0.316683	-0.171114	-0.4215	-0.36131	0.0264401	22	22	20	53.8	53.8	49.4	66.69	0	269.5	11746000000	5598000000	6148100000	0.0102758	0.0155625	0.0356963	0.00911906	0.0417375	0.00714724
Q13085;Q59FY4;O00763;A0A087X0W4;S4R3S7;A0A0C4DGT1;A0A087WVR6;A0A087WWN5;A0A087X2F8;A0A087X126;A0A087WYK6;F8W8T8;H0YGH5	Q13085	Acetyl-CoA carboxylase 1;Biotin carboxylase	ACACA	-1.2168	0	0	0	0	0	0	0	0	0	0.0312212	-0.338167	0.700966	0.0733848	-0.283092	-0.0355414	0.105993	0.286807	-0.283092	-0.460359	-0.27105	0.398697	-0.0355414	-0.143002	30	30	30	18.8	18.8	18.8	265.55	0	95.747	1917100000	887610000	1029500000	0.0717918	0.156809	0.0280666	0.0989429	0.200814	0.0913991
Q9Y4E8;F8VZG8;F8W0H4;H0YI31	Q9Y4E8	Ubiquitin carboxyl-terminal hydrolase 15	USP15	-1.21563	0	0	0	0	0	0	0	0	0	0.0250671	-0.311956	0.280416	0.0640437	-0.281709	0.0432891	0.0871952	0.0756927	-0.243913	-0.410248	-0.281709	0.147949	0.000893255	0.0432891	8	7	7	10.1	9.2	9.2	112.42	0	17.615	246170000	118250000	127920000	0.394058	0.104278	0.0337336	0.0553442	0.154895	0.00574695
Q86TB9	Q86TB9	Protein PAT1 homolog 1	PATL1	-1.2154	0	0	0	0	0	0	0	0	0	0.025373	-0.301704	0.249874	0.0970896	-0.281431	0.0970896	0.0848629	0.0568418	-0.281431	-0.394868	-0.228814	NaN	0.137283	0.0568963	6	6	6	8.7	8.7	8.7	86.849	0	13.009	396820000	179380000	217430000	0.0326552	0.057795	0.0612755	1.04327	NaN	NaN
O14646;H0Y8V4;A0A087WVF4	O14646	Chromodomain-helicase-DNA-binding protein 1	CHD1	-1.21322	0	0	0	0	0	0	0	0	0	0.00463791	-0.270998	0.446327	0.0753031	-0.278838	0.0753031	0.0320776	0.0898977	-0.235727	-0.278838	-0.298429	0.0117358	NaN	0.13887	15	15	9	11.7	11.7	8.7	196.69	0	49.247	644000000	326250000	317750000	0.0640453	0.382943	0.0820997	0.450928	0.0292075	NaN
P55036;Q5VWC4;A6PVX3;H0Y3Y9;A2A3N6;H0Y561	P55036	26S proteasome non-ATPase regulatory subunit 4	PSMD4	-1.21304	0	0	0	0	0	0	0	0	0	0.00722037	-0.259582	0.899768	-0.0149303	-0.278627	-0.115832	0.0384129	0.181516	-0.284751	-0.278627	-0.215368	-0.123577	0.194619	-0.115832	10	10	10	42.4	42.4	42.4	40.736	0	65.426	4238700000	1836800000	2401900000	0.066434	0.0929799	0.00105437	0.0578682	0.117827	0.777939
P22102;F8WD69;C9JBJ1;C9JTV6;C9JZG2;C9JKQ7;A0A140TA71;H7C366	P22102	Trifunctional purine biosynthetic protein adenosine-3;Phosphoribosylamine--glycine ligase;Phosphoribosylformylglycinamidine cyclo-ligase;Phosphoribosylglycinamide formyltransferase	GART	-1.20991	0	0	0	0	0	0	0	0	0	0.00179317	-0.279831	0.577808	-0.0271637	-0.274901	-0.0235851	0.0205519	0.0714325	-0.262193	-0.3024	-0.274901	-0.100318	-0.0235851	0.0424122	38	38	38	55.4	55.4	55.4	107.77	0	323.31	27843000000	11902000000	15942000000	0.0619111	0.00645241	0.0360851	0.00737689	0.0264541	0.0120432
D6REB4;Q9H074;D6RJF2	D6REB4	Polyadenylate-binding protein-interacting protein 1	PAIP1	-1.20931	0	0	0	0	0	0	0	0	0	0.00499222	-0.280008	1	0.361398	-0.274179	0.361398	0.0343961	NaN	-0.248899	-0.274179	-0.316946	NaN	NaN	0.361398	4	4	4	14.8	14.8	14.8	39.908	0	12.279	192610000	101790000	90814000	0.872716	0.158349	0.142951	NaN	NaN	NaN
Q8WU39;H0Y9L3;D6RII0	Q8WU39	Marginal zone B- and B1-cell-specific protein	MZB1	-1.209	0	0	0	0	0	0	0	0	0	0.00578514	-0.273098	0.831147	0.0531417	-0.273814	0.252049	0.0361349	0.379918	-0.273814	-0.308869	-0.23661	0.29231	0.252049	-0.384934	7	7	7	65.6	65.6	65.6	20.694	0	183.98	4393400000	1984200000	2409100000	0.106932	0.162148	0.0402585	0.225654	0.507292	0.568271
O00410;H0Y8C6;E7ETV3;E7EQT5;E7EV12;C9JMV5;H0Y3V4;C9JZD8;E7EWK4;E7EX05;C9JZ53;C9JQT6;E7ESA1;E7ESZ1;E7ETV8;C9J875;C9JXE0	O00410	Importin-5	IPO5	-1.2087	0	0	0	0	0	0	0	0	0	0.0461771	-0.239931	0.143456	-0.0916285	-0.273456	-0.110282	0.0925381	0.0676144	-0.273456	-0.311035	-0.135303	-0.110282	-0.0166455	-0.147958	42	42	40	58.2	58.2	56.4	123.63	0	323.31	22304000000	10336000000	11968000000	0.0184604	0.00427586	0.0309284	0.0139779	0.0838036	0.07231
Q12933	Q12933	TNF receptor-associated factor 2	TRAF2	-1.20614	0	0	0	0	0	0	0	0	0	0.0265338	-0.270392	1	-0.198502	-0.270392	-0.198502	0.0159471	NaN	-0.281669	NaN	-0.259116	NaN	NaN	-0.198502	2	2	2	4.2	4.2	4.2	55.859	0.0041813	3.7547	34212000	13532000	20679000	0.117102	NaN	0.159412	0.174388	NaN	NaN
Q7L2E3;H7BXY3;F6R0H4	Q7L2E3	Putative ATP-dependent RNA helicase DHX30	DHX30	-1.20555	0	0	0	0	0	0	0	0	0	0.0230961	-0.268083	0.0728256	-0.235732	-0.269695	-0.302	0.0718165	0.116656	-0.195474	-0.339079	-0.269695	-0.101036	-0.302	-0.304161	35	35	35	37.7	37.7	37.7	133.94	0	173.21	4654400000	2037200000	2617200000	0.173114	0.00233875	0.0523741	0.10281	0.00732385	0.159043
P19474	P19474	E3 ubiquitin-protein ligase TRIM21	TRIM21	-1.2049	0	0	0	0	0	0	0	0	0	0.0346467	-0.268917	1	-1.32987	-0.268917	-1.32987	0.0207178	NaN	NaN	-0.283566	-0.254267	NaN	NaN	-1.32987	2	2	2	5.7	5.7	5.7	54.169	0.0087227	2.9394	30891000	12076000	18815000	NaN	NaN	0.0843939	NaN	NaN	NaN
P61011;G3V4F7;G3V480;G3V346;A0A0D9SFN7;G3V3L9	P61011	Signal recognition particle 54 kDa protein	SRP54	-1.2035	0	0	0	0	0	0	0	0	0	0.00631688	-0.26746	0.130618	-0.31262	-0.267236	-0.31262	0.0369945	0.0920049	-0.267236	-0.304566	-0.230579	-0.377677	NaN	-0.247563	12	12	12	31	31	31	55.704	0	74.939	2000400000	999280000	1001200000	0.0313804	0.0188323	0.0259092	0.242989	0.00306222	NaN
P20042	P20042	Eukaryotic translation initiation factor 2 subunit 2	EIF2S2	-1.2017	0	0	0	0	0	0	0	0	0	0.0318785	-0.235049	0.0951142	-0.240097	-0.265071	-0.265414	0.0744816	0.138323	-0.289834	-0.265071	-0.150242	-0.265414	-0.0908633	-0.364012	11	11	11	35.1	35.1	35.1	38.388	0	166.53	6386600000	2812800000	3573800000	0.0391554	0.0269948	0.0428338	0.0902746	0.0113727	0.0787174
Q5JVF3	Q5JVF3	PCI domain-containing protein 2	PCID2	-1.2016	0	0	0	0	0	0	0	0	0	0.00404555	-0.258662	0.209491	-0.248767	-0.264957	-0.255924	0.0285827	0.236049	-0.264957	-0.227457	-0.283573	-0.00922025	-0.481156	-0.255924	9	9	9	29.8	29.8	29.8	46.029	0	80.559	1573100000	679330000	893820000	0.0512895	0.0304959	0.0581563	0.120894	0.0581346	0.124238
B5MDF5;P62826;J3KQE5;F5H018;H0YFC6;B4DV51;A0A087X0W0	B5MDF5	GTP-binding nuclear protein Ran	RAN	-1.20129	0	0	0	0	0	0	0	0	0	0.00763233	-0.248343	0.235847	-0.0993055	-0.26458	-0.14987	0.0377953	0.102665	-0.205142	-0.275307	-0.26458	-0.16688	-0.14987	0.0188341	13	13	13	45.5	45.5	45.5	26.224	0	281.55	76712000000	33574000000	43137000000	0.0369452	0.0786245	0.033712	0.0129749	0.0448866	0.0568168
A0A087WVM4;B7ZM99;Q6UB35;H0Y327;Q4VXM0;Q5JYA8;Q5JYA3;Q4VXM1;Q4VXV2	A0A087WVM4	Monofunctional C1-tetrahydrofolate synthase, mitochondrial	MTHFD1L	-1.19953	0	0	0	0	0	0	0	0	0	0.0208542	-0.304368	0.258118	-0.365952	-0.26247	-0.371057	0.077345	0.405091	-0.257011	-0.393622	-0.26247	-0.768467	0.0416677	-0.371057	16	16	16	24.3	24.3	24.3	99.31	0	63.093	1984500000	953260000	1031200000	0.0403311	0.03207	0.0116511	0.227369	0.214715	1.23744
C9JLU1;P52434	C9JLU1	DNA-directed RNA polymerases I, II, and III subunit RPABC3	POLR2H	-1.19838	0	0	0	0	0	0	0	0	0	0.022754	-0.286904	0.732469	0.0238171	-0.261086	-0.0153548	0.0762672	0.105059	-0.372729	-0.261086	-0.226897	-0.0560286	0.142835	-0.0153548	6	6	6	45.9	45.9	45.9	16.925	0	23.172	1296000000	573760000	722280000	0.0299851	0.0115771	0.040879	0.154451	0.000196288	0.116116
E5RG17;Q6P1N9;H0YBX2;G5EA19;U3KQS5;E5RID7;E5RGF2;A0A0D9SGD3;E5RI69;E5RJY6;E5RG62;E5RK70	E5RG17	Putative deoxyribonuclease TATDN1	TATDN1	-1.1972	0	0	0	0	0	0	0	0	0	0.0487183	-0.276341	1	-0.0859685	-0.259664	-0.0859685	0.109695	NaN	-0.259664	-0.17594	-0.39342	NaN	NaN	-0.0859685	4	4	4	15.2	15.2	15.2	36.418	0	20.299	321710000	152640000	169070000	0.0369245	NaN	0.268568	0.0526111	NaN	NaN
Q14974;J3KTM9;J3QR48;J3QKQ5;J3QRG4;J3KS06	Q14974	Importin subunit beta-1	KPNB1	-1.192	0	0	0	0	0	0	0	0	0	0.00125652	-0.248247	0.0935852	-0.166033	-0.253384	-0.216464	0.0152559	0.09476	-0.253384	-0.231086	-0.260271	-0.224913	-0.216464	-0.0567222	35	35	35	53.8	53.8	53.8	97.169	0	323.31	36970000000	16668000000	20302000000	0.022813	0.0553582	0.0524618	0.0211579	0.129187	0.0741752
A0A0A0MRM9;Q14978;S4R349;S4R402	A0A0A0MRM9	Nucleolar and coiled-body phosphoprotein 1	NOLC1	-1.19044	0	0	0	0	0	0	0	0	0	0.0186121	-0.271123	0.308985	-0.276837	-0.251495	-0.28415	0.0649761	0.35467	-0.218223	-0.34365	-0.251495	0.081433	-0.28415	-0.627794	11	11	8	15.3	15.3	11.6	74.543	0	135.46	5717600000	2552800000	3164700000	0.14329	0.0504003	0.143847	0.0611517	0.183774	0.125585
Q8WU90;H7C466;F8WB26	Q8WU90	Zinc finger CCCH domain-containing protein 15	ZC3H15	-1.1885	0	0	0	0	0	0	0	0	0	0.0460746	-0.268974	0.110073	-0.161215	-0.249144	-0.131529	0.103616	0.101195	-0.176706	-0.249144	-0.381071	-0.0781831	-0.131529	-0.273934	8	8	8	26.3	26.3	26.3	48.602	0	43.157	1487800000	669930000	817880000	0.0504001	0.139971	0.100852	0.0493377	0.0098564	0.0186247
P61758;B4DWR3	P61758	Prefoldin subunit 3	VBP1	-1.1869	0	0	0	0	0	0	0	0	0	0.0155125	-0.280161	0.71888	-0.0317271	-0.247198	-0.0612327	0.0611517	0.13265	-0.247198	-0.350722	-0.242563	-0.0612327	-0.14714	0.113191	8	8	8	41.6	41.6	41.6	22.658	0	138.95	2617700000	1190600000	1427000000	0.0482128	0.084774	0.00724299	0.418622	0.0916623	0.199129
Q9H6R0;Q05BE5;I3L1L6	Q9H6R0	Putative ATP-dependent RNA helicase DHX33	DHX33	-1.18398	0	0	0	0	0	0	0	0	0	0.0168574	-0.24365	1	-0.284869	-0.24365	-0.284869	0.00912625	NaN	-0.237197	NaN	-0.250103	NaN	NaN	-0.284869	2	2	2	3.8	3.8	3.8	78.873	0.0027155	4.137	43715000	19387000	24328000	0.177525	NaN	0.404957	NaN	NaN	NaN
Q86UA1	Q86UA1	Pre-mRNA-processing factor 39	PRPF39	-1.18174	0	0	0	0	0	0	0	0	0	0.00498308	-0.240917	1	0.2712	-0.240917	0.2712	0.00266692	NaN	-0.239031	NaN	-0.242803	NaN	0.2712	NaN	2	2	2	3.4	3.4	3.4	78.429	0.00072727	5.2587	18071000	9087900	8983300	NaN	NaN	0.131555	NaN	NaN	NaN
Q9UHD1;E9PHZ2;E9PPQ5;E9PIZ4;E9PSD5;E9PL00;E9PIF7	Q9UHD1	Cysteine and histidine-rich domain-containing protein 1	CHORDC1	-1.1814	0	0	0	0	0	0	0	0	0	0.00931919	-0.228823	0.173807	-0.129005	-0.240497	-0.164857	0.0385302	0.10774	-0.240497	-0.260166	-0.185806	-0.164857	-0.0079097	-0.214249	15	15	15	57.5	57.5	57.5	37.489	0	76.616	5027100000	2328100000	2699100000	0.108591	0.0402879	0.0714654	0.0306355	0.0575032	0.0175821
Q96EE3;K7ELV2;K7ENI5;K7EP88;K7EPZ5	Q96EE3	Nucleoporin SEH1	SEH1L	-1.18108	0	0	0	0	0	0	0	0	0	0.044469	-0.27237	0.237666	-0.215022	-0.240111	-0.215022	0.102949	0.119109	-0.189413	-0.387585	-0.240111	NaN	-0.299245	-0.130799	7	7	7	33.6	33.6	33.6	39.648	0	30.922	895080000	385840000	509250000	0.215876	0.0355573	0.446197	0.0287755	NaN	NaN
E9PBL0;Q9UII4	E9PBL0	E3 ISG15--protein ligase HERC5	HERC5	-1.18078	0	0	0	0	0	0	0	0	0	0.04883	-0.239745	1	0	-0.239745	NaN	0.026057	NaN	NaN	-0.22132	-0.25817	NaN	NaN	NaN	2	2	2	4.5	4.5	4.5	77.869	0.0037494	3.7772	36911000	15538000	21373000	NaN	NaN	0.187224	NaN	NaN	NaN
Q9Y295;H0YI06;F8WEE0	Q9Y295	Developmentally-regulated GTP-binding protein 1	DRG1	-1.1807	0	0	0	0	0	0	0	0	0	0.021884	-0.232305	0.446752	0.015898	-0.239642	0.0218132	0.0605206	0.0293172	-0.239642	-0.16845	-0.288823	0.0218132	0.0418066	-0.0159258	15	15	15	53.1	53.1	53.1	40.542	0	84.698	2648100000	1237900000	1410200000	0.127353	0.071967	0.00693099	0.0367648	0.0848082	0.0721396
O14776;G3V220	O14776	Transcription elongation regulator 1	TCERG1	-1.17894	0	0	0	0	0	0	0	0	0	0.0362915	-0.246811	0.209318	-0.0506454	-0.237488	-0.0518593	0.0837348	0.0480282	-0.168129	-0.237488	-0.334818	-0.00202177	-0.0980553	-0.0518593	23	23	23	22.3	22.3	22.3	123.9	0	79.123	5425100000	2482200000	2942900000	0.0370723	0.0281215	0.0295221	0.0650064	0.0425383	0.110506
P28074;H0YJM8	P28074	Proteasome subunit beta type-5	PSMB5	-1.17877	0	0	0	0	0	0	0	0	0	0.0387194	-0.286764	0.532635	0.352458	-0.237286	-0.0364409	0.100683	0.816546	-0.402613	-0.237286	-0.220394	-0.196944	1.29076	-0.0364409	13	13	13	60.1	60.1	60.1	28.48	0	192.81	10458000000	7765200000	2692400000	0.0532667	0.320531	0.0265305	0.37696	0.275055	0.448476
P49207	P49207	60S ribosomal protein L34	RPL34	-1.1782	0	0	0	0	0	0	0	0	0	0.0470706	-0.232064	0.159472	-0.212973	-0.236584	-0.163657	0.0904297	0.168125	-0.236584	-0.320149	-0.139459	-0.163657	-0.0750215	-0.400241	2	2	2	12.8	12.8	12.8	13.293	0	10.253	10972000000	5266600000	5705200000	0.0156089	0.0165056	0.0441735	0.251282	0.0362455	0.0135582
O15067;H0YGH1;J3QSG0;J3QSH6;J3KTL4;J3KTQ5;J3QL39;J3KT98	O15067	Phosphoribosylformylglycinamidine synthase	PFAS	-1.1776	0	0	0	0	0	0	0	0	0	0.0358196	-0.283139	0.119193	-0.252845	-0.23585	-0.260989	0.0953977	0.166463	-0.23585	-0.392944	-0.220624	-0.0824599	-0.415086	-0.260989	32	32	32	40.7	40.7	40.7	144.73	0	281.97	8199600000	3909900000	4289700000	0.0416048	0.0138289	0.0389564	0.0351957	0.250775	0.323269
P62280;M0QZC5;M0R1H5;M0R1H6	P62280	40S ribosomal protein S11	RPS11	-1.176	0	0	0	0	0	0	0	0	0	0.0419488	-0.261372	0.0779209	-0.120606	-0.233888	-0.121058	0.0957608	0.0619952	-0.233888	-0.367869	-0.182358	-0.121058	-0.182374	-0.0583859	11	11	11	50	50	50	18.431	0	160.91	27146000000	11588000000	15558000000	0.0580336	0.00529659	0.0515976	0.0154459	0.0117253	0.0192383
E9PJC7;P27701	E9PJC7	Tetraspanin;CD82 antigen	CD82	-1.17551	0	0	0	0	0	0	0	0	0	0.00376009	-0.225557	0.170061	0.685886	-0.233285	0.685886	0.0240239	0.265459	-0.244765	-0.19862	-0.233285	0.873594	NaN	0.498179	3	3	3	19.1	19.1	19.1	17.332	0	7.2859	148820000	78928000	69887000	0.0649778	NaN	0.0367939	NaN	0.153702	NaN
P62244;I3L3P7;H3BVC7	P62244	40S ribosomal protein S15a	RPS15A	-1.1755	0	0	0	0	0	0	0	0	0	0.0496862	-0.244558	0.248151	-0.0834957	-0.233275	-0.097534	0.098114	0.089678	-0.233275	-0.347826	-0.152574	-0.165327	-0.097534	0.0123735	6	6	2	51.5	51.5	22.3	14.839	0	57.699	20602000000	8814400000	11787000000	0.0429215	0.0195586	0.0386354	0.096365	0.0365674	0.00734153
P53396;K7ESG8;K7EIE7	P53396	ATP-citrate synthase	ACLY	-1.1751	0	0	0	0	0	0	0	0	0	0.0178215	-0.261722	0.64664	0.0295577	-0.232783	0.0706591	0.0613394	0.0958377	-0.220206	-0.332178	-0.232783	0.0979894	0.0706591	-0.0799754	45	45	45	49.7	49.7	49.7	120.84	0	323.31	47857000000	22280000000	25577000000	0.00363025	0.0940464	0.000868172	0.0245576	0.0151545	0.0358668
Q9BXJ9;A0A0B4J1W3	Q9BXJ9	N-alpha-acetyltransferase 15, NatA auxiliary subunit	NAA15	-1.17127	0	0	0	0	0	0	0	0	0	0.0257791	-0.262908	0.104986	-0.0964358	-0.228079	-0.115965	0.0745632	0.0588606	-0.212134	-0.348513	-0.228079	-0.0302926	-0.143049	-0.115965	33	33	28	44	44	39.5	101.27	0	134.61	10512000000	5178500000	5333300000	0.0533417	0.0258784	0.0232543	0.0525468	0.0553446	0.129159
M0QZM1	M0QZM1		HNRNPM	-1.1683	0	0	0	0	0	0	0	0	0	0.0327531	-0.212923	0.287269	0.387995	-0.224411	0.162202	0.0684362	0.467665	-0.224411	-0.13947	-0.274888	0.925714	0.0760694	0.162202	13	1	1	47	3.7	3.7	39.933	0.0004852	5.261	369540000	171680000	197860000	0.747587	NaN	NaN	0.0902898	NaN	0.0622329
Q70J99;K7EN81;K7EN29;K7EIH3;K7EMK8	Q70J99	Protein unc-13 homolog D	UNC13D	-1.1674	0	0	0	0	0	0	0	0	0	0.0159822	-0.226003	1	0	-0.223299	NaN	0.0500896	NaN	-0.27739	-0.17732	-0.223299	NaN	NaN	NaN	11	11	7	14.4	14.4	10.1	123.28	0	37.421	633830000	332630000	301200000	0.126706	0.370727	0.114851	NaN	NaN	NaN
Q16531;F5GY55;F5H2L3;F5GWI0;F5GZY8;F5GYG8;F5H198	Q16531	DNA damage-binding protein 1	DDB1	-1.16624	0	0	0	0	0	0	0	0	0	0.00829511	-0.234125	0.330601	-0.162054	-0.221861	-0.145782	0.037165	0.220269	-0.204642	-0.221861	-0.275872	0.0496274	-0.145782	-0.390007	41	41	41	41.5	41.5	41.5	126.97	0	323.31	15795000000	7559000000	8235600000	0.0326948	0.0543142	0.0954301	0.0516257	0.0764989	0.0228675
Q9NY12	Q9NY12	H/ACA ribonucleoprotein complex subunit 1	GAR1	-1.16551	0	0	0	0	0	0	0	0	0	0.0280146	-0.243685	0.868811	0.0481838	-0.220959	-0.155879	0.0721702	0.445945	-0.185613	-0.220959	-0.324482	-0.259218	0.559648	-0.155879	6	6	6	28.1	28.1	28.1	22.348	0	36.86	3737500000	1705200000	2032300000	0.046962	0.0494483	0.121883	0.0695974	0.129728	0.222198
Q53FT3;A0A087WYW7;E9PPG8;E9PJB2	Q53FT3	Protein Hikeshi	C11orf73	-1.16419	0	0	0	0	0	0	0	0	0	0.0104387	-0.239565	0.656306	0.0363152	-0.219327	0.0969463	0.0427295	0.121525	-0.288654	-0.210715	-0.219327	-0.103596	0.115595	0.0969463	5	5	5	27.4	27.4	27.4	21.627	0	13.785	822690000	400620000	422070000	0.126236	0.0315568	0.0849732	0.0694832	0.253846	0.232679
Q92905;E5RHH5;E5RHF2;E5RFS1;E5RG35;E5RK55	Q92905	COP9 signalosome complex subunit 5	COPS5	-1.15676	0	0	0	0	0	0	0	0	0	0.0204988	-0.193955	0.259572	-0.0339321	-0.210091	-0.055258	0.0488523	0.037725	-0.139077	-0.232699	-0.210091	-0.055258	-0.0561641	0.00962592	10	10	10	40.7	40.7	40.7	37.578	0	35.408	1026300000	495940000	530340000	0.0932149	0.0662305	0.0455901	0.0956704	0.00638173	0.00431724
P31939;H7C1S2;C9JLK0;F8WEF0	P31939	Bifunctional purine biosynthesis protein PURH;Phosphoribosylaminoimidazolecarboxamide formyltransferase;IMP cyclohydrolase	ATIC	-1.15226	0	0	0	0	0	0	0	0	0	0.00542149	-0.211434	0.908596	-0.00629282	-0.204462	-0.000935743	0.0270749	0.0839661	-0.188528	-0.204462	-0.241314	-0.000935743	-0.0928092	0.0748665	37	37	37	79.4	79.4	79.4	64.615	0	323.31	42729000000	19625000000	23103000000	0.00574945	0.0177066	0.0403863	0.0209308	0.00316036	0.0840596
P62081;B5MCP9	P62081	40S ribosomal protein S7	RPS7	-1.14999	0	0	0	0	0	0	0	0	0	0.0181913	-0.187582	0.201478	-0.135181	-0.201617	-0.0769689	0.0444296	0.124809	-0.223299	-0.201617	-0.13783	-0.0501123	-0.0769689	-0.278461	11	11	11	54.6	54.6	54.6	22.127	0	274.38	33221000000	14623000000	18598000000	0.0420176	0.00993531	0.00324515	0.0303308	0.00601046	0.0794788
Q86YP4;C9JVY3;V9GY85;H7C3H1;C9JMI3;C9JGN4;C9JHD7;C9JJK9;V9GYX5	Q86YP4	Transcriptional repressor p66-alpha	GATAD2A	-1.14797	0	0	0	0	0	0	0	0	0	0.0174442	-0.193072	0.111341	-0.327098	-0.199088	-0.377735	0.0447554	0.206725	-0.145612	-0.234514	-0.199088	-0.0997598	-0.5038	-0.377735	18	18	16	38.2	38.2	34.9	68.062	0	91.14	1704400000	777670000	926690000	0.0972187	0.025145	0.0303905	0.76921	0.0285585	0.00611532
P62241;Q5JR95	P62241	40S ribosomal protein S8	RPS8	-1.1464	0	0	0	0	0	0	0	0	0	0.0281551	-0.192519	0.0761515	-0.125559	-0.19711	-0.118943	0.0571659	0.0637114	-0.19711	-0.247251	-0.133196	-0.118943	-0.065414	-0.192321	11	11	11	52.9	52.9	52.9	24.205	0	323.31	46861000000	20733000000	26128000000	0.020493	0.0331741	0.0149756	0.0649601	0.00930008	0.022715
P62249;M0R210;M0R3H0;A0A087WZ27;M0R1M5;Q6IPX4;M0QX76	P62249	40S ribosomal protein S16	RPS16;ZNF90	-1.1449	0	0	0	0	0	0	0	0	0	0.0316962	-0.200277	0.0543795	-0.159691	-0.195222	-0.194287	0.0632723	0.0672753	-0.195222	-0.265925	-0.139683	-0.194287	-0.202628	-0.0821575	12	12	12	57.5	57.5	57.5	16.445	0	89.069	36879000000	16521000000	20358000000	0.0508977	0.132683	0.060644	0.0163564	0.0320965	0.00709173
D6RBW1;P06730;H0Y8J7;D6RHE2;H0Y8X3;A6NMX2	D6RBW1	Eukaryotic translation initiation factor 4E	EIF4E	-1.14455	0	0	0	0	0	0	0	0	0	0.0389885	-0.220082	0.379058	-0.0901385	-0.194781	-0.105822	0.077555	0.139361	-0.158337	-0.307128	-0.194781	-0.220994	-0.105822	0.0564011	5	5	5	20.4	20.4	20.4	28.512	0	43.577	4657500000	2149400000	2508100000	0.0519914	0.119077	0.0426011	0.0316874	0.0543468	0.0267325
O00303;H0YDT6;E9PQV8;A0A0D9SEZ9	O00303	Eukaryotic translation initiation factor 3 subunit F	EIF3F	-1.1444	0	0	0	0	0	0	0	0	0	0.0267454	-0.173832	0.0560614	-0.183674	-0.194591	-0.204516	0.0502535	0.0786725	-0.194591	-0.210381	-0.116525	-0.249827	-0.0966789	-0.204516	12	12	12	55.2	55.2	55.2	37.563	0	323.31	10734000000	4756400000	5978100000	0.0286956	0.25652	0.0315216	0.0387702	0.0612473	0.0178399
H7C2Q8;Q99848	H7C2Q8	Probable rRNA-processing protein EBP2	EBNA1BP2	-1.14366	0	0	0	0	0	0	0	0	0	0.00132086	-0.200262	0.0535931	-0.351943	-0.193653	-0.29533	0.0126188	0.147099	-0.192321	-0.193653	-0.214813	-0.241561	-0.29533	-0.518938	8	8	8	28	28	28	40.684	0	24.075	1584600000	691720000	892890000	0.100949	0.178795	0.0461442	0.111113	0.383566	0.0353284
P62258;B4DJF2;I3L3T1;K7EM20;K7EIT4;I3L0W5	P62258	14-3-3 protein epsilon	YWHAE	-1.14356	0	0	0	0	0	0	0	0	0	0.0314486	-0.166817	0.216384	-0.0706322	-0.193533	-0.0882639	0.0524852	0.0685816	-0.106348	-0.200569	-0.193533	-0.128677	-0.0882639	0.00504377	23	23	21	77.6	77.6	74.5	29.174	0	323.31	98903000000	45903000000	53000000000	0.01632	0.0502407	0.0169492	0.00803391	0.00858439	0.00882825
Q9H444	Q9H444	Charged multivesicular body protein 4b	CHMP4B	-1.13879	0	0	0	0	0	0	0	0	0	0.0199707	-0.172824	0.227235	-0.131688	-0.187505	-0.160272	0.042948	0.132467	-0.124461	-0.187505	-0.206507	-0.24753	-0.160272	0.0127374	5	5	5	27.2	27.2	27.2	24.95	0	98.891	2534900000	898850000	1636000000	0.285327	0.0511453	0.0874094	0.152125	0.12212	0.1022
Q8NB37;H0YE25;H0YF25;E9PQD8;E9PLI5;H0YER3	Q8NB37	Parkinson disease 7 domain-containing protein 1	PDDC1	-1.13792	0	0	0	0	0	0	0	0	0	0.0297041	-0.166703	1	-0.666938	-0.1864	-0.666938	0.0509046	NaN	-0.108892	-0.1864	-0.204815	NaN	NaN	-0.666938	4	4	4	30	30	30	23.297	0	9.2338	115180000	51283000	63895000	0.133623	0.0307486	0.0664611	0.328849	NaN	NaN
O75531	O75531	Barrier-to-autointegration factor;Barrier-to-autointegration factor, N-terminally processed	BANF1	-1.13525	0	0	0	0	0	0	0	0	0	0.00776282	-0.197837	0.165619	-0.203923	-0.183015	-0.269392	0.0303682	0.164987	-0.177727	-0.183015	-0.23277	-0.326127	-0.0162505	-0.269392	4	4	4	56.2	56.2	56.2	10.058	0	21.735	7583700000	3751300000	3832400000	0.0558564	0.0183311	0.0207482	0.0266734	0.00642853	0.322652
P11172;E9PFD2;F2Z3P2;F2Z303;F8WDG4	P11172	Uridine 5-monophosphate synthase;Orotate phosphoribosyltransferase;Orotidine 5-phosphate decarboxylase	UMPS	-1.13492	0	0	0	0	0	0	0	0	0	0.0293314	-0.173156	0.364144	-0.0370552	-0.182585	-0.0413715	0.0525273	0.0550864	-0.22033	-0.182585	-0.116553	-0.0898564	-0.0413715	0.0200624	15	15	15	46.5	46.5	46.5	52.221	0	96.963	3453200000	1632900000	1820200000	0.0646007	0.0682113	0.0212654	0.0653821	0.032589	0.191752
Q6Y7W6;I1E4Y6;E7ESB6;C9JHW1;F8WCD5;C9JPV7;C9JXQ0;C9J0V6;C9JHT0;C9JRZ2;C9J7G1;B8ZZD2;C9J1A6;C9JW88;C9JZC0;C9JH78;C9IYH5;C9JH18	Q6Y7W6	PERQ amino acid-rich with GYF domain-containing protein 2	GIGYF2	-1.13439	0	0	0	0	0	0	0	0	0	0.00307059	-0.189079	0.0560829	-0.396455	-0.181923	-0.399627	0.0181893	0.169848	-0.175557	-0.181923	-0.209758	-0.225043	-0.399627	-0.564695	13	13	13	13.3	13.3	13.3	150.07	0	124.64	617430000	292220000	325210000	0.100449	0.00629493	0.0632362	0.938125	0.186519	0.0522708
P53985;Q5T8R3;Q5T8R5;Q5T8R4	P53985	Monocarboxylate transporter 1	SLC16A1	-1.12982	0	0	0	0	0	0	0	0	0	0.0408469	-0.203638	0.852011	-0.0385383	-0.176092	-0.0464182	0.0735579	0.315427	-0.147828	-0.286992	-0.176092	-0.0464182	-0.349952	0.280755	5	5	5	12	12	12	53.944	0	22.703	2323900000	1048100000	1275900000	0.0350532	0.122668	0.068158	0.0266065	0.332359	0.104808
O00148;K7EQN7;K7EPJ3	O00148	ATP-dependent RNA helicase DDX39A	DDX39A	-1.12315	0	0	0	0	0	0	0	0	0	0.0212051	-0.183769	0.392023	-0.0916233	-0.167553	-0.0323201	0.0471028	0.146542	-0.146916	-0.167553	-0.236837	-0.258522	-0.0323201	0.0159721	23	11	7	57.1	30.2	22.5	49.129	0	112.51	4190700000	1939900000	2250800000	0.0211997	0.0428677	0.0674253	0.0445809	0.108678	0.055586
Q32P28;E2QRI1;H7C2W6	Q32P28	Prolyl 3-hydroxylase 1	LEPRE1	-1.12207	0	0	0	0	0	0	0	0	0	0.0349787	-0.188492	0.457193	-0.187532	-0.166165	-0.151989	0.0627171	0.355369	-0.139993	-0.166165	-0.259317	-0.559337	0.148731	-0.151989	5	5	5	8.2	8.2	8.2	83.393	0	14.507	142830000	65880000	76953000	0.0759326	0.0145464	0.258072	0.0802119	0.440055	0.216245
D6RG39;D6RIT9;Q9NX40;D6R918;D6RBC5;D6RDI5;D6RI08;D6RA54;D6RC55;D6RDK1;D6RIV2;D6R9T5;D6RDK6;D6RBN5;D6RF07	D6RG39	OCIA domain-containing protein 1	OCIAD1	-1.1196	0	0	0	0	0	0	0	0	0	0.00793381	-0.15996	1	-0.154194	-0.162983	-0.154194	0.0248261	NaN	-0.162983	-0.13376	-0.183135	NaN	NaN	-0.154194	4	4	4	25.1	25.1	25.1	19.023	0	20.69	466770000	217770000	249000000	0.201803	0.00195259	0.0429463	0.215638	NaN	NaN
F5H6I7;Q6DD88;F5GWF8	F5H6I7	Atlastin-3	ATL3	-1.11868	0	0	0	0	0	0	0	0	0	0.0371036	-0.169406	0.0520868	-0.232934	-0.161799	-0.265104	0.0581501	0.0958647	-0.115433	-0.161799	-0.230984	-0.265104	-0.308576	-0.125122	12	12	12	41.5	41.5	41.5	58.772	0	77.989	2332400000	1163600000	1168800000	0.0553047	0.0558021	0.0213823	0.0501358	0.461712	0.156925
P54886	P54886	Delta-1-pyrroline-5-carboxylate synthase;Glutamate 5-kinase;Gamma-glutamyl phosphate reductase	ALDH18A1	-1.11839	0	0	0	0	0	0	0	0	0	0.00923879	-0.165298	0.384027	-0.0518079	-0.161417	-0.0173518	0.0277116	0.081148	-0.139731	-0.194745	-0.161417	-0.144498	0.00642647	-0.0173518	25	25	25	42.9	42.9	42.9	87.301	0	171.35	8503100000	5094600000	3408500000	0.053332	0.0964054	0.010581	0.0683369	0.0052606	0.0376553
Q92973;S4R398;E7EW37	Q92973	Transportin-1	TNPO1	-1.11717	0	0	0	0	0	0	0	0	0	0.0229783	-0.18007	0.708542	0.0206253	-0.159847	0.0446482	0.0481113	0.0829073	-0.234992	-0.145371	-0.159847	-0.0716407	0.0446482	0.0888684	27	27	22	42.4	42.4	37.8	102.35	0	190.83	7465600000	3453100000	4012500000	0.0393176	0.0903614	0.0367979	0.100573	0.0885018	0.0539402
Q9NVP1;H7C452	Q9NVP1	ATP-dependent RNA helicase DDX18	DDX18	-1.11584	0	0	0	0	0	0	0	0	0	0.0207489	-0.17053	0.0754495	-0.157634	-0.158136	-0.190519	0.0432217	0.0795716	-0.218595	-0.13486	-0.158136	-0.0668911	-0.190519	-0.215492	21	21	21	42.5	42.5	42.5	75.406	0	193.16	7483600000	3396100000	4087500000	0.0986814	0.0102201	0.028066	0.0444732	0.0271715	0.0405821
P50990;H7C4C8;H7C2U0	P50990	T-complex protein 1 subunit theta	CCT8	-1.11464	0	0	0	0	0	0	0	0	0	0.0103825	-0.165675	0.183935	-0.0847663	-0.156581	-0.076177	0.0294694	0.0735262	-0.19862	-0.156581	-0.141825	-0.076177	-0.015912	-0.16221	33	33	33	65.5	65.5	65.5	59.62	0	323.31	79786000000	36412000000	43374000000	0.00714991	0.00741327	0.00110952	0.041133	0.0151924	0.00887864
Q12788;J3KNP2;A0A087WYP7;H3BN88	Q12788	Transducin beta-like protein 3	TBL3	-1.1146	0	0	0	0	0	0	0	0	0	0.00286635	-0.14932	0.184247	-0.124541	-0.156526	-0.0798937	0.0138764	0.10815	-0.156526	-0.133323	-0.15811	-0.0798937	-0.247866	-0.0458623	24	24	24	48	48	48	89.034	0	234.3	4127900000	1876300000	2251700000	0.0691428	0.102453	0.104909	0.00536122	0.186311	0.0014605
C9JQS9;F8WBI9;E9PEC3;E7ETT4;E7EUY3;E7ETT1;E9PDR0;E7EX59;P05166;E7ENC1	C9JQS9	Propionyl-CoA carboxylase beta chain, mitochondrial	PCCB	-1.11434	0	0	0	0	0	0	0	0	0	0.0181805	-0.156191	0.0734758	-0.108562	-0.156191	-0.108562	0.00630976	0.0177989	-0.151729	-0.160652	NaN	-0.121148	-0.0959766	NaN	3	3	3	8.1	8.1	8.1	60.736	0.0025046	4.2478	1048200000	448370000	599860000	NaN	0.00748355	NaN	NaN	0.000375249	0.0218572
P15498;F5H5P4;Q96D37;A0A0A0MR07	P15498	Proto-oncogene vav	VAV1	-1.1131	0	0	0	0	0	0	0	0	0	0.0017046	-0.153326	0.214354	-0.128919	-0.154583	-0.0610158	0.0109785	0.124336	-0.154583	-0.141772	-0.163621	-0.272421	-0.0533188	-0.0610158	19	19	18	28.2	28.2	27	98.313	0	116.46	2506300000	1164500000	1341800000	0.123689	0.100562	0.178827	0.0295875	0.167381	0.00245787
Q7Z4H3;V9GYS5;V9GZ04	Q7Z4H3	HD domain-containing protein 2	HDDC2	-1.112	0	0	0	0	0	0	0	0	0	0.0398432	-0.145145	0.704983	0.120822	-0.153157	0.0751096	0.0517402	0.47926	-0.153157	-0.192412	-0.0898664	-0.333944	0.6213	0.0751096	7	7	7	50	50	50	23.39	0	81.156	1145800000	666220000	479550000	0.0530657	0.0702469	0.0804959	0.020258	0.172266	0.271524
P20618	P20618	Proteasome subunit beta type-1	PSMB1	-1.1114	0	0	0	0	0	0	0	0	0	0.00665711	-0.153641	0.743979	-0.0197167	-0.152377	-0.0428891	0.0218216	0.0911767	-0.176067	-0.132479	-0.152377	-0.0428891	0.0808103	-0.0970713	11	11	11	58.5	58.5	58.5	26.489	0	323.31	12320000000	5530600000	6789500000	0.0637286	0.0881967	0.0275358	0.0866369	0.0246569	0.0861794
P16615;H7C5W9;O14983;A0A0C4DH86;H3BVB2;H3BTW4	P16615	Sarcoplasmic/endoplasmic reticulum calcium ATPase 2	ATP2A2	-1.10884	0	0	0	0	0	0	0	0	0	0.00598329	-0.154231	0.642869	0.021101	-0.149046	5.77013e-05	0.0207567	0.0675915	-0.177089	-0.149046	-0.136558	0.096711	-0.0334658	5.77013e-05	24	24	20	29.7	29.7	24.5	114.76	0	201.17	6489400000	3030300000	3459100000	0.0483705	0.145331	0.0124352	0.0482948	0.0440022	0.102313
Q8NBS9	Q8NBS9	Thioredoxin domain-containing protein 5	TXNDC5	-1.10815	0	0	0	0	0	0	0	0	0	0.0432997	-0.175832	0.347274	-0.160543	-0.148159	-0.287354	0.0655198	0.228214	-0.128689	-0.148159	-0.250648	-0.297189	0.102914	-0.287354	13	13	13	37.5	37.5	37.5	47.628	0	176.14	5486600000	2526600000	2960000000	0.0565188	0.0267879	0.0425263	0.0482578	0.071385	0.000284844
O43818	O43818	U3 small nucleolar RNA-interacting protein 2	RRP9	-1.1081	0	0	0	0	0	0	0	0	0	0.0441309	-0.143989	0.915501	-0.0211723	-0.148088	-0.147737	0.0542022	0.305776	-0.148088	-0.196025	-0.0878533	-0.147737	-0.243345	0.327566	10	10	10	32.2	32.2	32.2	51.84	0	79.355	1120500000	495250000	625240000	0.258058	0.0639298	0.110619	0.434875	0.163734	0.0471362
P13489;E9PMJ3;E9PLZ3;E9PIM9;H0YCR7;E9PIK5;E9PMN0;E9PMA9;E9PR82;E9PMI1	P13489	Ribonuclease inhibitor	RNH1	-1.1073	0	0	0	0	0	0	0	0	0	0.0142189	-0.157743	0.104868	-0.164871	-0.147046	-0.162919	0.0329317	0.100564	-0.147046	-0.194693	-0.131489	-0.266397	-0.162919	-0.0652966	19	19	19	72.5	72.5	72.5	49.973	0	323.31	12757000000	5592900000	7164000000	0.0549311	0.0399301	0.0632233	0.0356007	0.0930085	9.1132e-05
R4GNH3;P17980;E9PM69;E9PN50;E9PMD8;E9PLG2	R4GNH3	26S protease regulatory subunit 6A	PSMC3	-1.10693	0	0	0	0	0	0	0	0	0	0.00490345	-0.142322	0.503439	-0.0352083	-0.146566	-0.0256417	0.0173255	0.075377	-0.123269	-0.157131	-0.146566	-0.114912	-0.0256417	0.0349287	22	22	8	64.8	64.8	21	47.352	0	283.33	8021800000	3787700000	4234100000	0.0253744	0.0155526	0.0957183	0.0681342	0.0779816	0.074715
Q8WVM8;H0YJY1;J3KNG4;G3V4I1;G3V5F3;G3V2M8;G3V3K9;G3V363;H0YJS6	Q8WVM8	Sec1 family domain-containing protein 1	SCFD1	-1.10588	0	0	0	0	0	0	0	0	0	0.0472026	-0.138127	0.19136	0.251281	-0.1452	0.250579	0.0539059	0.223898	-0.188148	-0.0810342	-0.1452	0.250579	0.475528	0.0277338	18	18	18	39.3	39.3	39.3	72.379	0	121.51	1860000000	859380000	1000600000	0.129032	0.0961171	0.155561	0.0148163	0.0745497	0.0780796
P49354;E9PQP6;B3KVN2;H0YCW1;E9PPM9	P49354	Protein farnesyltransferase/geranylgeranyltransferase type-1 subunit alpha	FNTA	-1.10516	0	0	0	0	0	0	0	0	0	0.00224592	-0.145528	0.238891	-0.127769	-0.144256	-0.101076	0.0119657	0.133358	-0.158078	-0.144256	-0.134249	-0.272455	-0.101076	-0.0097772	10	10	10	26.9	26.9	26.9	44.408	0	24.552	641400000	299750000	341650000	0.0535881	0.0818543	0.0965384	0.0797244	0.0163847	0.223767
J3QR09;J3KTE4;P84098;J3QL15	J3QR09	Ribosomal protein L19;60S ribosomal protein L19	RPL19	-1.1025	0	0	0	0	0	0	0	0	0	0.0381744	-0.153019	0.248926	-0.247365	-0.140779	-0.123346	0.0533228	0.26631	-0.140779	-0.211398	-0.106882	-0.0656823	-0.123346	-0.553066	3	3	3	14	14	14	23.134	0	114.54	5497100000	2383000000	3114200000	0.113098	0.108588	0.00397862	0.0829915	0.0126715	0.0700398
Q5VTL8;A0A0A0MRN0	Q5VTL8	Pre-mRNA-splicing factor 38B	PRPF38B	-1.10208	0	0	0	0	0	0	0	0	0	0.0391739	-0.140229	0.390618	-0.0871318	-0.140229	-0.122871	0.0122185	0.138848	-0.148869	NaN	-0.131589	0.066092	-0.204616	-0.122871	5	5	5	12.1	12.1	12.1	64.467	0	9.2382	183250000	90581000	92666000	0.179132	NaN	NaN	0.0995651	0.138067	0.225896
H3BRY6;B4DVT3;B4DJL6;Q96SY0	H3BRY6	von Willebrand factor A domain-containing protein 9	VWA9	-1.09871	0	0	0	0	0	0	0	0	0	0.0355265	-0.147371	0.195118	-0.177378	-0.135806	-0.213705	0.0494385	0.160172	-0.104739	-0.135806	-0.201566	-0.316266	-0.213705	-0.00216244	5	5	5	14.5	14.5	14.5	51.583	0	9.4608	222670000	109740000	112930000	0.0824432	0.0181054	0.315873	0.111594	0.0253983	0.0366808
H0Y714;Q96G21;B9A008;E7ENR5;B8ZZ47;F8WCN0	H0Y714	U3 small nucleolar ribonucleoprotein protein IMP4	IMP4	-1.09843	0	0	0	0	0	0	0	0	0	0.0244354	-0.135446	1	-0.174918	-0.135446	-0.174918	0.00735588	NaN	-0.140648	NaN	-0.130245	NaN	NaN	-0.174918	4	4	4	13.6	13.6	13.6	31.835	0	28.567	270550000	120890000	149650000	0.0736686	NaN	0.0124897	0.0517366	NaN	NaN
Q09028;H0YF10;H0YCT5;H0YDK2;H0YEU5;E9PNS6;E9PNS2;C9JPP3;E9PIC4;E9PND5	Q09028	Histone-binding protein RBBP4	RBBP4	-1.09775	0	0	0	0	0	0	0	0	0	0.00836548	-0.125094	0.089267	-0.0701029	-0.134546	-0.0880058	0.0199425	0.0389346	-0.138552	-0.134546	-0.102183	-0.025437	-0.0968658	-0.0880058	17	17	12	68.5	68.5	59.8	47.655	0	264.61	31154000000	14341000000	16814000000	0.016086	0.0340109	0.00551223	0.0315873	0.0909797	0.00429255
O00231;J3QRY4;J3QS13;J3KSW3	O00231	26S proteasome non-ATPase regulatory subunit 11	PSMD11	-1.09618	0	0	0	0	0	0	0	0	0	0.00223772	-0.133606	0.6333	0.0211516	-0.13248	-0.0147838	0.0109652	0.0657233	-0.145091	-0.13248	-0.123247	-0.0187689	0.0970075	-0.0147838	23	23	23	54	54	54	47.463	0	217.29	14768000000	6724700000	8043000000	0.0161438	0.013401	0.035683	0.0299592	0.131045	0.0437167
P25789;H0YMZ1;H0YN18;H0YL69;H0YMA1;H0YKT8;H0YLC2;H0YMI6;H0YKS0;H0YLS6;H0YMV3	P25789	Proteasome subunit alpha type-4;Proteasome subunit alpha type;Proteasome subunit beta type	PSMA4	-1.09453	0	0	0	0	0	0	0	0	0	0.00850207	-0.131149	0.156779	-0.0547849	-0.130317	-0.0647977	0.0210799	0.0427757	-0.110497	-0.152632	-0.130317	-0.00789094	-0.0647977	-0.091666	10	10	10	49.8	49.8	49.8	29.483	0	137.05	13760000000	6417200000	7342600000	0.0115591	0.00568985	0.0110911	0.0498013	0.0916867	0.00965575
P48444;B0YIW6;Q6P1Q5;E9PK34	P48444	Coatomer subunit delta	ARCN1	-1.09285	0	0	0	0	0	0	0	0	0	0.0480913	-0.144369	0.84125	0.0182263	-0.128095	0.0869559	0.0569099	0.138832	-0.207643	-0.0973687	-0.128095	0.0869559	0.109286	-0.141564	16	16	16	38.7	38.7	38.7	57.21	0	137.13	4653800000	2164500000	2489400000	0.0669417	0.0151615	9.33553e-05	0.0290753	0.0278564	0.0559493
P23526	P23526	Adenosylhomocysteinase	AHCY	-1.0923	0	0	0	0	0	0	0	0	0	0.0383697	-0.147815	0.837738	-0.0162181	-0.127369	-0.0528502	0.0516488	0.120791	-0.127369	-0.206557	-0.10952	-0.114453	-0.0528502	0.118649	21	21	21	45.6	45.6	45.6	47.716	0	216.77	45538000000	20917000000	24621000000	0.0181031	0.0222778	0.0373477	0.01383	0.016585	0.0174068
P33176;O60282;A0A0G2JMZ6;J3KNA1;Q12840;C9JWB9	P33176	Kinesin-1 heavy chain	KIF5B	-1.08958	0	0	0	0	0	0	0	0	0	0.0395472	-0.104911	0.708557	-0.0868379	-0.123778	-0.0469799	0.0372501	0.349081	-0.128953	-0.0620024	-0.123778	-0.454137	0.240603	-0.0469799	31	31	31	46	46	46	109.68	0	264.48	5140100000	2601800000	2538300000	0.0450251	0.123768	0.0563559	0.0312908	0.720102	0.440393
Q9UQ80;F8VR77;F8W0A3;H0YIN7;F8VZ69	Q9UQ80	Proliferation-associated protein 2G4	PA2G4	-1.08575	0	0	0	0	0	0	0	0	0	0.049923	-0.0994421	0.055862	-0.0585437	-0.118686	-0.0627565	0.0399975	0.0250272	-0.12618	-0.118686	-0.05346	-0.0811972	-0.0627565	-0.0316775	20	20	20	58.1	58.1	58.1	43.786	0	323.31	44155000000	20042000000	24113000000	0.0167367	0.00573134	0.028212	0.0257428	0.0401127	0.0179713
Q92526;J3KRI6	Q92526	T-complex protein 1 subunit zeta-2	CCT6B	-1.0837	0	0	0	0	0	0	0	0	0	0.0454059	-0.10399	0.942153	-0.00137036	-0.115965	-0.00137036	0.0397468	0.0212691	-0.0596321	-0.136372	-0.115965	0.0136692	-0.0164099	NaN	7	2	2	12.6	3.6	3.6	57.821	0	7.0426	1803000000	877560000	925470000	NaN	0.0350814	NaN	NaN	NaN	0.0497393
P55060	P55060	Exportin-2	CSE1L	-1.0834	0	0	0	0	0	0	0	0	0	0.00563326	-0.121063	0.398964	-0.0563114	-0.115566	-0.108124	0.0158049	0.0917085	-0.115566	-0.138882	-0.108741	-0.108124	-0.110387	0.0495763	39	39	39	52.4	52.4	52.4	110.42	0	323.31	194950000000	93935000000	101010000000	0.00808052	0.0190859	0.0102174	0.0106172	0.0572545	0.0157813
Q15907;H3BMH2;H3BSC1;P62491;B4DQU5;M0R2D0;P57735	Q15907	Ras-related protein Rab-11B;Ras-related protein Rab-11A	RAB11B;RAB11A	-1.08294	0	0	0	0	0	0	0	0	0	0.0106436	-0.127757	0.179129	0.0467139	-0.114958	0.032048	0.0230132	0.0398052	-0.154324	-0.114958	-0.113988	0.032048	0.0917713	0.0163223	12	12	12	57.8	57.8	57.8	24.488	0	133.57	14061000000	6349900000	7711000000	0.0915804	0.00706497	0.072568	0.0475492	0.0127461	0.0133283
P63151;E5RFR9;E5RIY1;Q66LE6;Q00005;E5RHQ2;E5RJV2;H0YB06;Q9Y2T4	P63151	Serine/threonine-protein phosphatase 2A 55 kDa regulatory subunit B alpha isoform	PPP2R2A	-1.08187	0	0	0	0	0	0	0	0	0	0.0173822	-0.107577	0.629106	0.0515618	-0.113532	0.100391	0.0248917	0.15812	-0.0802483	-0.113532	-0.128951	0.179508	-0.125214	0.100391	12	12	12	38	38	38	51.691	0	77.239	3000800000	1481700000	1519100000	0.0694897	0.0242329	0.110403	0.102207	0.0170406	0.046295
O75821;K7EL20;K7ENA8;K7EP16;K7EL60;K7ENH0	O75821	Eukaryotic translation initiation factor 3 subunit G	EIF3G	-1.07749	0	0	0	0	0	0	0	0	0	0.0359127	-0.116442	0.661411	-0.0641969	-0.107676	0.0190634	0.0392865	0.218498	-0.159371	-0.0822788	-0.107676	0.10043	0.0190634	-0.312084	11	11	3	40.9	40.9	12.2	35.611	0	113.91	4732200000	2231400000	2500800000	0.0574297	0.0532803	0.00833161	0.0521535	0.0823649	0.0769413
P49720;A0A087WUL2;A0A087WXQ8;A0A087WY10	P49720	Proteasome subunit beta type-3	PSMB3	-1.0722	0	0	0	0	0	0	0	0	0	0.0254842	-0.0936397	0.309081	-0.0374847	-0.100574	-0.0167308	0.0263987	0.0480364	-0.100574	-0.115879	-0.064466	-0.0924089	-0.0167308	-0.00331442	9	9	9	49.3	49.3	49.3	22.949	0	77.058	6006100000	2902700000	3103400000	0.032022	0.0106379	0.00409733	0.0125737	0.00296625	0.0449498
P25786;F5GX11;B4DEV8	P25786	Proteasome subunit alpha type-1	PSMA1	-1.0722	0	0	0	0	0	0	0	0	0	0.0123656	-0.0949577	0.732713	-0.00876341	-0.100574	-0.0206486	0.018461	0.0386942	-0.100574	-0.0743408	-0.109958	0.0344793	-0.0206486	-0.040121	14	14	14	74.5	74.5	74.5	29.555	0	277.37	13653000000	6759700000	6892900000	0.022586	0.0235438	0.00472637	0.0341574	0.0197884	0.0263472
Q9BXP5;H7C3A1;H7C1K0;A0A0A0MSP6;H7C0U8	Q9BXP5	Serrate RNA effector molecule homolog	SRRT	-1.07197	0	0	0	0	0	0	0	0	0	0.0479821	-0.122101	0.0888016	-0.144682	-0.10027	-0.160125	0.0480731	0.0801143	-0.177216	-0.10027	-0.0888178	-0.21595	-0.160125	-0.0579701	26	26	26	30.7	30.7	30.7	100.67	0	171.17	9798500000	4633600000	5164800000	0.0435508	0.110622	0.0840048	0.00600819	0.0241532	0.0351477
H0Y8G5;Q14103;H0YA96;D6RAF8;D6RF44;D6RBQ9;D6RD83	H0Y8G5	Heterogeneous nuclear ribonucleoprotein D0	HNRNPD	-1.0714	0	0	0	0	0	0	0	0	0	0.0453383	-0.114301	0.270743	-0.0830235	-0.0994961	-0.127619	0.043653	0.0954058	-0.0799754	-0.163431	-0.0994961	-0.127619	-0.147965	0.0265136	16	16	15	51.5	51.5	48.5	29.667	0	247.8	65506000000	30630000000	34876000000	0.0278669	0.033701	0.0279925	0.0248808	0.0877478	0.0183217
Q9NTX5;H0Y5L2;J3KP84;E9PPG7;E9PRU6;F2Z2D6;E9PJS8;E9PLY6;H0Y525;H0YCS9;E9PIU8	Q9NTX5	Ethylmalonyl-CoA decarboxylase	ECHDC1	-1.0711	0	0	0	0	0	0	0	0	0	0.0192905	-0.108209	0.216502	-0.0763759	-0.0990932	-0.0763759	0.026415	0.0382175	-0.0990932	-0.137974	-0.0875588	-0.1034	NaN	-0.049352	10	10	10	42.3	42.3	42.3	33.698	0	41.003	727290000	374990000	352300000	0.0440818	0.0176147	0.0151689	NaN	0.0480445	NaN
Q01105;A0A0C4DFV9;A0A087X027;P0DME0	Q01105	Protein SET;Protein SETSIP	SET;SETSIP	-1.06777	0	0	0	0	0	0	0	0	0	0.0176179	-0.10054	0.0501713	-0.284743	-0.0945986	-0.226152	0.0234246	0.114836	-0.0806577	-0.0945986	-0.126363	-0.21102	-0.226152	-0.417056	10	10	10	45.2	45.2	45.2	33.488	0	323.31	31190000000	14108000000	17082000000	0.0271562	0.0959817	0.00943931	0.0368128	0.032167	0.0166574
P37198;M0QXN5;M0QX10;M0QYY0;M0QX13;M0QZL5;M0R1S1;M0QX64;M0R302	P37198	Nuclear pore glycoprotein p62	NUP62	-1.06709	0	0	0	0	0	0	0	0	0	0.0259233	-0.103153	0.780071	-0.0168652	-0.0936791	-0.0652966	0.0293402	0.0916197	-0.13606	-0.0936791	-0.079721	-0.0741047	0.0888058	-0.0652966	11	11	11	28	28	28	53.254	0	216.71	3933800000	1727900000	2205900000	0.0266402	0.0452152	0.115928	0.0380752	0.018315	0.234248
G3V4W0;B4DY08;B2R5W2;G3V4C1;G3V5X6;G3V3K6;G3V251;B4DSU6;G3V2D6;A0A0G2JPF8;A0A0G2JNQ3;P0DMR1;O60812;B7ZW38;B2RXH8;G3V4M8;G3V5V7;G3V2H6	G3V4W0	Heterogeneous nuclear ribonucleoprotein C-like 4;Heterogeneous nuclear ribonucleoprotein C-like 1;Heterogeneous nuclear ribonucleoprotein C-like 3;Heterogeneous nuclear ribonucleoprotein C-like 2	HNRNPC;HNRNPCL4;HNRNPCL1;HNRNPCL3;HNRNPCL2	-1.0637	0	0	0	0	0	0	0	0	0	0.0407401	-0.104638	0.156175	-0.102022	-0.0890913	-0.0991503	0.0377446	0.0794609	-0.0890913	-0.0771493	-0.147673	-0.0991503	-0.18288	-0.024036	14	14	1	44.7	44.7	6.9	28.916	0	235.14	57071000000	26253000000	30818000000	0.0326074	0.0120877	0.0119715	0.0167716	0.0211425	0.00422387
E9PNW4;E9PR17;P13987;H0YET2	E9PNW4	CD59 glycoprotein	CD59	-1.06288	0	0	0	0	0	0	0	0	0	0.0119443	-0.0879828	1	0.534642	-0.0879828	0.534642	0.00233478	NaN	-0.0896338	NaN	-0.0863319	NaN	NaN	0.534642	3	3	3	22.2	22.2	22.2	11.985	0	10.062	429800000	248230000	181570000	0.203078	NaN	0.113134	0.219839	NaN	NaN
Q13951;J3KS23;H3BSC0;J3KRT0	Q13951	Core-binding factor subunit beta	CBFB	-1.06223	0	0	0	0	0	0	0	0	0	0.00907634	-0.0892372	0.143907	-0.239575	-0.0870907	-0.141433	0.0148263	0.177136	-0.0756011	-0.10502	-0.0870907	-0.444059	-0.133233	-0.141433	7	7	7	41.8	41.8	41.8	21.508	0	174.81	5250100000	2984500000	2265500000	0.0229309	0.0550073	0.082762	0.0654093	0.216605	0.00325551
P31948;F5H783;F5GXD8;H0YGI8	P31948	Stress-induced-phosphoprotein 1	STIP1	-1.06044	0	0	0	0	0	0	0	0	0	0.00402562	-0.0805629	0.869866	0.0122156	-0.0846681	0.0144215	0.00888028	0.113988	-0.0866479	-0.0703728	-0.0846681	0.0144215	0.125085	-0.10286	30	30	30	49.4	49.4	49.4	62.639	0	323.31	39555000000	18633000000	20922000000	0.0498023	0.0358492	0.00702255	0.0108348	0.102573	0.0703317
E9PEB5;Q96AE4	E9PEB5	Far upstream element-binding protein 1	FUBP1	-1.05554	0	0	0	0	0	0	0	0	0	0.0293027	-0.0672904	0.492149	-0.119944	-0.0779815	-0.121657	0.0204023	0.249182	-0.0437644	-0.0779815	-0.0801253	-0.121657	0.13009	-0.368265	17	16	8	33.1	32.1	18.9	68.903	0	172.28	12633000000	6115000000	6517800000	0.0243362	0.230868	0.130258	0.0321776	0.040691	0.0017528
A0A087WYT3;Q15185;B4DDC6	A0A087WYT3	Prostaglandin E synthase 3	PTGES3	-1.0525	0	0	0	0	0	0	0	0	0	0.00275932	-0.0744994	0.423237	-0.0731847	-0.0738202	-0.0903574	0.00679226	0.126953	-0.0738202	-0.0816057	-0.0680722	-0.190677	-0.0903574	0.0614808	7	7	7	45.1	45.1	45.1	19.155	0	183.04	19727000000	9061300000	10666000000	0.0199309	0.0287273	0.0383388	0.0444221	0.00214525	0.011211
O14980;C9JKM9;C9J673;C9IZS4;C9JQ02;C9JV99;F8WF71;C9JF49;C9IYM2;H7BZC5	O14980	Exportin-1	XPO1	-1.05113	0	0	0	0	0	0	0	0	0	0.0199799	-0.0755422	0.190486	-0.0615303	-0.0719478	-0.0923579	0.0187773	0.0546542	-0.0958569	-0.0719478	-0.058822	-0.0923579	-0.0938062	0.00157338	42	42	42	52.8	52.8	52.8	123.38	0	243	16547000000	7626000000	8920800000	0.0528765	0.0227095	0.0167472	0.00702657	0.0856155	0.0118534
Q7Z5K2;Q8WVX6	Q7Z5K2	Wings apart-like protein homolog	WAPAL	-1.04847	0	0	0	0	0	0	0	0	0	0.0287189	-0.060771	0.642186	-0.0554342	-0.0682923	0.0143956	0.0182329	0.177181	-0.0399806	-0.07404	-0.0682923	0.0761917	0.0143956	-0.25689	12	12	12	15	15	15	132.94	0	51.937	681370000	286690000	394670000	0.733458	0.264897	0.0758745	0.0333433	0.067989	0.00555367
Q5TEC6	Q5TEC6	Histone H3	HIST2H3PS2	-1.0354	0	0	0	0	0	0	0	0	0	0.0314023	-0.061129	0.674152	0.0176059	-0.0501883	-0.0067647	0.019218	0.0625626	-0.0501883	-0.0833193	-0.0498793	0.0886864	-0.029104	-0.0067647	5	2	2	39	22.1	22.1	15.43	0	17.387	41278000000	19205000000	22073000000	0.0357927	0.0192576	0.0132053	0.0649328	0.0980623	0.0496235
Q8NDX6	Q8NDX6	Zinc finger protein 740	ZNF740	-1.0287	0	0	0	0	0	0	0	0	0	0.0436757	-0.0408196	0.152854	-0.705619	-0.0408196	-0.705619	0.00396667	0.24431	-0.0380147	-0.0436244	NaN	NaN	-0.878372	-0.532866	2	2	2	18.1	18.1	18.1	21.857	0.0011902	4.9431	70473000	29902000	40571000	0.0544862	NaN	NaN	0.0871419	NaN	NaN
Q9NX46	Q9NX46	Poly(ADP-ribose) glycohydrolase ARH3	ADPRHL2	-1.0273	0	0	0	0	0	0	0	0	0	0.0471969	-0.039484	0.95101	0.00553311	-0.0388575	0.0706848	0.0154081	0.13816	-0.0388575	-0.0551958	-0.0243987	0.0706848	0.0990713	-0.153157	8	8	8	32.8	32.8	32.8	38.946	0	47.622	800080000	375890000	424180000	0.0635728	0.0346576	0.0277832	0.0865354	0.0548473	0.00331075
P26639;D6R9F8;D6RCA5;D6RDJ6	P26639	Threonine--tRNA ligase, cytoplasmic	TARS	-1.0218	0	0	0	0	0	0	0	0	0	0.033324	-0.0268933	0.25037	-0.10343	-0.0311129	-0.0780208	0.00872275	0.111844	-0.0311129	-0.0168631	-0.0327038	-0.0780208	-0.225793	-0.00647761	30	30	27	49.1	49.1	44.7	83.434	0	195.83	13385000000	6646800000	6738500000	0.0302129	0.0755033	0.0629878	0.0529839	0.0156561	0.331454
A0A024R4M0;P46781;B5MCT8;C9JM19;F2Z3C0;A8MXK4	A0A024R4M0	40S ribosomal protein S9	RPS9	0	0	0	0	0	0	0	0	0	0	0.111613	-0.16529	0.14539	-0.082372	-0.129085	-0.0879114	0.104614	0.0612985	-0.129085	-0.283197	-0.0835867	-0.140713	-0.0879114	-0.0184917	14	14	14	41.8	41.8	41.8	22.591	0	60.089	63776000000	28718000000	35058000000	0.020703	0.00888622	0.0561192	0.020085	0.00175811	0.0123819
K7EPC8;A0A024R7E8;P60002;K7EN05;K7EQ44;K7EMV4	K7EPC8	Transcription elongation factor 1 homolog	ELOF1	0	0	0	0	0	0	0	0	0	0	1	0.168269	1	-0.27262	0.168269	-0.27262	NaN	NaN	0.168269	NaN	NaN	NaN	NaN	-0.27262	2	2	2	64.4	64.4	64.4	10.182	0.0027174	4.1432	210290000	101080000	109210000	0.0894008	NaN	NaN	0.142593	NaN	NaN
A0A024RA52;P25787;C9JCK5;H3BT36;H7C402	A0A024RA52	Proteasome subunit alpha type;Proteasome subunit alpha type-2	PSMA2	0	0	0	0	0	0	0	0	0	0	0.684228	0.0169315	0.454734	0.0271416	0.0124317	0.0360229	0.0623101	0.0511038	0.0813696	-0.0430067	0.0124317	0.0732227	-0.0278207	0.0360229	9	9	9	46.6	46.6	46.6	25.898	0	244.46	9625700000	4618700000	5007000000	0.038701	0.0636383	0.114988	0.0745746	0.037154	0.0889502
A0A024RAC6;Q14241	A0A024RAC6	Transcription elongation factor B polypeptide 3	TCEB3	0	0	0	0	0	0	0	0	0	0	1	0.217668	0.896615	0.0424919	0.217668	0.260764	NaN	0.500681	NaN	NaN	0.217668	0.260764	0.396982	-0.530271	2	2	2	3.5	3.5	3.5	87.229	0	11.594	125640000	61137000	64502000	NaN	NaN	0.0598862	0.592874	0.0810989	0.45627
G8JLL2;A0A0G2JK02;A0A0G2JIU6;A0A0G2JHB6;A0A0G2JKR3;A0A140T9Y1;A0A0G2JLL3;A0A0G2JLA3;A0A0G2JH76;A0A024RCQ8;A0A140T8X7;Q9UMR5;A0A0G2JLK6;A2ABN7;A0A0G2JK07;A0A0G2JID8	G8JLL2	Lysosomal thioesterase PPT2	PPT2;hCG_1999928	0	0	0	0	0	0	0	0	0	0	1	0.434793	1	0	0.434793	NaN	NaN	NaN	0.434793	NaN	NaN	NaN	NaN	NaN	2	2	2	12.2	12.2	12.2	20.398	0.0083212	2.9622	33707000	22911000	10796000	0.164138	NaN	NaN	NaN	NaN	NaN
G5E9M9;A0A075B6E4;A0A0A6YYI5;G5E9M7;Q14135;E7EWF5;E7EQU6;E7ERW0	G5E9M9	Transcription cofactor vestigial-like protein 4	VGLL4	0	0	0	0	0	0	0	0	0	0	1	0.347043	0.183214	-0.814549	0.347043	-0.423632	NaN	0.70467	0.347043	NaN	NaN	-0.423632	-1.62803	-0.391988	4	4	4	29	29	29	24.571	0	10.982	128390000	49577000	78811000	0.455291	NaN	NaN	0.157609	NaN	NaN
A0A075B6F6;Q8TCT9;A0A0C4DGU3	A0A075B6F6	Minor histocompatibility antigen H13	HM13	0	0	0	0	0	0	0	0	0	0	0.0991694	0.316557	0.356738	0.514944	0.370112	0.514944	0.186859	0.456938	0.108767	0.470791	0.370112	NaN	0.838048	0.19184	3	3	3	11.4	11.4	11.4	30.162	0	11.359	489190000	265540000	223650000	0.110993	0.0622673	0.253236	0.167058	NaN	NaN
F5GZY3;E7EQS5;F8VX32;E7ESB2;H0Y304;A0A087WV90;E9PDN5;A0A087WTU7;A0A075B6G3;P11532;E7EQR9;H0Y3E8	F5GZY3	Dystrophin	DMD	0	0	0	0	0	0	0	0	0	0	1	-4.67999	0.515084	-0.132905	-4.67999	-0.132905	NaN	0.197081	-4.67999	NaN	NaN	0.00645227	NaN	-0.272262	6	6	6	7.6	7.6	7.6	128.98	0	10.147	208560000	65114000	143450000	NaN	NaN	NaN	0.0807947	0.108476	NaN
A0A0J9YYE9;A0A0G2JMB4;A0A075B6S1;A0A1B0GTL4;A0A0G2JMG7;A0A0G2JM62;A0A087WZV8;A0A1B0GWK1;A0A0G2JNG9;P01850;A0A5B9	A0A0J9YYE9	T-cell receptor beta-1 chain C region;T-cell receptor beta-2 chain C region	TRBC2;TRBV28;TRBC1	0	0	0	0	0	0	0	0	0	0	0.335809	1.65142	1	0	2.64194	NaN	2.27645	NaN	-0.952483	2.64194	3.26481	NaN	NaN	NaN	3	3	3	22	22	22	19.769	0	21.099	1500500000	1254800000	245700000	0.0421519	0.307023	0.0610785	NaN	NaN	NaN
A0A075B738;P16284;A0A075B727	A0A075B738	Platelet endothelial cell adhesion molecule	PECAM1	0	0	0	0	0	0	0	0	0	0	0.0741653	-0.378134	1	0	-0.378134	NaN	0.0625825	NaN	-0.333882	NaN	-0.422387	NaN	NaN	NaN	4	4	4	8	8	8	82.521	0	7.9169	53573000	28206000	25367000	0.188519	NaN	0.807871	NaN	NaN	NaN
A0A075B746;P82921	A0A075B746	28S ribosomal protein S21, mitochondrial	MRPS21	0	0	0	0	0	0	0	0	0	0	1	0.232583	1	0.0745322	0.232583	0.0745322	NaN	NaN	0.232583	NaN	NaN	NaN	NaN	0.0745322	3	3	3	39.1	39.1	39.1	10.688	0	13.436	336430000	207340000	129090000	0.0527201	NaN	NaN	0.0847764	NaN	NaN
A0A087WT45;A0A075B793;Q4V328;A0A087WXA6;A0A087WW92;A0A087WZF5	A0A087WT45	GRIP1-associated protein 1	GRIPAP1	0	0	0	0	0	0	0	0	0	0	0.504568	0.228747	1	0.505595	0.0197583	0.505595	0.491203	NaN	-0.123401	0.789885	0.0197583	NaN	NaN	0.505595	9	9	9	14.6	14.6	14.6	90.856	0	21.317	216590000	82342000	134250000	0.227932	NaN	0.501741	0.434449	NaN	NaN
A0A075B7B8	A0A075B7B8		IGHV3OR16-12	0	0	0	0	0	0	0	0	0	0	1	0	0.281763	-0.246045	NaN	-0.392169	NaN	0.291927	NaN	NaN	NaN	0.0900906	-0.392169	-0.436055	1	1	1	9.4	9.4	9.4	12.874	0.0029122	3.99	695320000	283180000	412140000	NaN	NaN	NaN	NaN	0.720267	0.0425168
A0A087WY75;A0A075B7F8;A8CG34;Q96HA1;A8MY32	A0A087WY75	Nuclear envelope pore membrane protein POM 121C;Nuclear envelope pore membrane protein POM 121	POM121C;POM121	0	0	0	0	0	0	0	0	0	0	1	0.118116	0.720222	0.545698	0.118116	0.545698	NaN	1.64151	0.118116	NaN	NaN	1.70642	NaN	-0.615022	2	2	2	3.3	3.3	3.3	99.135	0.0016211	4.4749	78732000	49503000	29229000	0.0770759	NaN	NaN	0.0345008	NaN	NaN
V9GYI0;A0A087WT04;U3KQ54;Q6P1K2;V9GYH6	V9GYI0	Polyamine-modulated factor 1	PMF1;PMF1-BGLAP	0	0	0	0	0	0	0	0	0	0	1	-0.622368	1	-0.130536	-0.622368	-0.130536	NaN	NaN	NaN	NaN	-0.622368	NaN	NaN	-0.130536	2	2	2	31	31	31	9.2963	0	5.9545	17073000	5810400	11262000	NaN	NaN	NaN	NaN	NaN	NaN
K7ERP4;A0A087X2I2;A0A087WT12;P36969;A0A0A0MTT1;K7EKX7;R4GNE4;K7ENB4	K7ERP4	Glutathione peroxidase;Phospholipid hydroperoxide glutathione peroxidase, mitochondrial	GPX4	0	0	0	0	0	0	0	0	0	0	0.125511	0.566186	1	-0.422341	0.410812	-0.422341	0.384622	NaN	0.410812	0.283557	1.00419	NaN	NaN	-0.422341	2	2	1	14.8	14.8	7.7	17.629	0	7.0527	644670000	392780000	251890000	0.0541673	0.11812	0.122924	0.044843	NaN	NaN
A0A087WT20;Q9NV06;A0A087X1F8;B3KME9;E5RHM4	A0A087WT20	DDB1- and CUL4-associated factor 13	DCAF13	0	0	0	0	0	0	0	0	0	0	0.307793	-0.284697	0.372164	-0.295976	-0.256045	-0.185613	0.363537	0.449395	-0.256045	0.0636654	-0.661712	-0.790272	0.0879561	-0.185613	6	6	6	12.4	12.4	12.4	67.55	0	15.603	545060000	236720000	308340000	0.051734	NaN	0.849122	0.149059	NaN	0.0188768
V9GYI1;A0A087WT39;A0A0J9YYD9	V9GYI1		LIME1	0	0	0	0	0	0	0	0	0	0	0.0638065	-0.454527	1	0	-0.387852	NaN	0.209	NaN	-0.286999	-0.387852	-0.68873	NaN	NaN	NaN	2	2	1	32.1	32.1	13.7	13.488	0	20.529	418840000	174960000	243880000	0.0375049	0.21254	0.0549918	NaN	NaN	NaN
A0A087WTA5;H7C2L8	A0A087WTA5		EIF2B4	0	0	0	0	0	0	0	0	0	0	1	0	1	-0.040682	NaN	-0.040682	NaN	NaN	NaN	NaN	NaN	NaN	NaN	-0.040682	11	1	1	33.8	3.8	3.8	57.495	0.0065581	3.1756	12943000	4617900	8325400	NaN	NaN	NaN	0.0886165	NaN	NaN
A0A0D9SFZ8;D6RI10;A0A087WTA9	A0A0D9SFZ8		SPINK2	0	0	0	0	0	0	0	0	0	0	1	0	1	0	NaN	NaN	NaN	NaN	NaN	NaN	NaN	NaN	NaN	NaN	1	1	1	22.3	22.3	22.3	10.266	0.0037561	3.7883	0	0	0	NaN	NaN	NaN	NaN	NaN	NaN
D6RCT6;A0A087WTC6;D6R9E3;Q9BWT6;D6RIA0	D6RCT6	Meiotic nuclear division protein 1 homolog	MND1	0	0	0	0	0	0	0	0	0	0	0.348106	-0.352219	1	0	-0.627233	NaN	0.501797	NaN	-0.656386	0.226962	-0.627233	NaN	NaN	NaN	4	4	4	52	52	52	11.544	0	9.497	46907000	23076000	23831000	0.0678186	0.115214	NaN	NaN	NaN	NaN
A0A087WY36;A0A087WTD7;A8MYJ1;Q12802	A0A087WY36	A-kinase anchor protein 13	AKAP13	0	0	0	0	0	0	0	0	0	0	1	0	1	-0.521051	NaN	-0.521051	NaN	NaN	NaN	NaN	NaN	NaN	NaN	-0.521051	2	2	2	3	3	3	108.99	0	11.475	11471000	4474800	6996500	NaN	NaN	NaN	NaN	NaN	NaN
A0A087WTE5;B7Z934;E5RFQ1;Q9HAK2;Q9UH73;Q9H4W6	A0A087WTE5	Transcription factor COE2;Transcription factor COE1;Transcription factor COE3	EBF1;EBF2;EBF3	0	0	0	0	0	0	0	0	0	0	1	0	1	0.879386	NaN	0.879386	NaN	NaN	NaN	NaN	NaN	NaN	NaN	0.879386	2	2	2	7.4	7.4	7.4	43.755	0	8.4682	17645000	10005000	7639800	NaN	NaN	NaN	0.302642	NaN	NaN
A0A087WTJ2;Q96F15	A0A087WTJ2	GTPase IMAP family member 5	GIMAP1-GIMAP5;GIMAP5	0	0	0	0	0	0	0	0	0	0	0.18299	-0.726149	1	0	-0.788638	NaN	0.627677	NaN	-0.0695647	-1.32024	-0.788638	NaN	NaN	NaN	3	2	2	10.2	6.7	6.7	57.051	0	6.0533	60115000	23018000	37097000	NaN	0.373756	0.370479	NaN	NaN	NaN
A0A087WTK0;A0A087WVC6;Q12913;E9PPH3	A0A087WTK0	Protein-tyrosine-phosphatase;Receptor-type tyrosine-protein phosphatase eta	PTPRJ	0	0	0	0	0	0	0	0	0	0	1	0	1	0.201941	NaN	0.201941	NaN	NaN	NaN	NaN	NaN	NaN	NaN	0.201941	7	7	7	7.6	7.6	7.6	146.07	0	15.5	243460000	109640000	133820000	NaN	NaN	NaN	0.0786616	NaN	NaN
A0A087WTU3;Q9Y6I9;C9JL43;C9JUC3;C9J7N0;C9JXQ7;C9JHH5	A0A087WTU3	Testis-expressed sequence 264 protein	TEX264	0	0	0	0	0	0	0	0	0	0	0.414791	-0.721886	1	-0.234379	-0.721886	-0.234379	0.778597	NaN	-0.171335	-1.27244	NaN	NaN	NaN	-0.234379	2	2	2	10.5	10.5	10.5	25.966	0	6.6642	112320000	45956000	66365000	0.115089	0.0418044	NaN	0.115914	NaN	NaN
H0YI58;H0YI50;A0A087WU02;Q96RQ1;H0YHJ8	H0YI58	Endoplasmic reticulum-Golgi intermediate compartment protein 2	ERGIC2	0	0	0	0	0	0	0	0	0	0	1	-0.0220482	1	0.0120098	-0.0220482	0.0120098	NaN	NaN	-0.0220482	NaN	NaN	NaN	NaN	0.0120098	2	2	2	21.5	21.5	21.5	18.339	0	7.4377	175760000	84939000	90821000	NaN	NaN	NaN	0.431994	NaN	NaN
A0A087WU03	A0A087WU03		HNRNPDL	0	0	0	0	0	0	0	0	0	0	0.0596525	-0.233055	1	-0.581544	-0.233055	-0.581544	0.0309739	NaN	-0.254957	NaN	-0.211153	NaN	NaN	-0.581544	1	1	1	31.6	31.6	31.6	6.7215	0	20.498	373300000	161070000	212230000	0.0562398	NaN	0.0366578	0.000477187	NaN	NaN
A0A087WU07;Q5TGZ0;R4GNA1;R4GMM1;R4GMY4	A0A087WU07	MICOS complex subunit MIC10	MINOS1;MINOS1-NBL1	0	0	0	0	0	0	0	0	0	0	0.30565	-0.21659	0.435711	1.55655	-0.21659	1.55655	0.15951	1.79623	NaN	-0.1038	-0.329381	NaN	2.82668	0.286427	3	3	3	75.8	75.8	75.8	7.036	0.0043956	3.7317	279610000	144550000	135060000	NaN	NaN	0.0131529	NaN	NaN	0.170745
A0A087WU53;Q9H0U3	A0A087WU53	Magnesium transporter protein 1	MAGT1	0	0	0	0	0	0	0	0	0	0	0.495624	-0.0488312	0.4512	0.0835756	-0.00953948	0.0835756	0.102386	0.101333	-0.165044	0.0280896	-0.00953948	NaN	0.155229	0.0119225	5	5	5	14.7	14.7	14.7	41.531	0	18.336	843200000	356030000	487170000	0.203544	0.20203	0.0114515	0.137895	NaN	NaN
A0A087WUB9;Q8WYA6;A2A2P1	A0A087WUB9	Beta-catenin-like protein 1	CTNNBL1	0	0	0	0	0	0	0	0	0	0	0.398804	0.0670554	0.64089	-0.0331275	0.018435	-0.0812032	0.109161	0.105445	-0.00934718	0.192078	0.018435	0.0877874	-0.105967	-0.0812032	14	14	14	30.3	30.3	30.3	65.702	0	109.72	2929000000	1601100000	1327900000	0.0613376	0.0629225	0.0893483	0.0501068	0.024024	0.238553
A0A087WUD1;Q6DD87	A0A087WUD1	Zinc finger protein 787	ZNF787	0	0	0	0	0	0	0	0	0	0	1	-0.141171	1	-0.279887	-0.141171	-0.279887	NaN	NaN	-0.141171	NaN	NaN	NaN	NaN	-0.279887	3	3	3	11.5	11.5	11.5	40.428	0	6.9044	42561000	19399000	23162000	NaN	NaN	NaN	0.0913623	NaN	NaN
A0A087WUD3;Q9NRP0	A0A087WUD3	Oligosaccharyltransferase complex subunit OSTC	OSTC	0	0	0	0	0	0	0	0	0	0	0.064364	0.189735	0.145681	0.228998	0.159097	0.319558	0.0876637	0.170628	0.121502	0.288606	0.159097	0.319558	0.335253	0.0321821	1	1	1	14.5	14.5	14.5	9.369	0	11.258	843360000	425190000	418170000	0.0424724	0.0306395	0.0204119	0.00893954	0.0519233	0.00728443
A0A087WUQ6;P07203	A0A087WUQ6	Glutathione peroxidase;Glutathione peroxidase 1	GPX1	0	0	0	0	0	0	0	0	0	0	1	0.248125	1	0	0.248125	NaN	NaN	NaN	0.248125	NaN	NaN	NaN	NaN	NaN	4	4	4	25.7	25.7	25.7	21.938	0	8.9781	95525000	59838000	35687000	0.0740218	NaN	NaN	NaN	NaN	NaN
A0A087WUR6;Q8IU85	A0A087WUR6	Calcium/calmodulin-dependent protein kinase type 1D	CAMK1D	0	0	0	0	0	0	0	0	0	0	1	-0.000288558	1	-0.455555	-0.000288558	-0.455555	NaN	NaN	-0.000288558	NaN	NaN	NaN	NaN	-0.455555	1	1	1	3.8	3.8	3.8	32.472	0.0053717	3.4279	25564000	16185000	9378800	0.113925	NaN	NaN	0.72718	NaN	NaN
E7ETK0;A0A087WUS0;P62847	E7ETK0	40S ribosomal protein S24	RPS24	0	0	0	0	0	0	0	0	0	0	0.127279	-0.148803	0.109369	-0.0950594	-0.126709	-0.125015	0.101952	0.059442	-0.126709	-0.25999	-0.0597094	-0.0265993	-0.125015	-0.133564	6	6	6	35.9	35.9	35.9	15.197	0	38.101	6441000000	3074100000	3366900000	0.011883	0.0143119	0.0187924	0.0285319	0.260623	0.0573363
A0A087WUT6;O60841	A0A087WUT6	Eukaryotic translation initiation factor 5B	EIF5B	0	0	0	0	0	0	0	0	0	0	0.0648443	0.11977	0.0540935	0.144971	0.0979882	0.140583	0.0555655	0.0608994	0.0783961	0.0979882	0.182927	0.207946	0.140583	0.0863848	23	23	23	24.8	24.8	24.8	138.68	0	203.07	7719100000	3648000000	4071200000	0.108088	0.00044761	0.0123216	0.0117702	0.00332284	0.00466686
A0A087X0G7;A0A087WUW6;A0A087X1B1;Q9Y6K9;A0A087WV30;C9J2V2;C9JN51;C9JH59	A0A087X0G7	NF-kappa-B essential modulator	IKBKG	0	0	0	0	0	0	0	0	0	0	0.197248	0.191912	0.107766	-0.12536	0.232104	-0.12536	0.174598	0.0303006	0.342909	0.232104	0.000722106	NaN	-0.146786	-0.103934	4	4	4	12.9	12.9	12.9	47.256	0	10.133	243690000	112720000	130960000	1.29258	0.0110354	0.0398232	0.395252	NaN	NaN
A0A087WUX8;A0A087WYF7;Q6UXV4	A0A087WUX8	MICOS complex subunit MIC27	APOOL	0	0	0	0	0	0	0	0	0	0	1	0.397123	1	-0.27965	0.397123	-0.27965	NaN	NaN	0.397123	NaN	NaN	NaN	NaN	-0.27965	3	3	3	17.9	17.9	17.9	28.761	0	6.4686	152820000	65966000	86852000	0.218623	NaN	NaN	0.141142	NaN	NaN
A0A087WUY2	A0A087WUY2		RGS3	0	0	0	0	0	0	0	0	0	0	1	0	1	1.09792	NaN	1.09792	NaN	NaN	NaN	NaN	NaN	1.09792	NaN	NaN	1	1	1	5.7	5.7	5.7	22.358	1	-2	87696000	35641000	52055000	NaN	NaN	NaN	NaN	NaN	NaN
A0A087WV05;Q99417	A0A087WV05	C-Myc-binding protein	MYCBP	0	0	0	0	0	0	0	0	0	0	0.102819	0.304597	1	0.121424	0.304597	0.121424	0.0701836	NaN	0.354225	0.25497	NaN	NaN	NaN	0.121424	2	2	2	28.2	28.2	28.2	12.755	0	7.36	366740000	167540000	199200000	NaN	0.213921	NaN	0.0839087	NaN	NaN
A0A087WV46;C9JXA7;Q0VGL1	A0A087WV46	Ragulator complex protein LAMTOR4;Ragulator complex protein LAMTOR4, N-terminally processed	LAMTOR4	0	0	0	0	0	0	0	0	0	0	0.348363	0.496697	0.418998	0.635212	0.496697	0.635212	0.427973	0.694552	0.79932	0.194075	NaN	NaN	1.12633	0.14409	1	1	1	12.2	12.2	12.2	8.8779	0	7.4875	256540000	142760000	113790000	NaN	0.317664	NaN	0.29468	NaN	0.0558908
A0A087WV57;A0A087WYS3;H7C4X9;A0A087WVZ6;Q9ULU4	A0A087WV57	Protein kinase C-binding protein 1	ZMYND8	0	0	0	0	0	0	0	0	0	0	1	0	0.932075	-0.00835615	NaN	-0.00835615	NaN	0.110337	NaN	NaN	NaN	-0.0863761	NaN	0.0696638	2	2	2	3.7	3.7	3.7	85.629	0.006547	3.1532	68821000	27463000	41358000	NaN	NaN	NaN	0.0956249	NaN	NaN
Q6IAK0;A0A087WVA1;P62341	Q6IAK0	Selenoprotein T	SELT	0	0	0	0	0	0	0	0	0	0	0.594585	-0.869762	1	0	-0.869762	NaN	1.66306	NaN	-2.04572	NaN	0.306199	NaN	NaN	NaN	2	2	2	24.8	24.8	24.8	15.844	0.0043783	3.6948	27196000	12391000	14804000	NaN	NaN	NaN	NaN	NaN	NaN
K7EQH1;A0A087WVF1;Q5BIX2;Q96B23	K7EQH1	Uncharacterized protein C18orf25	C18orf25;ARKL1	0	0	0	0	0	0	0	0	0	0	0.860518	0.114023	1	0	0.114023	NaN	0.724172	NaN	-0.398044	NaN	0.62609	NaN	NaN	NaN	2	2	2	26.7	26.7	26.7	15.512	0.002718	4.1465	23237000	15993000	7244000	0.20458	NaN	NaN	NaN	NaN	NaN
E7EPJ2;A0A087WVF7;Q9NZM3;F8W719	E7EPJ2	Intersectin-2	ITSN2	0	0	0	0	0	0	0	0	0	0	1	0	1	0.917717	NaN	0.917717	NaN	NaN	NaN	NaN	NaN	NaN	NaN	0.917717	2	2	2	5.6	5.6	5.6	68.967	0.0059524	3.2522	9910300	5707300	4203000	NaN	NaN	NaN	1.03413	NaN	NaN
A0A087WW00;C9J9H9;Q9Y2X8;P51668;D6RA11	A0A087WW00	Ubiquitin-conjugating enzyme E2 D4;Ubiquitin-conjugating enzyme E2 D1	UBE2D1;UBE2D4;UBE2D3	0	0	0	0	0	0	0	0	0	0	1	-5.59994	1	0	-5.59994	NaN	NaN	NaN	-5.59994	NaN	NaN	NaN	NaN	NaN	2	1	1	26.6	10.1	10.1	12.421	1	-2	387130000	17877000	369260000	NaN	NaN	NaN	NaN	NaN	NaN
A0A087WW18;D3DPQ2;H7C3R6;A0A087X0V4;A8K0B5;Q8IWT0	A0A087WW18	Protein archease	ZBTB8OS	0	0	0	0	0	0	0	0	0	0	1	0	1	0.11785	NaN	0.11785	NaN	NaN	NaN	NaN	NaN	NaN	NaN	0.11785	1	1	1	13.9	13.9	13.9	8.1802	0.0063573	3.1929	42567000	17479000	25088000	NaN	NaN	NaN	0.135896	NaN	NaN
A0A087WW23;P20292	A0A087WW23	Arachidonate 5-lipoxygenase-activating protein	ALOX5AP	0	0	0	0	0	0	0	0	0	0	1	0	1	-0.0257303	NaN	-0.0257303	NaN	NaN	NaN	NaN	NaN	NaN	NaN	-0.0257303	2	2	2	10.1	10.1	10.1	24.208	0	11.358	71902000	27338000	44564000	NaN	NaN	NaN	0.0913316	NaN	NaN
A0A087WW40;Q9Y371	A0A087WW40	Endophilin-B1	SH3GLB1	0	0	0	0	0	0	0	0	0	0	0.0732377	0.29833	0.219906	0.35312	0.356643	0.256453	0.1481	0.346865	0.408397	0.129949	0.356643	0.738063	0.256453	0.0648421	3	3	3	9.9	9.9	9.9	44.26	0	44.062	379780000	167040000	212740000	0.0689926	0.0345922	NaN	0.0762031	0.132846	0.118259
C9JAG1;A0A087WW58;Q9C0D9	C9JAG1	Ethanolaminephosphotransferase 1	EPT1	0	0	0	0	0	0	0	0	0	0	1	-0.016639	1	-0.50853	-0.016639	-0.50853	NaN	NaN	NaN	NaN	-0.016639	-0.50853	NaN	NaN	2	2	2	21.7	21.7	21.7	20.557	0.003569	3.917	46361000	14485000	31876000	NaN	NaN	NaN	NaN	NaN	NaN
A0A087WWF6;P49005;F8W8R3;C9JLE1;C9IZD2;C9J8Z7;C9JHC7;H7C1B3	A0A087WWF6	DNA polymerase delta subunit 2	POLD2	0	0	0	0	0	0	0	0	0	0	0.768004	-0.130697	0.0751414	-0.353547	0.171915	-0.382326	0.671147	0.178056	0.335863	-0.899869	0.171915	-0.382326	-0.515461	-0.162855	10	10	10	33.1	33.1	33.1	54.695	0	59.859	1233900000	556280000	677650000	0.0328894	0.272391	0.173224	0.0248162	0.00727861	0.172286
H0YNS9;H0YLB8;H0YMB3;H0YLV5;A0A087WWM4;F8WAN9;H0YNJ6;Q9P2T1;H0YKE1;H0YNH0	H0YNS9	GMP reductase;GMP reductase 2	GMPR2	0	0	0	0	0	0	0	0	0	0	0.434719	0.160976	0.172468	0.38304	0.268707	0.264363	0.287701	0.318267	0.379263	-0.165044	0.268707	0.141163	0.264363	0.743593	2	2	2	23.2	23.2	23.2	12.794	0	14.167	176760000	104950000	71807000	0.196113	NaN	0.183976	NaN	0.316787	0.196479
A0A087WWP4;Q96T37	A0A087WWP4	Putative RNA-binding protein 15	RBM15	0	0	0	0	0	0	0	0	0	0	0.836689	-0.0327855	0.63086	0.0528634	-0.135404	0.102605	0.242573	0.163005	-0.135404	0.244231	-0.207184	0.102605	0.185203	-0.129217	13	13	12	19.2	19.2	18.4	102.13	0	104.44	740740000	368650000	372090000	0.0290608	0.0833264	0.405121	0.128245	NaN	0.266603
A0A0C4DGT8;A0A087WWP8;Q5VWQ0;A0A0C4DH79	A0A0C4DGT8	Round spermatid basic protein 1	RSBN1	0	0	0	0	0	0	0	0	0	0	0.465352	0.266537	1	1.67973	0.266537	1.67973	0.337992	NaN	0.0275405	NaN	0.505533	NaN	NaN	1.67973	4	4	4	7.6	7.6	7.6	77.319	0	9.4272	88943000	44488000	44455000	0.904478	NaN	0.0491919	NaN	NaN	NaN
I3L2Z5;A0A087WWR2;P56270;I3L411;I3L4Y2;H3BPU3;I3L0M3;H3BQS2;H3BQI4	I3L2Z5	Myc-associated zinc finger protein	MAZ	0	0	0	0	0	0	0	0	0	0	0.448936	-0.655061	0.503043	-0.344315	-0.655061	-0.344315	0.788545	0.491612	-0.097476	NaN	-1.21265	-0.691937	0.00330758	NaN	2	2	2	14.4	14.4	14.4	22.187	0.00071891	5.0698	83907000	23818000	60089000	NaN	NaN	0.191587	NaN	0.175778	NaN
A0A087WWS1;Q96FV9;R4GMN4;A0A087WY84;R4GN58;J3KT14;J3KRD7;J3QQZ3	A0A087WWS1	THO complex subunit 1	THOC1	0	0	0	0	0	0	0	0	0	0	0.955606	-0.00679691	0.697414	-0.0913811	-0.0629608	-0.187641	0.18733	0.352535	0.20219	-0.15962	-0.0629608	-0.385788	0.299286	-0.187641	15	15	15	30.4	30.4	30.4	75.651	0	41.031	1199500000	649470000	550070000	0.0699525	0.168402	0.0794733	0.0513122	0.88063	0.346098
A0A087WWU9;P09132;A0A087WYR0;D6RBG4	A0A087WWU9	Signal recognition particle 19 kDa protein	SRP19	0	0	0	0	0	0	0	0	0	0	0.266206	0.21201	0.306244	0.580545	0.183605	0.580545	0.240401	0.428522	0.183605	-0.0129261	0.465352	0.883555	NaN	0.277534	3	3	3	49	49	49	11.85	0	19.561	354810000	215950000	138860000	0.186691	NaN	0.00805633	NaN	NaN	NaN
A0A087WX97;Q9BXK5;A0A087WTL4	A0A087WX97	Bcl-2-like protein 13	BCL2L13	0	0	0	0	0	0	0	0	0	0	0.838954	0.0350926	0.489172	-0.0673712	0.0538402	-0.100965	0.263393	0.138862	0.288611	0.0538402	-0.237173	-0.186354	-0.100965	0.0852059	3	3	3	10	10	10	54.388	0	10.582	95839000	46538000	49301000	0.103816	0.0816428	0.106926	0.0549599	0.0480491	0.0291054
A0A087WXB0;O15126;A0A087WU14;A0A087WTX8;A0A087WZA6	A0A087WXB0	Secretory carrier-associated membrane protein 1	SCAMP1	0	0	0	0	0	0	0	0	0	0	0.0821605	-0.126806	0.410545	0.100698	-0.126806	0.100698	0.0232733	0.107114	-0.143263	NaN	-0.110349	0.176439	NaN	0.0249568	3	3	3	15.1	15.1	15.1	35.046	0	10.533	512580000	254560000	258020000	0.0933498	NaN	0.228641	0.0655733	0.0444849	NaN
A0A087WXC5;E7ESZ7;O95299;Q8N1B9;C9J6X0;H7C2W5;H7C1Y7;H7C2X4	A0A087WXC5	NADH dehydrogenase [ubiquinone] 1 alpha subcomplex subunit 10, mitochondrial	NDUFA10	0	0	0	0	0	0	0	0	0	0	0.109473	-0.232652	0.330041	0.179687	-0.252115	0.205064	0.145562	0.243866	-0.0783365	-0.367503	-0.252115	0.205064	0.409872	-0.0758749	7	7	7	24.2	24.2	24.2	40.836	0	37.367	1213600000	596660000	616990000	0.0466903	0.508537	0.395912	0.0715572	NaN	NaN
A0A087WXL6;Q9H270;B7Z879;A0A0G2JS92	A0A087WXL6	Vacuolar protein sorting-associated protein 11 homolog	VPS11	0	0	0	0	0	0	0	0	0	0	0.577704	0.102698	1	0	0.0721339	NaN	0.269984	NaN	0.0721339	-0.150703	0.386664	NaN	NaN	NaN	6	6	6	8.1	8.1	8.1	107.81	0	22.982	116060000	68491000	47573000	0.0749741	0.0504454	0.206172	NaN	NaN	NaN
A0A087WXM6;J3QQT2;J3KRX5;A0A0A6YYL6;P18621;J3QLC8;A0A0A0MRF8;J3KRB3;A0A087WWH0;J3QS96;A0A087WY81;J3KSJ0	A0A087WXM6	60S ribosomal protein L17	RPL17;RPL17-C18orf32	0	0	0	0	0	0	0	0	0	0	0.386333	-0.0906294	0.0640001	-0.159325	-0.164529	-0.143296	0.142814	0.0733833	-0.164529	-0.18135	0.0739913	-0.143296	-0.0952812	-0.239398	8	8	8	46.2	46.2	46.2	19.586	0	83.456	17939000000	8442700000	9495800000	0.0460615	0.0666513	0.0184588	0.0186648	0.0856926	0.0849653
H7BZQ3;A0A087WXV6;Q96G74	H7BZQ3	OTU domain-containing protein 5	OTUD5	0	0	0	0	0	0	0	0	0	0	1	0.176113	1	3.49587	0.176113	3.49587	NaN	NaN	NaN	NaN	0.176113	NaN	NaN	3.49587	2	2	2	5.6	5.6	5.6	48.893	0.0053556	3.3646	50863000	26701000	24162000	NaN	NaN	0.241846	NaN	NaN	NaN
G3V526;E9PJN5;G3V4U9;A0A087WXY4;D3VVH9;A0A0A0MS38;A0A087X1A8;G3V3R7;F5H211;P54252;G3V3A6;D3VVP3;D6R9I5;G3V4B1;G3V390;G3V3S5;G3V4F5;G3V4F4;G3V5H3;S4R399;G3V2G1;G3V328;C9JQV6;G3V3T6;G3V3T0;G3V2G2	G3V526	Ataxin-3	ATXN3	0	0	0	0	0	0	0	0	0	0	0.0806804	0.0965256	1	0.293922	0.0965256	0.293922	0.0173932	NaN	0.0842267	NaN	0.108824	NaN	NaN	0.293922	5	5	5	41.5	41.5	41.5	23.047	0	24.143	317710000	161270000	156430000	0.282214	NaN	0.089209	0.279547	NaN	NaN
A0A087WY03;E5RFV3	A0A087WY03		SREK1	0	0	0	0	0	0	0	0	0	0	0.377522	-0.516337	1	0.0797676	-0.291779	0.0797676	0.795088	NaN	0.142322	-0.291779	-1.39955	NaN	NaN	0.0797676	2	2	2	27	27	27	10.713	0	6.9301	72910000	31713000	41197000	NaN	0.132991	NaN	0.143408	NaN	NaN
A0A087WY55;Q9NP79;Q5TGM0	A0A087WY55	Vacuolar protein sorting-associated protein VTA1 homolog	VTA1	0	0	0	0	0	0	0	0	0	0	0.259927	0.139572	0.209446	0.481591	0.0556392	0.565232	0.155338	0.456901	0.0442557	0.0556392	0.31882	0.565232	0.890893	-0.0113525	8	8	8	37.1	37.1	37.1	31.102	0	27.21	1714300000	956310000	757950000	0.0269833	0.0380078	0.158969	0.127635	0.394812	0.0993869
A0A087WY71;E9PFW3;Q96CW1;C9JJ47;C9JTK4;C9JGT8;C9JJD3;H7C4C3;C9JPV8	A0A087WY71	AP-2 complex subunit mu	AP2M1	0	0	0	0	0	0	0	0	0	0	0.323319	0.229992	0.369337	0.192759	0.120749	0.192759	0.306489	0.17866	0.120749	-0.00690894	0.576135	NaN	0.319091	0.0664274	11	11	11	32.5	32.5	32.5	49.526	0	47.825	1650400000	910270000	740120000	0.045342	0.0127517	0.0372594	0.0327362	NaN	0.00207447
A0A087WYC8;Q9BZI7	A0A087WYC8	Regulator of nonsense transcripts 3B	UPF3B	0	0	0	0	0	0	0	0	0	0	0.936991	-0.028886	1	0	-0.028886	NaN	0.411395	NaN	0.262014	NaN	-0.319786	NaN	NaN	NaN	3	3	3	13.8	13.8	13.8	25.232	0.0014151	4.8244	64967000	38047000	26920000	0.160674	NaN	0.0634959	NaN	NaN	NaN
G3V3G2;G3V535;A0A087WYI2;G3V2K5	G3V3G2		EVL	0	0	0	0	0	0	0	0	0	0	0.140767	-0.927447	1	-0.1141	-0.927447	-0.1141	0.294838	NaN	-0.718964	-1.13593	NaN	NaN	NaN	-0.1141	6	1	1	62	9.1	9.1	13.699	0	6.1558	210240000	97383000	112860000	0.0581693	NaN	NaN	NaN	NaN	NaN
G3V4A5;A0A087WYL7;O75586	G3V4A5	Mediator of RNA polymerase II transcription subunit 6	MED6	0	0	0	0	0	0	0	0	0	0	1	-0.699907	1	-0.355129	-0.699907	-0.355129	NaN	NaN	-0.699907	NaN	NaN	NaN	NaN	-0.355129	2	2	2	12.4	12.4	12.4	28.723	0.003132	3.9628	42711000	21629000	21082000	0.132243	NaN	NaN	NaN	NaN	NaN
A0A087WYN9;Q7Z478	A0A087WYN9	ATP-dependent RNA helicase DHX29	DHX29	0	0	0	0	0	0	0	0	0	0	0.943798	-0.00534644	0.822811	-0.0272878	-0.0143707	-0.110764	0.116326	0.185632	-0.116897	-0.0143707	0.115228	0.185427	-0.110764	-0.156526	9	9	8	8.2	8.2	7.4	155.29	0	19.639	283840000	133980000	149860000	0.0385141	0.168936	0.0670701	0.175245	0.0817504	NaN
A0A087WYP2;Q8IZQ5;H0YE28	A0A087WYP2	Selenoprotein H	C11orf31;SELH	0	0	0	0	0	0	0	0	0	0	0.496159	-0.211744	1	-0.31371	-0.163025	-0.31371	0.444606	NaN	0.206495	-0.678703	-0.163025	NaN	NaN	-0.31371	2	2	2	17.4	17.4	17.4	13.303	0	6.2545	86814000	52349000	34464000	0.144517	NaN	0.0115715	NaN	NaN	NaN
A0A087WYS1;E7EUC7;Q16851;C9JQU9;C9J6Q0	A0A087WYS1	UTP--glucose-1-phosphate uridylyltransferase	UGP2	0	0	0	0	0	0	0	0	0	0	0.0824283	0.47538	0.0724568	0.214558	0.555243	0.164173	0.252267	0.105876	0.678049	0.555243	0.192848	0.336217	0.143285	0.164173	17	17	8	44.5	44.5	23	56.967	0	135.11	6546500000	3125900000	3420700000	0.257312	0.198933	0.0147852	0.0542835	0.0270316	0.0412103
H3BS73;H3BNB2;A0A087WYU2;Q96S19;H3BRT2;H3BQ55;H3BNT3;H3BMF3	H3BS73	UPF0585 protein C16orf13	C16orf13	0	0	0	0	0	0	0	0	0	0	0.933377	0.0481842	1	0.384301	0.0481842	0.384301	0.64876	NaN	-0.410558	0.506927	NaN	NaN	NaN	0.384301	3	3	3	39.8	39.8	39.8	11.138	0	8.0809	73878000	33965000	39912000	0.964812	NaN	NaN	0.0388192	NaN	NaN
A0A087WZ82;P54710	A0A087WZ82	Sodium/potassium-transporting ATPase subunit gamma	FXYD6;FXYD2	0	0	0	0	0	0	0	0	0	0	0.741308	0.149391	1	0	0.149391	NaN	0.490985	NaN	0.49657	NaN	-0.197787	NaN	NaN	NaN	1	1	1	9.7	9.7	9.7	16.258	0.0051825	3.48	37765000	16932000	20833000	NaN	NaN	0.0392221	NaN	NaN	NaN
C9JFW7;A0A087WZB3;Q2NL68	C9JFW7	Proline and serine-rich protein 3	PROSER3	0	0	0	0	0	0	0	0	0	0	1	0.169682	0.0615347	0.202058	0.169682	0.202058	NaN	0.0277069	NaN	0.169682	NaN	0.182467	0.22165	NaN	1	1	1	7.5	7.5	7.5	27.254	0.0065498	3.1613	632140000	300280000	331860000	NaN	0.104041	NaN	NaN	0.0343582	0.0142864
A0A087WZF1;Q93052;C9JXK9;C9JUT4	A0A087WZF1	Lipoma-preferred partner	LPP	0	0	0	0	0	0	0	0	0	0	0.49196	0.521728	1	-0.0892269	0.521728	-0.0892269	0.719431	NaN	0.0130139	1.03044	NaN	NaN	NaN	-0.0892269	6	6	6	14.6	14.6	14.6	63.382	0	15.595	243790000	116940000	126850000	0.160028	NaN	NaN	0.162313	NaN	NaN
A0A087WZN1;O43837;A0A087X2E5;A0A0D9SG66	A0A087WZN1	Isocitrate dehydrogenase [NAD] subunit, mitochondrial;Isocitrate dehydrogenase [NAD] subunit beta, mitochondrial	IDH3B	0	0	0	0	0	0	0	0	0	0	0.0982288	0.0965344	0.314652	-0.0699236	0.10391	-0.0283599	0.0566669	0.0909952	0.0365407	0.10391	0.149152	-0.00713225	-0.0283599	-0.174279	15	15	15	45.5	45.5	45.5	42.41	0	207.1	4605100000	2370200000	2234900000	0.0643216	0.086299	0.0595971	0.0457072	0.0514098	0.138712
A0A087WZP9	A0A087WZP9		LIME1	0	0	0	0	0	0	0	0	0	0	1	-0.601655	1	0	-0.601655	NaN	NaN	NaN	-0.601655	NaN	NaN	NaN	NaN	NaN	2	1	1	18	6.6	6.6	21.672	0.0052038	3.5403	19318000	10006000	9311700	0.0874355	NaN	NaN	NaN	NaN	NaN
A0A087WZQ5;E9PHX8;Q12866	A0A087WZQ5	Receptor protein-tyrosine kinase;Tyrosine-protein kinase Mer	MERTK	0	0	0	0	0	0	0	0	0	0	1	-0.213005	1	-0.0347792	-0.213005	-0.0347792	NaN	NaN	NaN	-0.213005	NaN	NaN	-0.0347792	NaN	2	2	2	4.1	4.1	4.1	66.459	0.0090368	2.8071	738450000	317590000	420860000	NaN	NaN	NaN	NaN	NaN	NaN
A0A087X0T8;A0A087X105;A0A087WZW4;A0A087X1W8;A0A0A0MTJ8;A0A087WZR6;X5DQS5;Q9BY67;F5H125;H0YG94	A0A087X0T8	Cell adhesion molecule 1	CADM1	0	0	0	0	0	0	0	0	0	0	1	0	0.182016	0.316091	NaN	0.316091	NaN	0.131408	NaN	NaN	NaN	0.223171	NaN	0.40901	3	3	3	17.3	17.3	17.3	38.78	0	22.397	319780000	131890000	187900000	NaN	NaN	NaN	0.149561	0.205282	NaN
A0A087WZV0;O43314;D6RBU4;F8W9A8;B7WPL9;Q6PFW1;H0Y9M0;H0Y9S9	A0A087WZV0	Inositol hexakisphosphate and diphosphoinositol-pentakisphosphate kinase 2	PPIP5K2	0	0	0	0	0	0	0	0	0	0	0.680802	-0.0650872	0.394802	0.141069	-0.112273	0.160605	0.236672	0.227265	0.191623	-0.112273	-0.274611	-0.0953335	0.357934	0.160605	8	8	8	7.6	7.6	7.6	144.36	0	23.648	416240000	189550000	226690000	0.0892558	0.121579	0.128017	0.0448845	0.349945	0.139287
A0A087WZX2;O95139	A0A087WZX2	NADH dehydrogenase [ubiquinone] 1 beta subcomplex subunit 6	NDUFB6	0	0	0	0	0	0	0	0	0	0	0.132529	0.234234	0.296172	0.0736078	0.234234	0.108693	0.0699735	0.0909886	0.283713	NaN	0.184756	-0.0297002	0.108693	0.141831	3	3	3	37.1	37.1	37.1	11.716	0.0007215	5.1128	128520000	64451000	64071000	0.555228	NaN	0.128366	0.302066	NaN	0.121947
J3KPF9;A0A087X011;E9PES4;Q9Y496;C9J9X2	J3KPF9	Kinesin-like protein;Kinesin-like protein KIF3A	KIF3A	0	0	0	0	0	0	0	0	0	0	0.635124	0.353509	1	1.9039	0.353509	1.9039	0.774596	NaN	-0.194213	NaN	0.901231	NaN	NaN	1.9039	7	6	5	12	10.4	8.8	80.354	0	9.2776	69107000	48918000	20189000	NaN	NaN	0.913916	NaN	NaN	NaN
A0A087X020;Q9Y3A5;F8WE72	A0A087X020	Ribosome maturation protein SBDS	SBDS	0	0	0	0	0	0	0	0	0	0	1	-0.198997	0.593759	0.0752657	-0.198997	-0.0114514	NaN	0.207345	-0.198997	NaN	NaN	-0.0114514	0.311891	-0.0746424	5	5	5	25.6	25.6	25.6	28.864	0	9.742	377330000	169280000	208060000	0.21648	NaN	NaN	0.0464043	0.0315957	0.0160316
A0A087X054;Q9Y4L1;E9PJ21;A0A087WWI4;K7EQK2;J3KTF1;J3QL06;Q9BST8;J3QQH7;J3QLE9;A0A087X214;A0A087WW13;Q9BXT5	A0A087X054	Hypoxia up-regulated protein 1	HYOU1	0	0	0	0	0	0	0	0	0	0	0.791345	0.0120842	0.400897	0.0248863	-0.0044294	0.0224636	0.0693694	0.0407342	-0.0475383	-0.0044294	0.0882202	0.0667778	-0.0145825	0.0224636	35	35	35	48.7	48.7	48.7	104.78	0	323.31	14659000000	7667300000	6991800000	0.0125772	0.0469005	0.00813347	0.0185021	0.13664	0.174949
A0A087X0D5;P09668;E9PKT6	A0A087X0D5	Pro-cathepsin H;Cathepsin H mini chain;Cathepsin H;Cathepsin H heavy chain;Cathepsin H light chain	CTSH	0	0	0	0	0	0	0	0	0	0	1	0	1	-0.368713	NaN	-0.368713	NaN	NaN	NaN	NaN	NaN	NaN	NaN	-0.368713	3	3	3	19.5	19.5	19.5	36.269	0	13.944	181280000	60339000	120940000	NaN	NaN	NaN	0.135835	NaN	NaN
A0A087X0F1;Q9UK61	A0A087X0F1	Protein FAM208A	FAM208A	0	0	0	0	0	0	0	0	0	0	1	-0.273695	1	4.73577	-0.273695	4.73577	NaN	NaN	-0.273695	NaN	NaN	NaN	NaN	4.73577	3	3	3	4.1	4.1	4.1	117.31	0.0014124	4.7995	36186000	22852000	13334000	0.0401647	NaN	NaN	NaN	NaN	NaN
A0A087X0H9;Q5T8P6;E2PSN0	A0A087X0H9	RNA-binding protein 26	RBM26	0	0	0	0	0	0	0	0	0	0	0.143414	-0.366328	0.210686	-0.251917	-0.456929	-0.204892	0.27027	0.240002	-0.062398	-0.579658	-0.456929	-0.0389085	-0.511951	-0.204892	8	8	7	9.4	9.4	8.2	113.79	0	29.789	687930000	304860000	383070000	0.208873	0.0241634	0.181475	0.382266	0.0557596	0.0267551
A0A087X0I9;Q04759	A0A087X0I9	Protein kinase C;Protein kinase C theta type	PRKCQ	0	0	0	0	0	0	0	0	0	0	1	0.309803	1	0	0.309803	NaN	NaN	NaN	0.309803	NaN	NaN	NaN	NaN	NaN	5	5	5	8.8	8.8	8.8	77.969	0	8.5426	39487000	22676000	16811000	0.471116	NaN	NaN	NaN	NaN	NaN
A0A087X0M4;Q9BWU0;A0A087WWF4	A0A087X0M4	Kanadaptin	SLC4A1AP	0	0	0	0	0	0	0	0	0	0	0.158456	-0.138685	0.312748	-0.147366	-0.192487	-0.248881	0.109029	0.190772	-0.0132121	-0.210355	-0.192487	-0.248881	0.0726989	-0.265917	6	6	6	11.7	11.7	11.7	82.89	0	24.347	472300000	205310000	266990000	0.134539	0.0644438	0.121249	0.165417	0.13006	0.0840779
A0A087X0P0;Q02224	A0A087X0P0	Kinesin-like protein;Centromere-associated protein E	CENPE	0	0	0	0	0	0	0	0	0	0	0.171025	0.271901	1	-0.088413	0.387663	-0.088413	0.224672	NaN	0.0129557	0.415085	0.387663	NaN	NaN	-0.088413	2	2	2	0.9	0.9	0.9	312.1	0.0014078	4.7435	45253000	22099000	23154000	0.302687	0.527017	0.0530452	0.0914539	NaN	NaN
J3KN36;A0A0G2JN29;A0A087X117;Q15155;P69849;Q5JPE7;A0A0G2JP90;A0A087WW46;A0A087WTD5;H3BPS9;H3BUC9	J3KN36	Nodal modulator 1;Nodal modulator 3;Nodal modulator 2	NOMO3;NOMO1;NOMO2	0	0	0	0	0	0	0	0	0	0	0.983708	0.00473381	0.862089	0.0223928	-0.134615	0.0505499	0.35582	0.196964	-0.134615	0.409139	-0.260322	0.0505499	0.203763	-0.187134	20	20	20	23.4	23.4	23.4	139.38	0	86.342	1791700000	777330000	1014300000	0.0586534	0.0228387	0.059186	0.115343	0.0230738	0.310081
A0A087X159;P81877;D6RAC5;U3KQ46;H0Y9V4;A0A087WVT6;Q9BWG4;Q9BWW4	A0A087X159	Single-stranded DNA-binding protein 2;Single-stranded DNA-binding protein 4;Single-stranded DNA-binding protein 3	SSBP2;SSBP4;SSBP3	0	0	0	0	0	0	0	0	0	0	0.387015	-0.117958	0.241553	-0.231967	-0.0193461	-0.231967	0.18621	0.130812	-0.0193461	-0.332737	-0.00179268	-0.324465	NaN	-0.13947	2	2	2	7	7	7	38.754	0	11.171	350120000	175720000	174400000	0.0897916	NaN	0.489138	NaN	NaN	NaN
F5H0W4;A0A0A0MT10;A0A087X188;Q9UBW5;S4R418	F5H0W4	Bridging integrator 2	BIN2	0	0	0	0	0	0	0	0	0	0	0.117846	-0.298545	1	0	-0.306379	NaN	0.195207	NaN	-0.306379	-0.0995393	-0.489718	NaN	NaN	NaN	3	3	3	8.5	8.5	8.5	59.186	0.00095579	5.0358	152390000	73664000	78728000	0.170119	0.0303717	0.0217221	NaN	NaN	NaN
A0A087X1A5;Q5JW30;O95793;Q5JW28;F6UDC6	A0A087X1A5	Double-stranded RNA-binding protein Staufen homolog 1	STAU1	0	0	0	0	0	0	0	0	0	0	0.694893	-0.059533	0.462145	-0.127857	0.0592436	-0.121763	0.22758	0.245443	-0.321928	0.0840854	0.0592436	-0.121763	0.114483	-0.37629	9	9	9	22.7	22.7	22.7	54.945	0	34.57	1048900000	531250000	517690000	0.213941	0.0308177	0.0490907	0.148096	0.0890412	0.144157
A0A087X1E4;P53365	A0A087X1E4	Arfaptin-2	ARFIP2	0	0	0	0	0	0	0	0	0	0	1	-0.137766	1	-0.167761	-0.137766	-0.167761	NaN	NaN	-0.137766	NaN	NaN	NaN	NaN	-0.167761	2	2	2	3.7	3.7	3.7	41.595	0.0002448	5.4426	93454000	50086000	43367000	0.103531	NaN	NaN	0.256026	NaN	NaN
A0A087X1I8;Q7Z3E5;H7C3U7;H7BZY2;C9J535;C9JW07;H7BZA2	A0A087X1I8	LisH domain-containing protein ARMC9	ARMC9	0	0	0	0	0	0	0	0	0	0	1	0.233261	1	-0.0419438	0.233261	-0.0419438	NaN	NaN	NaN	NaN	0.233261	NaN	-0.0419438	NaN	3	3	3	4.2	4.2	4.2	91.818	0	5.7046	7890100	3536800	4353300	NaN	NaN	NaN	NaN	NaN	NaN
F8WC38;A0A087X1N3;O75818;X6RLL4	F8WC38	Ribonuclease P protein subunit p40	RPP40	0	0	0	0	0	0	0	0	0	0	0.49907	0.148335	1	-0.224164	0.148335	-0.224164	0.209165	NaN	0.000432859	NaN	0.296237	NaN	NaN	-0.224164	3	3	3	41.6	41.6	41.6	13.491	0	8.1613	121540000	60022000	61520000	0.0982411	NaN	0.0129525	0.166643	NaN	NaN
A0A087X1S7;P09326	A0A087X1S7	CD48 antigen	CD48	0	0	0	0	0	0	0	0	0	0	0.0847254	-0.6666	1	0	-0.678986	NaN	0.35932	NaN	-0.301247	-0.678986	-1.01957	NaN	NaN	NaN	1	1	1	5.2	5.2	5.2	28.855	0.00024462	5.4195	39430000	17624000	21806000	0.200277	0.264139	0.221325	NaN	NaN	NaN
A0A087X1W2	A0A087X1W2		PRMT1	0	0	0	0	0	0	0	0	0	0	1	-0.0299249	1	-0.371169	-0.0299249	-0.371169	NaN	NaN	NaN	NaN	-0.0299249	NaN	NaN	-0.371169	11	1	1	51.6	10.9	10.9	32.693	0	42.994	116780000	48566000	68215000	NaN	NaN	0.0394658	NaN	NaN	NaN
A0A087X1X9;Q8IYB5	A0A087X1X9	Stromal membrane-associated protein 1	SMAP1	0	0	0	0	0	0	0	0	0	0	1	0.336428	0.728836	0.130076	0.336428	-0.031758	NaN	0.565491	NaN	0.336428	NaN	-0.336855	0.75884	-0.031758	1	1	1	2.6	2.6	2.6	49.219	0.0051758	3.4755	80642000	36020000	44622000	NaN	NaN	NaN	0.336235	NaN	0.0299831
A0A0G2JQX1;A0A0G2JPW5;A0A0G2JSA7;A0A087X1Z1;Q96RT8	A0A0G2JQX1	Gamma-tubulin complex component 5	TUBGCP5	0	0	0	0	0	0	0	0	0	0	0.670608	-0.183302	1	0	-0.183302	NaN	0.455486	NaN	NaN	0.138775	-0.50538	NaN	NaN	NaN	1	1	1	1.5	1.5	1.5	118.65	0	15.797	10928000	4446700	6481200	NaN	NaN	0.0664646	NaN	NaN	NaN
A0A087X211;Q8TCG1	A0A087X211	Protein CIP2A	KIAA1524	0	0	0	0	0	0	0	0	0	0	1	0.410829	1	-0.0871912	0.410829	-0.0871912	NaN	NaN	NaN	NaN	0.410829	NaN	NaN	-0.0871912	4	4	4	6.6	6.6	6.6	102.28	0	24.164	85845000	39823000	46021000	NaN	NaN	0.181373	0.143344	NaN	NaN
A0A087X256;Q2M389;F8VYH7;F8W1W1	A0A087X256	WASH complex subunit 7	KIAA1033	0	0	0	0	0	0	0	0	0	0	0.0977004	0.303294	0.130715	0.305737	0.238629	0.365335	0.177479	0.212927	0.167215	0.504039	0.238629	0.482516	0.365335	0.0693611	8	8	8	9.7	9.7	9.7	136.5	0	35.115	415620000	197320000	218300000	0.0981546	NaN	0.0137935	0.127284	0.224221	0.0706988
A0A087X295;Q9NNW5;E9PDU5;E9PBK6;Q6PKC6;V9GZ65;C9JFP6;V9GYU1;C9K020	A0A087X295	WD repeat-containing protein 6	WDR6	0	0	0	0	0	0	0	0	0	0	0.269191	-0.724855	0.0689433	-0.160299	-0.724855	-0.160299	0.461283	0.0246467	-0.398679	NaN	-1.05103	NaN	-0.142871	-0.177727	6	6	6	7.8	7.8	7.8	125	0	9.0116	175010000	69454000	105550000	0.165023	NaN	0.392145	0.136673	NaN	NaN
A0A0G2JSB3;I3L1D4;B0QYY7;S4R469;F8VR27;F8VZY7;B0QYV1;B0QYY4;A0A087X2B1;A0A0G2JRA5;J3KNW3;B7Z1U7;F8VZG9;O43251;Q9NWB1;B0QYY6;A0A0G2JRD1;S4R3K7;J3QQZ2;J3QRF4;F8VRS4;A6NFN3	A0A0G2JSB3	RNA binding protein fox-1 homolog;RNA binding protein fox-1 homolog 2;RNA binding protein fox-1 homolog 1;RNA binding protein fox-1 homolog 3	RBFOX1;RBFOX2;RBFOX3	0	0	0	0	0	0	0	0	0	0	1	0	1	0.297931	NaN	0.297931	NaN	NaN	NaN	NaN	NaN	NaN	NaN	0.297931	2	2	2	12.9	12.9	12.9	20.252	0.00024414	5.3878	43014000	22550000	20464000	NaN	NaN	NaN	0.172289	NaN	NaN
A0A087X2B5;P35613;I3L192;A0A087WUV8;R4GMX5;R4GN83	A0A087X2B5	Basigin	BSG	0	0	0	0	0	0	0	0	0	0	0.904486	-0.00792396	0.231344	0.129753	-0.0032995	0.0595001	0.101142	0.132246	-0.111298	-0.0032995	0.090826	0.0595001	0.0474595	0.282298	7	7	7	50.7	50.7	50.7	23.896	0	79.946	3533300000	1717600000	1815700000	0.0962221	0.0641419	0.0393914	0.00932514	0.010801	0.00328928
A0A087X2D5;Q9BRJ2;A0A0G2JMS5;A0A087WU62	A0A087X2D5	39S ribosomal protein L45, mitochondrial	MRPL45	0	0	0	0	0	0	0	0	0	0	0.881065	0.128706	0.728257	0.120715	0.128706	0.120715	0.962919	0.375352	0.809593	-0.55218	NaN	NaN	0.386129	-0.144699	4	4	4	14.7	14.7	14.7	35.29	0	7.7831	219250000	97861000	121390000	1.31157	NaN	NaN	0.157189	NaN	0.00734588
A0A087X2H1;Q9ULT8;G3V4V5;H0YJP0;H0YJD4	A0A087X2H1	E3 ubiquitin-protein ligase HECTD1	HECTD1	0	0	0	0	0	0	0	0	0	0	0.662019	-0.339287	1	0.106778	-0.339287	0.106778	0.817243	NaN	NaN	-0.917164	0.238591	NaN	NaN	0.106778	10	10	8	6.5	6.5	5.2	289.63	0	40.289	176230000	72411000	103820000	NaN	NaN	1.54255	0.128411	NaN	NaN
A0A087X2I1;P62333;H0YJC0;H0YJS8;H0YJX2;H0YJE9;H0YJT1	A0A087X2I1	26S protease regulatory subunit 10B	PSMC6	0	0	0	0	0	0	0	0	0	0	0.137987	-0.129076	0.527697	0.0344801	-0.111096	0.0597506	0.0929583	0.0788106	-0.0464211	-0.229711	-0.111096	0.0975559	-0.0538661	0.0597506	15	15	15	53.3	53.3	53.3	45.796	0	140.54	7407700000	3471900000	3935800000	0.0321429	0.000521968	0.0680881	0.0165701	0.097162	0.0637702
A0A096LNH1;Q9BZA8;Q9BZA7	A0A096LNH1	Protocadherin-11 Y-linked;Protocadherin-11 X-linked	PCDH11X;PCDH11Y	0	0	0	0	0	0	0	0	0	0	0.464126	0.453596	0.743232	0.0634256	0.453596	0.0829121	0.572974	0.292388	0.0484421	0.85875	NaN	0.345583	-0.238218	0.0829121	2	2	2	2.9	2.9	2.9	112.27	0.0057545	3.2919	97620000	44719000	52902000	0.106203	NaN	NaN	NaN	NaN	0.1236
A0A096LP25;A0A096LNZ0;Q6ZSR9;A0A096LP60	A0A096LP25	Uncharacterized protein FLJ45252	AAK1	0	0	0	0	0	0	0	0	0	0	0.074086	0.796803	1	0	0.791526	NaN	0.398119	NaN	0.791526	1.19753	0.401349	NaN	NaN	NaN	4	3	3	11.9	10.2	10.2	54.448	0	6.9299	38040000	24631000	13409000	0.414049	NaN	NaN	NaN	NaN	NaN
A0A096LP26;A0A096LP75;C4AMC7;Q6VEQ5;A0A096LNU2;A8K0Z3;A8MWX3	A0A096LP26	Putative WAS protein family homolog 3;WAS protein family homolog 2;WAS protein family homolog 1;Putative WAS protein family homolog 4	WASH3P;WASH2P;WASH1;WASH4P	0	0	0	0	0	0	0	0	0	0	1	0.183165	1	-0.15069	0.183165	-0.15069	NaN	NaN	NaN	NaN	0.183165	NaN	NaN	-0.15069	3	3	2	11	11	8.1	49.236	0	6.1301	60034000	27120000	32914000	NaN	NaN	0.462193	0.252526	NaN	NaN
E7ESD2;A0A0A0MR88;A0A096LPC5;Q9Y4E1;Q641Q2;A0A087WYF6;F8W7U3;J3KP36;A0A0A0MT65;B1AP61;Q5T1D7	E7ESD2	WASH complex subunit FAM21C;WASH complex subunit FAM21A	FAM21A;FAM21C	0	0	0	0	0	0	0	0	0	0	0.184735	-0.0931884	0.36306	-0.241984	-0.0931884	-0.441908	0.0393533	0.358706	-0.121015	NaN	-0.0653614	-0.456175	0.172132	-0.441908	9	9	9	10.7	10.7	10.7	140.17	0	26.587	288590000	132980000	155610000	0.618491	NaN	0.0992404	0.18993	NaN	NaN
A0A0A0MST9;A0A0A0MQR8;A0A0A0MSZ1;A0A0A0MT23;J3KNR0;P27448;H0YKP9;H0YIY6;A2SY06;H0YKJ3;H0YNV4	A0A0A0MST9	MAP/microtubule affinity-regulating kinase 3	MARK3	0	0	0	0	0	0	0	0	0	0	0.953866	0.0119073	1	0.364466	0.0119073	0.364466	0.231968	NaN	-0.152118	NaN	0.175933	NaN	NaN	0.364466	4	4	4	9.6	9.6	9.6	74.09	0	16.774	35427000	22105000	13322000	0.629765	NaN	0.066853	0.175599	NaN	NaN
A0A0A0MQS1;Q53H96;B5MD87;F8WEI0;A0A087WTU2	A0A0A0MQS1	Pyrroline-5-carboxylate reductase;Pyrroline-5-carboxylate reductase 3	PYCRL	0	0	0	0	0	0	0	0	0	0	0.418249	0.492923	1	0.0723311	0.492923	0.0723311	0.53766	NaN	0.11274	NaN	0.873106	NaN	NaN	0.0723311	8	8	8	37.4	37.4	37.4	29.892	0	20.639	500120000	260630000	239490000	0.0845701	NaN	NaN	0.197051	NaN	NaN
A0A0A0MQW0;A0A0C4DGV1;H0YN19;H0YKS1;A0A087WWC8	A0A0A0MQW0		MYEF2	0	0	0	0	0	0	0	0	0	0	0.345586	0.0852947	1	0.188151	0.122413	0.188151	0.120702	NaN	0.122413	0.183079	-0.0496075	NaN	NaN	0.188151	9	9	1	22.9	22.9	3.6	61.957	0	36.604	796670000	464390000	332280000	0.0907137	0.402477	0.0989213	0.030026	NaN	NaN
C9JP00;A0A0A0MQX8;Q9NR56;O95205;Q86VM6;Q5VZF2;C9JCX1;H7C4Y1;B1AKI6;Q9NUK0	C9JP00	Muscleblind-like protein 1	MBNL1	0	0	0	0	0	0	0	0	0	0	0.0848747	0.123347	0.146349	0.244454	0.153142	0.282576	0.0665552	0.182672	0.0470999	0.169799	0.153142	0.405058	0.282576	0.0457292	7	7	3	24.4	24.4	9.2	37.898	0	24.841	2728800000	1433900000	1294900000	0.00759527	0.0651701	0.0153254	0.0446254	0.135212	0.0521354
A0A0A0MR04;B4DI03;K7EJQ7;Q9BY50	A0A0A0MR04	Signal peptidase complex catalytic subunit SEC11;Signal peptidase complex catalytic subunit SEC11C	SEC11C;SEC11L3	0	0	0	0	0	0	0	0	0	0	0.946137	-0.0246452	0.170321	-0.364215	-0.291957	-0.233397	0.559571	0.300133	-0.400429	0.61845	-0.291957	-0.707554	-0.151694	-0.233397	3	3	3	31.3	31.3	31.3	10.944	0	5.8831	232960000	99447000	133520000	0.0957193	0.481584	NaN	0.213142	0.0702012	0.145522
A0A0A0MR51;O60427;F5H3P6;F5H3U5;H0YB97;H7C2V0	A0A0A0MR51	Fatty acid desaturase 1	FADS1	0	0	0	0	0	0	0	0	0	0	0.220202	0.46299	1	0	0.46299	NaN	0.235965	NaN	0.296137	0.629843	NaN	NaN	NaN	NaN	3	3	3	7	7	7	57.885	0	7.017	55872000	33200000	22672000	0.0542369	0.0492305	NaN	NaN	NaN	NaN
A0A0C4DG68;A0A0A0MR59	A0A0C4DG68		PUM2	0	0	0	0	0	0	0	0	0	0	0.199572	-0.453342	1	-0.032242	-0.453342	-0.032242	0.207837	NaN	-0.306379	NaN	-0.600305	NaN	NaN	-0.032242	8	1	1	12.3	1.7	1.7	94.068	0	7.0144	85261000	36889000	48373000	0.100177	NaN	0.064722	0.3271	NaN	NaN
A0A0A0MRA3;A0A0A0MTS7;Q8WZ42	A0A0A0MRA3	Titin	TTN	0	0	0	0	0	0	0	0	0	0	0.615179	-0.316418	0.557296	0.911254	-0.293488	0.911254	0.929491	1.54438	-0.293488	0.601396	-1.25716	NaN	2.00329	-0.180784	9	9	9	0.4	0.4	0.4	3014	0	9.6763	517710000	285520000	232190000	NaN	1.19027	0.331396	0.0884035	NaN	NaN
A0A0A0MRF6;Q99996;A0A087WX84;H7BYL6;A0A0A0MRE9	A0A0A0MRF6	A-kinase anchor protein 9	AKAP9	0	0	0	0	0	0	0	0	0	0	1	1.16793	1	-0.321665	1.16793	-0.321665	NaN	NaN	1.16793	NaN	NaN	NaN	NaN	-0.321665	2	2	2	0.5	0.5	0.5	453.49	0.006703	3.0692	91336000	58932000	32404000	0.771129	NaN	NaN	0.273282	NaN	NaN
A0A0A0MRG8;Q16611	A0A0A0MRG8	Bcl-2 homologous antagonist/killer	BAK1	0	0	0	0	0	0	0	0	0	0	1	0	1	0.334835	NaN	0.334835	NaN	NaN	NaN	NaN	NaN	NaN	0.334835	NaN	1	1	1	7.3	7.3	7.3	21.359	0.0011899	4.9408	17963000	8635800	9326900	NaN	NaN	NaN	NaN	NaN	0.128797
F8WBJ0;F8WF55;F8WCI3;A0A0A0MRG9;Q96SN8	F8WBJ0	CDK5 regulatory subunit-associated protein 2	CDK5RAP2	0	0	0	0	0	0	0	0	0	0	1	0	1	0	NaN	NaN	NaN	NaN	NaN	NaN	NaN	NaN	NaN	NaN	1	1	1	5.5	5.5	5.5	30.988	0.0018467	4.4351	0	0	0	NaN	NaN	NaN	NaN	NaN	NaN
A0A0A0MRI1;Q8IXQ4	A0A0A0MRI1	GPALPP motifs-containing protein 1	GPALPP1	0	0	0	0	0	0	0	0	0	0	0.523541	-0.424266	0.509228	0.264084	0.0351061	0.264084	0.958835	0.384459	-1.52636	0.218458	0.0351061	-0.00776951	0.535938	NaN	2	2	2	7.4	7.4	7.4	37.971	0	16.66	120640000	55756000	64884000	0.241282	0.153585	NaN	NaN	NaN	NaN
A0A0A0MRJ8;Q7Z6I6;A0A0A0MRJ9	A0A0A0MRJ8	Rho GTPase-activating protein 30	ARHGAP30	0	0	0	0	0	0	0	0	0	0	0.268005	-0.245722	0.583033	0.272205	-0.303378	0.640347	0.280108	0.726718	-0.303378	0.0587284	-0.492515	0.741182	0.640347	-0.564915	5	5	4	6.6	6.6	5.8	98.07	0	11.094	187680000	73805000	113880000	0.0216585	NaN	0.0302356	0.24341	0.770869	0.324991
A0A0A0MRK1;E9PAV9;Q5T3I0;F8W895;E9PPY4;F2Z3C6	A0A0A0MRK1	G patch domain-containing protein 4	GPATCH4	0	0	0	0	0	0	0	0	0	0	0.0595417	-0.82764	0.302844	-0.458528	-0.82764	-0.458528	0.109791	0.334063	-0.905274	NaN	-0.750006	-0.22231	NaN	-0.694746	4	4	4	15.4	15.4	15.4	42.054	0	13.812	122180000	48821000	73357000	0.156321	NaN	NaN	0.763434	NaN	NaN
A0A0A0MRK6;Q13505;A0A0C4DFQ1	A0A0A0MRK6	Metaxin-1	MTX1	0	0	0	0	0	0	0	0	0	0	0.473624	0.0689665	0.426543	-0.119124	0.0328662	-0.119124	0.136438	0.133472	0.219824	-0.0457912	0.0328662	-0.213503	NaN	-0.0247452	8	8	8	24	24	24	51.462	0	42.918	939590000	476800000	462790000	0.157067	0.0026683	0.0181279	0.0359632	NaN	NaN
A0A0A0MRL7;P55210;Q5SVL2	A0A0A0MRL7	Caspase-7;Caspase-7 subunit p20;Caspase-7 subunit p11	CASP7	0	0	0	0	0	0	0	0	0	0	0.448879	0.0648497	0.348071	0.617296	0.019536	0.31865	0.120252	0.879364	0.019536	0.201176	-0.0261625	-0.0738501	1.60709	0.31865	3	3	3	8.2	8.2	8.2	43.728	0	7.1159	189460000	100610000	88842000	0.0455235	0.0322269	0.000801459	NaN	0.13333	NaN
C9J7M8;A0A0A0MRR3;Q7Z7C8	C9J7M8	Transcription initiation factor TFIID subunit 8	TAF8	0	0	0	0	0	0	0	0	0	0	1	-0.486972	1	-0.42094	-0.486972	-0.42094	NaN	NaN	-0.486972	NaN	NaN	NaN	NaN	-0.42094	1	1	1	12.2	12.2	12.2	13.172	0	21.975	55883000	27843000	28040000	0.201129	NaN	NaN	NaN	NaN	NaN
E9PSD7;A0A0A0MRR5;Q96BW1	E9PSD7	Uracil phosphoribosyltransferase homolog	UPRT	0	0	0	0	0	0	0	0	0	0	0.626598	-0.414405	1	0	-0.414405	NaN	0.88188	NaN	-1.03799	NaN	0.209178	NaN	NaN	NaN	1	1	1	6.4	6.4	6.4	19.485	0.0037586	3.7953	41199000	16666000	24534000	0.263029	NaN	NaN	NaN	NaN	NaN
A0A0A0MRR7;P09234	A0A0A0MRR7	U1 small nuclear ribonucleoprotein C	SNRPC	0	0	0	0	0	0	0	0	0	0	0.0982849	-0.17039	0.202986	-0.290727	-0.162468	-0.290727	0.100055	0.135727	-0.162468	-0.0745325	-0.274171	-0.194754	NaN	-0.386701	2	2	2	16.7	16.7	16.7	19.687	0	36.227	1647500000	699470000	948040000	0.0277661	0.0251875	0.00269938	0.0397569	0.0861648	NaN
A0A0A0MRS8;Q9P2E2	A0A0A0MRS8	Kinesin-like protein;Kinesin-like protein KIF17	KIF17	0	0	0	0	0	0	0	0	0	0	1	0	1	0	NaN	NaN	NaN	NaN	NaN	NaN	NaN	NaN	NaN	NaN	2	1	1	2.4	1.2	1.2	104.02	0.0029352	4.1181	0	0	0	NaN	NaN	NaN	NaN	NaN	NaN
B6VEX4;A0A0A0MRT6;Q8IZP0;H0Y6B5;B7Z836	B6VEX4	Abl interactor 1	ABI1	0	0	0	0	0	0	0	0	0	0	0.18789	0.279571	1	-0.0460021	0.410562	-0.0460021	0.246018	NaN	0.410562	0.432377	-0.00422709	NaN	NaN	-0.0460021	7	7	6	21.4	21.4	19.1	43.294	0	25.977	262200000	131990000	130210000	0.460427	NaN	0.170784	0.109528	NaN	NaN
A0A0A0MRV0;Q9P2E9;A0A087WVV2;F8W7S5;A0A087WU26;A2A2S5	A0A0A0MRV0	Ribosome-binding protein 1	RRBP1	0	0	0	0	0	0	0	0	0	0	0.073123	0.431262	0.936489	0.0178935	0.540653	0.0766919	0.213904	0.34436	0.184785	0.540653	0.568349	0.0766919	0.329069	-0.35208	14	14	14	14.5	14.5	14.5	152.45	0	83.274	515460000	258380000	257080000	0.117112	0.00166198	0.0308123	0.0284165	0.0149862	NaN
F8W6G5;A0A0A0MRW7;Q7Z2E3;C9JZ40	F8W6G5	Aprataxin	APTX	0	0	0	0	0	0	0	0	0	0	1	0.312044	1	0	0.312044	NaN	NaN	NaN	0.312044	NaN	NaN	NaN	NaN	NaN	2	2	2	15.7	15.7	15.7	22.763	0.0029155	4.0162	30295000	19693000	10602000	0.0569662	NaN	NaN	NaN	NaN	NaN
C9JHF5;A0A0A0MS29;Q9GZY8	C9JHF5	Mitochondrial fission factor	MFF	0	0	0	0	0	0	0	0	0	0	0.943129	-0.0663046	1	-0.748036	-0.0663046	-0.748036	1.04686	NaN	0.673939	NaN	-0.806548	NaN	-0.748036	NaN	4	4	4	42.8	42.8	42.8	15.627	0	7.9937	100940000	59958000	40979000	0.120694	NaN	0.0957949	NaN	NaN	0.0902916
E7ETB7;E7EQ06;A0A0A0MS31;Q14790;E7EQ01;E7EVN1;C9JB29;H7BZM4;H7C0E2	E7ETB7	Caspase-8;Caspase-8 subunit p18;Caspase-8 subunit p10	CASP8	0	0	0	0	0	0	0	0	0	0	0.430853	0.0593572	1	0.19669	0.017231	0.19669	0.105025	NaN	-0.0180643	0.178905	0.017231	NaN	NaN	0.19669	6	6	6	35.4	35.4	35.4	23.465	0	12.717	157470000	88235000	69233000	0.106114	0.0743541	0.16203	NaN	NaN	NaN
A0A0A0MS41;Q9BWM7;S4R3N9	A0A0A0MS41	Sideroflexin;Sideroflexin-3	SFXN3	0	0	0	0	0	0	0	0	0	0	0.182055	0.378513	1	0.633882	0.378513	0.633882	0.157394	NaN	0.267219	0.489808	NaN	NaN	NaN	0.633882	5	4	4	22.1	16.2	16.2	35.503	0	8.4602	866210000	494860000	371350000	0.445566	NaN	NaN	0.179234	NaN	NaN
A0A0A0MS45;J3KNI1;Q9H9E3;J3QLW1;E9PRT5;H3BSD2;H3BMV9	A0A0A0MS45	Conserved oligomeric Golgi complex subunit 4	COG4	0	0	0	0	0	0	0	0	0	0	0.649956	0.853285	1	0.553299	0.853285	0.553299	1.9689	NaN	-0.538935	NaN	2.24551	NaN	NaN	0.553299	4	4	4	7.7	7.7	7.7	87.183	0	15.071	198870000	129250000	69620000	0.672233	NaN	NaN	0.533053	NaN	NaN
Q8WU40;Q5SWX3;A0A0A0MS52;A0A0A0MT11;Q13555;H0Y6G2;H7BXS4;D6RHX9;E9PBE8;E7EQE4	Q8WU40	Calcium/calmodulin-dependent protein kinase type II subunit gamma	CAMK2G	0	0	0	0	0	0	0	0	0	0	0.111612	0.359456	0.854401	0.0718553	0.475881	0.0718553	0.227504	0.436546	0.505185	0.0973023	0.475881	NaN	-0.236829	0.38054	9	7	6	27.4	20.5	17.7	50.924	0	17.862	188660000	110060000	78602000	0.0714062	0.0268019	0.0472127	0.174471	NaN	NaN
A0A0A0MS70;H0Y4G9;A0A0A0MST0;Q99836;A0A0A0MSI9	A0A0A0MS70	Myeloid differentiation primary response protein MyD88	MYD88	0	0	0	0	0	0	0	0	0	0	0.128148	-0.648039	0.405525	-0.521059	-0.583561	-0.521059	0.445857	0.545213	-0.237931	-0.583561	-1.12262	NaN	-0.906583	-0.135535	4	4	4	15.9	15.9	15.9	34.58	0.00072587	5.2274	154710000	65019000	89694000	0.178355	0.230895	0.123236	0.142203	NaN	NaN
G3V578;H0YJT9;A0A0A0MS87;Q9UN36	G3V578	Protein NDRG2	NDRG2	0	0	0	0	0	0	0	0	0	0	1	0	1	0	NaN	NaN	NaN	NaN	NaN	NaN	NaN	NaN	NaN	NaN	1	1	1	4.9	4.9	4.9	31.093	0	13.976	0	0	0	NaN	NaN	NaN	NaN	NaN	NaN
A0A0A0MS90;Q9UIS9;K7EIN3	A0A0A0MS90	Methyl-CpG-binding domain protein 1	MBD1	0	0	0	0	0	0	0	0	0	0	1	-0.122258	1	0.490132	-0.122258	0.490132	NaN	NaN	NaN	-0.122258	NaN	0.490132	NaN	NaN	2	2	2	5.1	5.1	5.1	62.4	0.0014188	4.8514	29101000	13624000	15477000	NaN	0.0100285	NaN	NaN	NaN	NaN
A0A0A0MSB8;Q9UPT5;B4DJ07;A0A0A0MRE1;C9JKC2;B5MCY9;K7ERQ5;C9JME6	A0A0A0MSB8	Exocyst complex component 7	EXOC7	0	0	0	0	0	0	0	0	0	0	0.525348	0.347701	1	-0.0691523	0.347701	-0.0691523	0.532526	NaN	-0.028852	NaN	0.724254	NaN	NaN	-0.0691523	12	12	12	21.6	21.6	21.6	78.808	0	27.549	355270000	170100000	185160000	0.0814624	NaN	NaN	0.129031	NaN	NaN
B3KPJ4;A0A0A0MSI2;Q8IXK0;H7C528;Q8NDX5	B3KPJ4	Polyhomeotic-like protein 2	PHC2	0	0	0	0	0	0	0	0	0	0	0.718399	0.0665707	1	-0.440372	0.107162	-0.440372	0.277814	NaN	0.321856	0.107162	-0.229306	NaN	NaN	-0.440372	5	5	5	13.6	13.6	13.6	50.403	0	10.071	162800000	91598000	71205000	0.0276698	0.0105375	0.104208	0.065319	NaN	NaN
A0A0A0MSI6;B7Z1P2;Q9H4M3	A0A0A0MSI6	F-box only protein 44	FBXO44	0	0	0	0	0	0	0	0	0	0	0.099974	-0.275896	1	0.132115	-0.275896	0.132115	0.0617815	NaN	NaN	-0.319582	-0.23221	NaN	0.132115	NaN	3	3	3	29.7	29.7	29.7	19.214	0	10.998	25857000	10181000	15676000	NaN	0.0536179	0.134863	NaN	NaN	0.417515
A0A0A0MSJ9;Q15283	A0A0A0MSJ9	Ras GTPase-activating protein 2	RASA2	0	0	0	0	0	0	0	0	0	0	0.471674	0.50682	1	0	0.50682	NaN	0.655648	NaN	0.0432069	0.970434	NaN	NaN	NaN	NaN	2	2	2	3.2	3.2	3.2	96.999	0.001851	4.4629	16158000	9994600	6163100	0.21907	0.0514659	NaN	NaN	NaN	NaN
A0A0A0MSS3;Q8ND83;Q5T6P5;C9JP03;Q5T6P2;C9JD09;C9JUW9;X6RDJ2;Q5T6P1;X6RGK9;B7Z326;A0A0C4DFN6	A0A0A0MSS3	SLAIN motif-containing protein 1	SLAIN1	0	0	0	0	0	0	0	0	0	0	1	0.160759	1	-0.0210097	0.160759	-0.0210097	NaN	NaN	NaN	NaN	0.160759	NaN	NaN	-0.0210097	2	2	2	3.6	3.6	3.6	62.196	0.0014104	4.7821	11069000	4739400	6329200	NaN	NaN	0.134195	0.0866688	NaN	NaN
A0A0A0MSS8;P42330;S4R3D5;A6NHU4;S4R3Z2;Q04828;P17516	A0A0A0MSS8	Aldo-keto reductase family 1 member C3;Aldo-keto reductase family 1 member C1;Aldo-keto reductase family 1 member C4	AKR1C3;AKR1C1;AKR1C4	0	0	0	0	0	0	0	0	0	0	0.817233	-0.0779557	1	0	-0.0779557	NaN	0.373405	NaN	-0.341993	0.186081	NaN	NaN	NaN	NaN	2	2	2	9.3	9.3	9.3	36.867	0.002926	4.0748	41817000	26346000	15471000	0.311946	NaN	NaN	NaN	NaN	NaN
C9JRP1;A0A0A0MST8;E9PFN4;Q9Y6M7	C9JRP1	Anion exchange protein;Sodium bicarbonate cotransporter 3	SLC4A7	0	0	0	0	0	0	0	0	0	0	1	0.425986	1	0.254307	0.425986	0.254307	NaN	NaN	0.425986	NaN	NaN	NaN	NaN	0.254307	3	3	2	4.4	4.4	2.8	118.46	0	8.2832	192200000	108930000	83270000	0.0934324	NaN	NaN	0.0290907	NaN	NaN
A0A0A0MSU2;A0A1C7CYX1;Q6PJG2	A0A0A0MSU2	ELM2 and SANT domain-containing protein 1	ELMSAN1	0	0	0	0	0	0	0	0	0	0	1	-0.36233	1	0.0896357	-0.36233	0.0896357	NaN	NaN	NaN	NaN	-0.36233	NaN	NaN	0.0896357	2	2	2	2.2	2.2	2.2	111.83	0.0025086	4.2619	11722000	4961700	6760400	NaN	NaN	NaN	NaN	NaN	NaN
A0A0A0MSU3;Q9H9A7	A0A0A0MSU3	RecQ-mediated genome instability protein 1	RMI1	0	0	0	0	0	0	0	0	0	0	1	1.05673	1	0.197848	1.05673	0.197848	NaN	NaN	1.05673	NaN	NaN	NaN	NaN	0.197848	2	2	2	6.7	6.7	6.7	46.629	0	6.4792	10629000	6773600	3855300	0.0563346	NaN	NaN	NaN	NaN	NaN
A0A0G2JKZ1;A2AB90;A0A0G2JH37;A0A0A0MSV9;O15533;Q6P1N7;C9JA35;A0A0A0MT98;A0A140T9B2;A0A0G2JJI5	A0A0G2JKZ1	Tapasin	TAPBP	0	0	0	0	0	0	0	0	0	0	0.212475	0.154326	0.544491	0.141581	0.103564	0.141581	0.147912	0.230367	0.0384804	0.103564	0.320935	NaN	0.304475	-0.0213132	4	4	4	8.9	8.9	8.9	47.606	0	21.075	726620000	392120000	334500000	0.233429	0.0755891	0.892758	0.0118611	NaN	0.383055
Q5T025;A0A0A0MSX2;Q96M02;A0A0C4DGS3;S4R3N7;H7C3F8	Q5T025	Centrosomal protein C10orf90	C10orf90	0	0	0	0	0	0	0	0	0	0	0.0857321	-0.491741	0.153424	0.153218	-0.491741	0.153218	0.0942218	0.0532554	NaN	-0.425116	-0.558366	0.115561	0.190876	NaN	2	2	2	2.9	2.9	2.9	73.31	0.0087047	2.9212	2229500000	1023300000	1206200000	NaN	0.097063	NaN	NaN	0.0194184	0.0172219
Q5T6K7;E9PI99;A0A0A0MT00;Q5T6K5;Q13952;E9PL11	Q5T6K7	Nuclear transcription factor Y subunit gamma	NFYC	0	0	0	0	0	0	0	0	0	0	1	0.270539	1	0.183512	0.270539	0.183512	NaN	NaN	0.270539	NaN	NaN	NaN	NaN	0.183512	2	2	2	18.6	18.6	18.6	14.909	0.0013983	4.6257	97218000	57325000	39894000	0.064663	NaN	NaN	0.178658	NaN	NaN
X6R433;A0A0A0MT22;P08575;M3ZCP1;A0A075B788;E9PKH0;A0A140TA77;A0A140TA68;A0A0G2JNW2;A0A140TA57;M9MMK9	X6R433	Protein-tyrosine-phosphatase;Receptor-type tyrosine-protein phosphatase C	PTPRC	0	0	0	0	0	0	0	0	0	0	0.446118	-0.219783	0.881651	0.0169497	-0.191548	-0.0705493	0.404629	0.174173	0.169988	-0.191548	-0.63779	-0.0705493	-0.0961261	0.217524	37	37	37	37	37	37	131.13	0	260.34	11112000000	5422700000	5689000000	0.0766766	0.00929024	0.00557291	0.0406475	0.0325424	0.102553
A0A0A0MT32;Q5T073;P38571	A0A0A0MT32	Lysosomal acid lipase/cholesteryl ester hydrolase	LIPA	0	0	0	0	0	0	0	0	0	0	0.477142	0.326905	1	1.88886	0.326905	1.88886	0.430251	NaN	NaN	0.0226713	0.631138	1.88886	NaN	NaN	1	1	1	5.7	5.7	5.7	32.57	0.0065263	3.1154	69596000	40376000	29220000	NaN	0.0198862	0.0101908	NaN	NaN	NaN
A0A0A0MT33;Q9UPN6	A0A0A0MT33	Protein SCAF8	SCAF8	0	0	0	0	0	0	0	0	0	0	0.841368	0.0214864	0.732757	0.0636962	0.0214864	0.0636962	0.119412	0.201831	-0.0629506	NaN	0.105923	0.206412	NaN	-0.0790197	7	4	4	7.1	5.2	5.2	148.86	0	10.054	88786000	43164000	45622000	0.0530878	NaN	NaN	0.534533	NaN	NaN
A0A0A0MT49;A0A0U1RRF5;A0A0U1RRD6;A0A0U1RRF8;A0A0A0MSS5;F6UH26;A0A0U1RR09;A0A0U1RQE1;B1ALG1;F6T8Q0;B1ALG2;K7EP28	A0A0A0MT49		SMARCA4	0	0	0	0	0	0	0	0	0	0	0.0747511	-0.294151	0.0931572	-0.341734	-0.253963	-0.374159	0.14771	0.194522	-0.170694	-0.253963	-0.457796	-0.518005	-0.374159	-0.133037	25	25	1	20	20	1.8	188.86	0	210.08	6877100000	3361100000	3516000000	0.0649842	0.10475	0.122037	0.0845991	0.0319855	0.0413196
A0A0A0MT59;Q15014;Q5JXX1;Q5JXX2	A0A0A0MT59	Mortality factor 4-like protein 2	MORF4L2	0	0	0	0	0	0	0	0	0	0	0.82491	-0.33589	1	-0.899176	0.88614	-0.899176	2.31324	NaN	-3.00385	0.88614	1.11004	NaN	-0.899176	NaN	4	2	2	23.2	12.7	12.7	26.713	0.0090572	2.8265	64145000	14068000	50077000	NaN	NaN	NaN	NaN	NaN	NaN
A0A0A0MT60;Q5T1M5;X6RKW4	A0A0A0MT60	Peptidyl-prolyl cis-trans isomerase;FK506-binding protein 15	FKBP15	0	0	0	0	0	0	0	0	0	0	0.335544	-0.171225	0.448329	0.22013	-0.0827026	0.0603522	0.235862	0.407609	-0.0827026	0.00756926	-0.438541	0.683423	0.0603522	-0.0833836	5	5	5	7	7	7	136.27	0	24.562	235530000	111550000	123980000	0.0558127	0.0938622	0.0770624	0.656006	0.254844	NaN
C9JUH3;A0A0A0MT72;Q9BSQ5;E9PEC4	C9JUH3	Cerebral cavernous malformations 2 protein	CCM2	0	0	0	0	0	0	0	0	0	0	1	-0.318932	1	-0.232538	-0.318932	-0.232538	NaN	NaN	-0.318932	NaN	NaN	NaN	NaN	-0.232538	2	2	2	9.8	9.8	9.8	38.818	0	6.1217	38976000	17690000	21285000	1.01982	NaN	NaN	0.0766607	NaN	NaN
A0A0A0MT83;P26440;H0YKV0;H0YLC3;H7C4G6;H0YN10	A0A0A0MT83	Isovaleryl-CoA dehydrogenase, mitochondrial	IVD	0	0	0	0	0	0	0	0	0	0	0.712625	-0.297453	0.557536	-1.09189	-0.297453	-1.09189	0.867717	1.85194	0.316115	NaN	-0.911022	-2.40141	NaN	0.217625	3	3	3	8.2	8.2	8.2	46.65	0	8.4378	202450000	56860000	145590000	NaN	NaN	0.0432897	NaN	NaN	NaN
A0A0A0MTB8;Q8NI36	A0A0A0MTB8	WD repeat-containing protein 36	WDR36	0	0	0	0	0	0	0	0	0	0	0.208442	0.185926	0.665086	0.0838988	0.287376	0.218323	0.175797	0.28909	-0.0170667	0.287468	0.287376	0.2813	0.218323	-0.247928	21	21	21	31.8	31.8	31.8	99.365	0	81.661	4074400000	1904100000	2170300000	0.034136	0.590587	0.0502928	0.0403174	0.0789409	0.0535665
A0A0A0MTR7;A0A0A0MTC1;Q63HN8;I3L3H9	A0A0A0MTR7	E3 ubiquitin-protein ligase RNF213	RNF213	0	0	0	0	0	0	0	0	0	0	0.342444	-0.159871	0.569388	0.569133	-0.275192	0.569133	0.224342	1.00267	0.0986755	-0.275192	-0.303095	NaN	1.27813	-0.139862	52	52	52	13.6	13.6	13.6	591.4	0	138.53	2001400000	976210000	1025200000	0.0757177	0.114165	0.0716718	0.0392562	NaN	NaN
A0A0A0MTD1;F8VPI7;E7EPX0;E7EVJ4;E9PH62;A0A0A0MTC5;Q9NUL3;E5RJN7;A0A0A0MTC4;A0A0A0MTC6;G5EA18;E7EVI1;E5RJ67;H0YBY0;E5RFK1;E5RGQ5;E5RGT3	A0A0A0MTD1	Double-stranded RNA-binding protein Staufen homolog 2	STAU2	0	0	0	0	0	0	0	0	0	0	0.127165	0.482281	0.288299	0.59092	0.519869	0.59092	0.330253	0.406634	0.792132	0.134842	0.519869	0.878454	NaN	0.303387	7	7	7	22.2	22.2	22.2	52.009	0	21.547	321530000	203540000	117990000	0.351002	0.265217	0.345778	0.166266	NaN	NaN
A0A140TA40;A0A0A0MTG1;A0A140T8Y0;A0A140TA35;Q5ST30;B7ZL25;A0A140TA45;B4E0K6;A0A0G2JIA5;A0A140TA36;A0A0G2JL52	A0A140TA40	Valine--tRNA ligase, mitochondrial	VARS2	0	0	0	0	0	0	0	0	0	0	0.0822753	1.64623	1	-0.217107	1.64623	-0.217107	0.302567	NaN	NaN	1.43228	1.86018	NaN	NaN	-0.217107	3	3	3	3.7	3.7	3.7	118.33	0	5.9724	1003100000	950140000	52928000	NaN	2.43477	0.27483	0.304436	NaN	NaN
A0A0A0MTH3;Q13418;A0A087WWY6	A0A0A0MTH3	Integrin-linked protein kinase	ILK	0	0	0	0	0	0	0	0	0	0	0.114888	0.641919	1	0.903117	0.641919	0.903117	0.165631	NaN	0.759039	NaN	0.5248	NaN	NaN	0.903117	7	7	7	20.3	20.3	20.3	54.611	0	23.971	417450000	258430000	159020000	0.0780233	NaN	0.119359	0.0421365	NaN	NaN
A0A0A0MTH9;O14981	A0A0A0MTH9	TATA-binding protein-associated factor 172	BTAF1	0	0	0	0	0	0	0	0	0	0	0.27917	0.130943	0.205751	0.13769	0.152131	0.184515	0.154205	0.129004	0.152131	0.273459	-0.0327604	0.184515	-0.00818757	0.236741	16	16	16	13.1	13.1	13.1	206.93	0	50.079	480250000	246260000	233990000	0.09634	0.353676	0.319868	0.221805	0.29614	0.332676
A0A0A0MTI2;O14492;C9JK89	A0A0A0MTI2	SH2B adapter protein 2	SH2B2	0	0	0	0	0	0	0	0	0	0	1	0	1	-0.919531	NaN	-0.919531	NaN	NaN	NaN	NaN	NaN	NaN	NaN	-0.919531	2	2	2	3	3	3	72.286	0.0057643	3.3242	56220000	30936000	25283000	NaN	NaN	NaN	0.835388	NaN	NaN
A0A0A0MTI6;Q9NYP7	A0A0A0MTI6	Elongation of very long chain fatty acids protein;Elongation of very long chain fatty acids protein 5	ELOVL5	0	0	0	0	0	0	0	0	0	0	0.228827	-0.255874	0.132638	-0.546593	-0.144363	-0.559548	0.258704	0.384112	-0.0716254	-0.144363	-0.551633	-0.924065	-0.156168	-0.559548	2	2	2	8.4	8.4	8.4	30.742	0	20.641	1085300000	506810000	578510000	0.0271101	0.0208595	0.17025	0.646425	0.276466	0.07368
A0A0R4J2G3;A0A0A0MTJ9;Q6PIU2;H7C046	A0A0R4J2G3	Neutral cholesterol ester hydrolase 1	NCEH1	0	0	0	0	0	0	0	0	0	0	1	0.324762	1	0.120137	0.324762	0.120137	NaN	NaN	0.324762	NaN	NaN	NaN	NaN	0.120137	5	5	5	13	13	13	49.062	0	7.4445	112140000	56511000	55632000	0.148344	NaN	NaN	0.108928	NaN	NaN
A0A0A0MTL5;Q13309;D6RAG5	A0A0A0MTL5	S-phase kinase-associated protein 2	SKP2	0	0	0	0	0	0	0	0	0	0	0.499483	-0.23981	1	0	-0.23981	NaN	0.338592	NaN	-0.479231	NaN	-0.000389464	NaN	NaN	NaN	3	3	3	9.7	9.7	9.7	48.885	0.0037669	3.8378	60793000	28640000	32153000	0.0418096	NaN	0.215312	NaN	NaN	NaN
A0A0A0MTN0;Q13617;Q5T2B5;Q5T2B7	A0A0A0MTN0	Cullin-2	CUL2	0	0	0	0	0	0	0	0	0	0	0.444192	-0.0532339	0.732979	-0.0616005	-0.0217285	-0.1129	0.0975153	0.272284	0.0246339	-0.162607	-0.0217285	0.232684	-0.304585	-0.1129	13	13	13	18.7	18.7	18.7	88.505	0	35.957	1216200000	630390000	585780000	0.0556846	0.300622	0.0313614	0.0472553	0.125088	0.0156935
A0A0A0MTP6;O15357	A0A0A0MTP6	Phosphatidylinositol 3,4,5-trisphosphate 5-phosphatase 2	INPPL1	0	0	0	0	0	0	0	0	0	0	1	0	1	1.2479	NaN	1.2479	NaN	NaN	NaN	NaN	NaN	NaN	NaN	1.2479	2	2	2	2.5	2.5	2.5	126.52	0	6.1686	5015500	3072200	1943200	NaN	NaN	NaN	NaN	NaN	NaN
A0A0A0MTQ5;G3V556;P56378	A0A0A0MTQ5	6.8 kDa mitochondrial proteolipid	C14orf2;MP68	0	0	0	0	0	0	0	0	0	0	0.457591	0.161223	1	0.304897	0.161223	0.304897	0.199484	NaN	0.30228	NaN	0.0201664	NaN	NaN	0.304897	2	2	2	24.7	24.7	24.7	9.1078	0	5.9506	1424200000	744940000	679260000	0.154912	NaN	0.0116381	0.0382722	NaN	NaN
A0A0A0MTS2;P06744;K7EQ48;A0A0J9YXP8;A0A0J9YYH3;A0A0J9YX90;K7EPY4;K7EP41;K7ENA0;K7ELR7;K7ERC6;K7EIL4;K7ERK8	A0A0A0MTS2	Glucose-6-phosphate isomerase	GPI	0	0	0	0	0	0	0	0	0	0	0.939261	-0.00399402	0.6501	-0.0344445	0.0323297	0.00388749	0.0803874	0.112944	0.0323297	-0.0961328	0.051821	0.0543444	0.00388749	-0.161565	22	22	13	50.3	50.3	29.3	64.824	0	323.31	41320000000	19662000000	21659000000	0.0130354	0.0272944	0.021212	0.0119568	0.0214081	0.0132362
A0A0A6YYC7;Q96JP5;H3BTR0	A0A0A6YYC7	E3 ubiquitin-protein ligase ZFP91	ZFP91-CNTF;ZFP91	0	0	0	0	0	0	0	0	0	0	0.137893	0.196267	0.371454	-0.163638	0.196267	-0.163638	0.061079	0.152772	0.153077	NaN	0.239456	-0.271665	NaN	-0.0556121	4	4	4	13.8	13.8	13.8	59.57	0	12.059	189970000	123960000	66005000	0.595344	NaN	0.0906076	1.39105	NaN	NaN
A0A1B0GX12;A0A0B4J2E0;A0A0A6YYD5;P01733	A0A1B0GX12	T-cell receptor beta chain V region YT35	TRBV12-4;TRBV12-3	0	0	0	0	0	0	0	0	0	0	0.815611	-0.31929	1	0	-0.31929	NaN	1.51516	NaN	-1.39067	NaN	0.752087	NaN	NaN	NaN	1	1	1	11.3	11.3	11.3	13.04	0	7.8654	87653000	45311000	42342000	NaN	NaN	0.396656	NaN	NaN	NaN
A0A0A6YYG7;Q6IBW4;H0YC55	A0A0A6YYG7	Condensin-2 complex subunit H2	NCAPH2	0	0	0	0	0	0	0	0	0	0	0.487762	-0.431623	1	0.583577	0.0564384	0.583577	0.886324	NaN	-1.4547	0.0564384	0.103396	NaN	NaN	0.583577	4	4	4	14.6	14.6	14.6	66.257	0	18.094	202090000	86064000	116030000	0.865922	1.02968	0.168746	0.295117	NaN	NaN
A0A0A6YYI3;A0A0B4J1V8;Q9NQ55;A8MV53;C9J3W3;H7C446;C9JHF7	A0A0A6YYI3	Suppressor of SWI4 1 homolog	PPAN-P2RY11;PPAN	0	0	0	0	0	0	0	0	0	0	0.303275	-0.219555	0.702414	-0.0683782	-0.219555	-0.115911	0.160224	0.268668	-0.332851	NaN	-0.10626	0.220884	-0.115911	-0.310107	9	9	9	31.5	31.5	31.5	58.199	0	33.612	642840000	312580000	330270000	0.0520916	NaN	0.178584	0.218602	0.118813	0.082725
A0A0U1RR23;A0A0A6YYL1;A0A0U1RQM3;P49914	A0A0U1RR23	5-formyltetrahydrofolate cyclo-ligase	ST20-MTHFS;MTHFS	0	0	0	0	0	0	0	0	0	0	1	-0.909073	1	0	-0.909073	NaN	NaN	NaN	NaN	NaN	-0.909073	NaN	NaN	NaN	2	2	2	25.4	25.4	25.4	14.011	0.0053522	3.3576	53292000	15330000	37962000	NaN	NaN	0.237732	NaN	NaN	NaN
A0A0A6YYL4;P57737;I3L167;E7EP81;I3L2Y6;I3L442;I3L212;I3L359;I3L351;I3L1U7;I3L0X9;I3L3T0;I3L0X8;I3L1M1;I3NI06;I3L1G9;Q9Y3D7	A0A0A6YYL4	Coronin;Coronin-7	CORO7-PAM16;CORO7	0	0	0	0	0	0	0	0	0	0	0.118189	0.148004	0.937597	0.0122964	0.167654	0.0739369	0.0969436	0.240864	0.233617	0.0427403	0.167654	0.0739369	-0.253398	0.216351	16	16	16	25.2	25.2	25.2	114.16	0	72.628	819560000	399330000	420240000	0.104199	0.00264801	0.288673	0.230953	0.0107055	0.0163458
A0A0B4J1S3;H3BLT4;O15392;K7EP76;K7ELG2;K7EMW2	A0A0B4J1S3	Baculoviral IAP repeat-containing protein 5	BIRC5	0	0	0	0	0	0	0	0	0	0	0.207766	0.623011	1	-0.0082	0.623011	-0.0082	0.298208	NaN	0.412146	NaN	0.833876	NaN	NaN	-0.0082	2	2	2	27.5	27.5	27.5	16.389	0	10.122	68635000	34415000	34220000	0.0855358	NaN	NaN	0.49677	NaN	NaN
A0A0B4J1S4;A0A087X1G7;O60613;A0A0J9YX89;A0A0B4J1T0;A0A087WXL0;A8MZD0	A0A0B4J1S4	15 kDa selenoprotein	2017-09-15	0	0	0	0	0	0	0	0	0	0	0.844545	-0.0216525	1	0.211481	-0.115077	0.211481	0.168514	NaN	0.17288	-0.12276	-0.115077	NaN	NaN	0.211481	5	5	5	38.2	38.2	38.2	18.045	0	18.599	318220000	161070000	157150000	0.0967639	0.168922	0.0113973	0.614327	NaN	NaN
A0A0B4J1S8;Q9UBF8;E9PL47;F8W860;A0A0A0MSL0	A0A0B4J1S8	Phosphatidylinositol 4-kinase beta	PI4KB	0	0	0	0	0	0	0	0	0	0	1	-0.232661	1	-0.441855	-0.232661	-0.441855	NaN	NaN	-0.232661	NaN	NaN	NaN	NaN	-0.441855	3	3	3	5.1	5.1	5.1	92.723	0.0043745	3.6852	124660000	74235000	50420000	0.252378	NaN	NaN	0.0428797	NaN	NaN
F5GY88;A0A0B4J1W0;O75448;B4DDR8;F5H5K2;B9TX62;E9PFL1	F5GY88	Mediator of RNA polymerase II transcription subunit 24	MED24	0	0	0	0	0	0	0	0	0	0	1	0.456702	1	0.171206	0.456702	0.171206	NaN	NaN	0.456702	NaN	NaN	NaN	NaN	0.171206	3	3	3	3.8	3.8	3.8	112.18	0	7.6135	60514000	30525000	29989000	0.266747	NaN	NaN	0.027595	NaN	NaN
A0A0B4J220;E9PLD3;E9PRG8	A0A0B4J220	Uncharacterized protein C11orf98	C11orf98	0	0	0	0	0	0	0	0	0	0	0.533558	0.339417	1	-1.0579	0.624025	-1.0579	0.788324	NaN	-0.551688	0.945916	0.624025	NaN	NaN	-1.0579	2	2	2	21.1	21.1	21.1	14.234	0	7.4307	313830000	133550000	180280000	0.0810625	NaN	0.0744432	0.0169614	NaN	NaN
H3BUK6;A0A0B4J294;H3BP13;Q9UL33;H3BPN3;A0A0B4J286;H3BQQ8	H3BUK6	Trafficking protein particle complex subunit 2-like protein	TRAPPC2L	0	0	0	0	0	0	0	0	0	0	0.343087	1.07343	1	-0.280002	1.07343	-0.280002	0.907739	NaN	1.7153	NaN	0.431559	-0.280002	NaN	NaN	2	2	2	24.8	24.8	24.8	12.561	0	6.4702	45952000	23413000	22539000	NaN	NaN	NaN	NaN	0.329345	NaN
A0A0B4J2A0;Q9UHJ6	A0A0B4J2A0	Sedoheptulokinase	TRPV1;SHPK	0	0	0	0	0	0	0	0	0	0	0.575167	0.279453	1	0.707548	0.279453	0.707548	0.501587	NaN	-0.0752231	NaN	0.634128	NaN	NaN	0.707548	6	6	6	20.5	20.5	20.5	51.504	0	19.724	69487000	36676000	32810000	1.21293	NaN	NaN	0.579696	NaN	NaN
A0A0B4J2E5	A0A0B4J2E5			0	0	0	0	0	0	0	0	0	0	1	0	0.634546	-0.06769	NaN	-0.06769	NaN	0.148025	NaN	NaN	NaN	-0.172359	0.0369794	NaN	17	1	1	23.6	2.1	2.1	102.45	0.00072012	5.0856	27661000	11992000	15669000	NaN	NaN	NaN	NaN	NaN	0.0188285
A0A0B4J2F8;F6S314;E2QRJ6;A6NFM0;Q9H1A7;Q9GZM3;P52435;D6RAG0;E7EP90;A0A0B4J1Z8;F8WF84;E7EWC6	A0A0B4J2F8	DNA-directed RNA polymerase II subunit RPB11-b2;DNA-directed RNA polymerase II subunit RPB11-b1;DNA-directed RNA polymerase II subunit RPB11-a	POLR2J3;POLR2J;POLR2J2	0	0	0	0	0	0	0	0	0	0	0.518725	0.158906	1	-0.377624	0.158906	-0.377624	0.238351	NaN	-0.00963388	NaN	0.327446	NaN	NaN	-0.377624	2	2	2	27.8	27.8	27.8	13.074	0	8.5114	208030000	101250000	106780000	0.0492481	NaN	0.430045	0.145905	NaN	NaN
A0A0C4DFL7;Q16850;H7C0D0	A0A0C4DFL7	Lanosterol 14-alpha demethylase	CYP51A1	0	0	0	0	0	0	0	0	0	0	1	0	0.181081	-0.483925	NaN	-0.540965	NaN	0.415361	NaN	NaN	NaN	-0.0429907	-0.540965	-0.867817	9	9	9	19.8	19.8	19.8	57.278	0	31.551	427090000	177510000	249580000	NaN	NaN	NaN	0.0322829	0.097546	0.672502
A0A0C4DFL8;F5GX28;O94953	A0A0C4DFL8	Lysine-specific demethylase 4B	KDM4B	0	0	0	0	0	0	0	0	0	0	1	0	1	0.0436161	NaN	0.0436161	NaN	NaN	NaN	NaN	NaN	NaN	NaN	0.0436161	1	1	1	1.6	1.6	1.6	121.9	0.0090423	2.8153	5804300	1594100	4210300	NaN	NaN	NaN	NaN	NaN	NaN
G3V267;G3V5T0;A0A0C4DFM0;A0A0A0MR33;G3V4T6;O43708;H0YJN8	G3V267	Maleylacetoacetate isomerase	GSTZ1	0	0	0	0	0	0	0	0	0	0	1	0.489342	1	0.819623	0.489342	0.819623	NaN	NaN	0.489342	NaN	NaN	NaN	NaN	0.819623	3	3	3	24.3	24.3	24.3	21.074	0	10.131	429460000	243470000	185990000	0.162442	NaN	NaN	0.645445	NaN	NaN
A0A0C4DFM1;Q92544;F8WCN2;F2Z2L1	A0A0C4DFM1	Transmembrane 9 superfamily member 4	TM9SF4	0	0	0	0	0	0	0	0	0	0	0.942768	0.0200982	1	0.216384	-0.0223323	0.216384	0.429386	NaN	0.469124	-0.0223323	-0.386497	NaN	NaN	0.216384	6	6	6	14.7	14.7	14.7	72.54	0	19.889	289100000	130160000	158940000	0.209645	NaN	0.0955629	0.142976	NaN	NaN
A0A0C4DFM2;Q6ZN55	A0A0C4DFM2	Zinc finger protein 574	ZNF574	0	0	0	0	0	0	0	0	0	0	1	0.507834	1	-0.557876	0.507834	-0.557876	NaN	NaN	0.507834	NaN	NaN	NaN	NaN	-0.557876	3	3	3	4.3	4.3	4.3	108.7	0	5.7699	184840000	127050000	57786000	0.80154	NaN	NaN	0.819876	NaN	NaN
E9PKY2;A0A0C4DFM7;Q5TAX3;X6R5G7;E9PRG2;E9PKX1	E9PKY2	Terminal uridylyltransferase 4	ZCCHC11	0	0	0	0	0	0	0	0	0	0	1	0.113263	1	0.145893	0.113263	0.145893	NaN	NaN	0.113263	NaN	NaN	NaN	NaN	0.145893	2	2	2	3.5	3.5	3.5	135.98	0.005381	3.4468	5129700	3023700	2106000	0.0474774	NaN	NaN	NaN	NaN	NaN
A0A0C4DFP4;Q96IV0;H0Y2P2;C9JU75	A0A0C4DFP4	Peptide-N(4)-(N-acetyl-beta-glucosaminyl)asparagine amidase	NGLY1	0	0	0	0	0	0	0	0	0	0	1	0.11048	1	0.178943	0.11048	0.178943	NaN	NaN	0.11048	NaN	NaN	NaN	NaN	0.178943	5	5	5	8.2	8.2	8.2	72.011	0	9.1898	127020000	66348000	60674000	0.0509405	NaN	NaN	0.282008	NaN	NaN
A0A0C4DFT3;Q12959;E7EQD7	A0A0C4DFT3	Disks large homolog 1	DLG1	0	0	0	0	0	0	0	0	0	0	1	0.0119952	1	-0.224411	0.0119952	-0.224411	NaN	NaN	0.0119952	NaN	NaN	NaN	NaN	-0.224411	2	2	2	4	4	4	99.813	0.0039656	3.7713	15087000	6860700	8226100	NaN	NaN	NaN	NaN	NaN	NaN
A0A0C4DFU2;P04179;F5H3C5;F5H4R2;A0A0C4DFU1;F5GYZ5;G8JLJ2;A0A0C4DG56	A0A0C4DFU2	Superoxide dismutase;Superoxide dismutase [Mn], mitochondrial	SOD2	0	0	0	0	0	0	0	0	0	0	0.123848	0.290414	0.121767	0.141137	0.27991	0.107679	0.195687	0.0941273	0.10019	0.27991	0.491141	0.247422	0.068309	0.107679	5	5	5	19.8	19.8	19.8	24.75	0	117.3	1587200000	865930000	721240000	0.0297835	0.0625876	0.00960691	0.105844	0.147914	0.0689549
H0YBE7;A0A0C4DFV1;H0YBU6;Q86UR5;E5RGM0;Q9UJD0	H0YBE7	Regulating synaptic membrane exocytosis protein 1;Regulating synaptic membrane exocytosis protein 3	RIMS1;RIMS3	0	0	0	0	0	0	0	0	0	0	1	0	0.376301	-1.74999	NaN	-1.74999	NaN	1.66098	NaN	NaN	NaN	-0.575506	NaN	-2.92448	2	2	2	4.4	4.4	4.4	67.582	0.0067227	3.1	146060000	52402000	93658000	NaN	NaN	NaN	NaN	NaN	NaN
A0A0C4DFX3;Q9Y6C2	A0A0C4DFX3	EMILIN-1	EMILIN1	0	0	0	0	0	0	0	0	0	0	1	0	1	-0.163885	NaN	-0.163885	NaN	NaN	NaN	NaN	NaN	NaN	-0.163885	NaN	1	1	1	0.9	0.9	0.9	106.69	0.009826	2.7685	22219000	8895700	13324000	NaN	NaN	NaN	NaN	NaN	NaN
A0A0C4DG02;Q9Y6K1;F8WE91;Q9UBC3	A0A0C4DG02	DNA (cytosine-5)-methyltransferase 3A	DNMT3A	0	0	0	0	0	0	0	0	0	0	0.0956508	-0.264531	1	0	-0.20964	NaN	0.152899	NaN	-0.20964	-0.146655	-0.437298	NaN	NaN	NaN	7	7	7	10.3	10.3	10.3	77.816	0	23.249	143020000	72778000	70247000	0.12961	NaN	0.174123	NaN	NaN	NaN
C9J9K3;A0A0C4DG17;P08865;F8WD59	C9J9K3	40S ribosomal protein SA	RPSA	0	0	0	0	0	0	0	0	0	0	0.38616	-0.0735111	0.301219	-0.0312122	-0.126242	-0.0230882	0.115786	0.0391327	-0.153546	-0.126242	0.0592549	-0.0737692	-0.0230882	0.00322079	16	16	16	71.1	71.1	71.1	29.404	0	323.31	68964000000	32346000000	36617000000	0.0477835	0.00476681	0.0237981	0.0193226	0.0262669	0.0335905
E9PEZ7;E7EW77;E7EP65;A0A0C4DG21;F8WAL6;Q9NYB9;F8WBL5;F8WEB9;E7EUA1;F8WAU3;F8WCD7;F8WAZ8	E9PEZ7	Abl interactor 2	ABI2	0	0	0	0	0	0	0	0	0	0	0.340642	0.357876	1	0	0.628252	NaN	0.499777	NaN	0.628252	-0.218843	0.664219	NaN	NaN	NaN	4	3	3	10.9	9	9	49.25	0	11.609	21293000	11446000	9846200	NaN	NaN	NaN	NaN	NaN	NaN
A0A0C4DG40;Q8NF91;E7ENN3;H0Y325;E9PEL9;F5H422;F5GXQ8	A0A0C4DG40	Nesprin-1	SYNE1	0	0	0	0	0	0	0	0	0	0	1	0.871931	1	-0.348006	0.871931	-0.348006	NaN	NaN	0.871931	NaN	NaN	NaN	NaN	-0.348006	4	3	3	0.4	0.3	0.3	1005.2	0.0087246	2.94	35004000	16478000	18526000	2.13698	NaN	NaN	NaN	NaN	NaN
A0A0U1RRM5;A0A0C4DG54;Q5R372	A0A0U1RRM5	Rab GTPase-activating protein 1-like	RABGAP1L	0	0	0	0	0	0	0	0	0	0	0.140955	0.434109	0.152871	0.755833	0.518197	0.755833	0.316821	0.261727	0.083727	0.518197	0.700404	NaN	0.940902	0.570764	4	4	4	21.8	21.8	21.8	28.417	0	7.2605	178570000	89245000	89327000	0.0481908	0.00841529	NaN	0.19669	NaN	0.106351
A0A0C4DG62;F8WCT1;Q66PJ3;F5GYV5;H7BZV4;F8WEP2;A0A0C4DH18;F5H7X4	A0A0C4DG62	ADP-ribosylation factor-like protein 6-interacting protein 4	ARL6IP4	0	0	0	0	0	0	0	0	0	0	0.194783	-0.370607	1	0.101505	-0.267116	0.101505	0.334262	NaN	-0.267116	-0.744375	-0.100331	NaN	NaN	0.101505	4	4	4	25.7	25.7	25.7	24.591	0	8.4574	256350000	117380000	138970000	0.226769	0.156043	0.0726873	0.11285	NaN	NaN
A0A0C4DG88;P14859;Q9UKI9;H0YLC5;A0A0A0MT46	A0A0C4DG88	POU domain protein;POU domain, class 2, transcription factor 1;POU domain, class 2, transcription factor 3	POU2F1;POU2F3	0	0	0	0	0	0	0	0	0	0	1	0.548735	0.0787109	0.505922	0.548735	0.505922	NaN	0.0889148	NaN	0.548735	NaN	0.568794	0.44305	NaN	4	1	1	9.6	3.2	3.2	58.683	0	12.851	75639000	39740000	35899000	NaN	0.0558185	NaN	NaN	NaN	0.255649
A0A0C4DG89;D6RJA6	A0A0C4DG89		DDX46	0	0	0	0	0	0	0	0	0	0	0.0750592	0.165764	0.349685	-0.0197516	0.163575	-0.0310214	0.083432	0.0282583	0.163575	0.0834481	0.250269	-0.0310214	-0.0406361	0.0124026	30	30	1	31.2	31.2	1.9	117.46	0	200.14	6966700000	3399800000	3566900000	0.0166363	0.0446262	0.0173512	0.039443	0.0418315	0.0258855
A0A0C4DGA2;O75521;F1LLU7;F8WAW4;C9JB63;F8W6J1	A0A0C4DGA2	Enoyl-CoA delta isomerase 2, mitochondrial	ECI2	0	0	0	0	0	0	0	0	0	0	0.636414	0.0562104	0.235696	0.61497	-0.036453	0.61497	0.176387	0.337555	0.259616	-0.036453	-0.0545323	0.376283	NaN	0.853658	8	8	8	27.7	27.7	27.7	40.183	0	51.808	1021900000	620550000	401370000	0.0637611	0.0698333	0.0249498	0.711722	NaN	NaN
A0A0C4DGA6;Q14527;H7C5K0	A0A0C4DGA6	Helicase-like transcription factor	HLTF	0	0	0	0	0	0	0	0	0	0	0.967094	0.00766744	1	-0.160017	0.0876567	-0.160017	0.285221	NaN	0.0876567	0.244354	-0.309008	NaN	NaN	-0.160017	16	16	16	19.8	19.8	19.8	113.86	0	41.628	712920000	359910000	353010000	0.186858	0.0482597	0.134537	0.137541	NaN	NaN
A0A0C4DGF2;Q8WZ60	A0A0C4DGF2	Kelch-like protein 6	KLHL6	0	0	0	0	0	0	0	0	0	0	1	0	0.0805798	-0.488318	NaN	-0.349959	NaN	0.255819	NaN	NaN	NaN	-0.349959	-0.78352	-0.331476	2	2	2	3.9	3.9	3.9	69.155	0	7.7711	67388000	23896000	43492000	NaN	NaN	NaN	0.100126	0.0613021	0.3614
F5GWX5;A0A0C4DGG9;Q14839;F5H6N4;F6T542	F5GWX5	Chromodomain-helicase-DNA-binding protein 4	CHD4	0	0	0	0	0	0	0	0	0	0	0.477698	0.100353	0.531175	-0.0513085	0.165751	-0.0150864	0.20067	0.118394	-0.124857	0.260167	0.165751	-0.0150864	0.0447427	-0.183582	55	55	40	38	38	28.6	217.1	0	323.31	11813000000	5614200000	6198900000	0.0147246	0.0398017	0.0850914	0.0265675	0.0298406	0.0221814
A0A0C4DGI9;J3KPG5;F8VU39;Q9UIF9	A0A0C4DGI9	Bromodomain adjacent to zinc finger domain protein 2A	BAZ2A	0	0	0	0	0	0	0	0	0	0	1	-0.0806526	1	0	-0.0806526	NaN	NaN	NaN	NaN	NaN	-0.0806526	NaN	NaN	NaN	1	1	1	1.8	1.8	1.8	94.569	0	10.939	16436000	4464500	11971000	NaN	NaN	0.00540215	NaN	NaN	NaN
A0A0C4DGN6;Q9Y2X7;J3QRU8;J3QLH1;J3QQI0;J3QL89	A0A0C4DGN6	ARF GTPase-activating protein GIT1	GIT1	0	0	0	0	0	0	0	0	0	0	0.448139	0.171696	1	0.2803	0.0194335	0.2803	0.317767	NaN	0.0194335	-0.0412883	0.536943	NaN	NaN	0.2803	14	14	11	29.2	29.2	24.4	83.131	0	31.912	665950000	371240000	294710000	0.203399	0.503413	NaN	0.188612	NaN	NaN
A0A0C4DGP2;A0A0C4DGP5;Q86Y91;Q8NI77	A0A0C4DGP2	Kinesin-like protein;Kinesin-like protein KIF18B	KIF18B	0	0	0	0	0	0	0	0	0	0	1	-0.120891	1	-0.0949116	-0.120891	-0.0949116	NaN	NaN	-0.120891	NaN	NaN	NaN	NaN	-0.0949116	3	3	3	5.3	5.3	5.3	91.054	0.001397	4.6028	36358000	17605000	18753000	0.444503	NaN	NaN	0.337799	NaN	NaN
A0A0C4DGQ5;P04632;K7ELJ7;A0A075B7C0;U3KQE2;K7EIV0;K7EKD8;K7EM73;U3KPR7;K7EMQ1;Q96L46;K7ES78	A0A0C4DGQ5	Calpain small subunit 1	CAPNS1	0	0	0	0	0	0	0	0	0	0	0.693779	-0.0422345	0.239992	0.12064	-0.0906078	0.117908	0.160804	0.12635	0.137203	-0.0906078	-0.173299	0.248334	0.117908	-0.00432164	10	10	10	48.8	48.8	48.8	33.786	0	87.574	3210100000	1523500000	1686700000	0.0231094	0.0546018	0.0107655	0.00837182	0.207362	0.0725274
A0A0C4DGQ6;Q96P16;K7EP82	A0A0C4DGQ6	Regulation of nuclear pre-mRNA domain-containing protein 1A	RPRD1A	0	0	0	0	0	0	0	0	0	0	0.381457	-0.114509	1	-0.350837	-0.0747804	-0.350837	0.178156	NaN	-0.309176	0.0404287	-0.0747804	NaN	NaN	-0.350837	7	5	5	33.6	20.8	20.8	32.916	0	10.393	510000000	264100000	245910000	0.0811507	0.0470913	0.190192	0.273447	NaN	NaN
A0A0C4DGS0;P56556;R4GN43	A0A0C4DGS0	NADH dehydrogenase [ubiquinone] 1 alpha subcomplex subunit 6	NDUFA6	0	0	0	0	0	0	0	0	0	0	0.783531	-0.0911823	0.183531	-0.245972	-0.366812	-0.332317	0.503661	0.21304	-0.366812	0.490136	-0.396871	-0.332317	-0.00331442	-0.402286	4	4	4	35.2	35.2	35.2	15.136	0	7.9548	805120000	350870000	454250000	0.0626562	1.14892	0.00193694	0.0260324	0.251353	NaN
A0A0C4DGS1;P39656;U3KQ84	A0A0C4DGS1	Dolichyl-diphosphooligosaccharide--protein glycosyltransferase 48 kDa subunit	DDOST	0	0	0	0	0	0	0	0	0	0	0.856308	0.0102747	0.0868776	0.210132	-0.0384094	0.204958	0.0866663	0.114904	-0.0411028	0.110336	-0.0384094	0.327536	0.204958	0.0979032	12	12	12	41.9	41.9	41.9	48.799	0	198.94	7582000000	3827700000	3754300000	0.122939	0.170271	0.0636031	0.0499199	0.0062983	0.0848848
A0A0C4DGS5;Q08379;A0A087WYC0;B7ZC06	A0A0C4DGS5	Golgin subfamily A member 2	GOLGA2	0	0	0	0	0	0	0	0	0	0	0.693551	0.0691013	1	-0.00920381	-0.0648829	-0.00920381	0.26288	NaN	-0.0648829	-0.0997929	0.37198	NaN	NaN	-0.00920381	4	4	4	6	6	6	111.66	0	28.101	191150000	88824000	102330000	0.0899097	0.294795	0.107032	0.097868	NaN	NaN
A0A0C4DGS9;Q9Y6K0	A0A0C4DGS9	Choline/ethanolaminephosphotransferase 1	CEPT1	0	0	0	0	0	0	0	0	0	0	1	0.555143	1	0.0987527	0.555143	0.0987527	NaN	NaN	0.555143	NaN	NaN	NaN	NaN	0.0987527	1	1	1	3.9	3.9	3.9	31.293	0.0016245	4.5187	85869000	44930000	40939000	0.0824324	NaN	NaN	1.26251	NaN	NaN
A0A0C4DGV3;B7Z8V7;Q4G0N4;D6RHI4	A0A0C4DGV3	NAD kinase 2, mitochondrial	NADK2	0	0	0	0	0	0	0	0	0	0	1	0.949812	1	0.200714	0.949812	0.200714	NaN	NaN	0.949812	NaN	NaN	NaN	NaN	0.200714	4	4	4	22.7	22.7	22.7	28.255	0	8.2784	91036000	42862000	48174000	1.73657	NaN	NaN	NaN	NaN	NaN
A0A0C4DGV9;P49917	A0A0C4DGV9	DNA ligase;DNA ligase 4	LIG4	0	0	0	0	0	0	0	0	0	0	1	0.582318	1	0	0.582318	NaN	NaN	NaN	0.582318	NaN	NaN	NaN	NaN	NaN	2	2	2	2.6	2.6	2.6	96.214	0.0085221	2.9526	17967000	11573000	6393800	0.0603319	NaN	NaN	NaN	NaN	NaN
A0A0C4DH01;Q9NVU0	A0A0C4DH01	DNA-directed RNA polymerase III subunit RPC5	POLR3E	0	0	0	0	0	0	0	0	0	0	0.513617	-0.357983	1	-0.332393	-0.357983	-0.332393	0.528399	NaN	-0.731618	NaN	0.0156511	NaN	NaN	-0.332393	4	4	4	8.2	8.2	8.2	75.773	0	7.0373	167590000	74667000	92921000	0.339907	NaN	0.0820462	0.107263	NaN	NaN
J3QR29;A0A0D9SEI3;B7ZVY7;A0A0D9SER5;A0A0D9SEN2;J3QR44;P21127;Q5QPR4;Q5QPR3;Q9UQ88;Q13882	J3QR29	Cyclin-dependent kinase 11B;Cyclin-dependent kinase 11A	CDK11B;CDC2L1;CDK11A	0	0	0	0	0	0	0	0	0	0	0.603185	0.0559917	0.324047	0.871847	0.0696335	0.708535	0.158626	1.16414	0.0696335	-0.109015	0.207356	2.10901	0.708535	-0.20201	14	14	14	20.5	20.5	20.5	87.109	0	54.577	2173000000	1295800000	877260000	0.0384985	0.197139	0.135903	0.0237741	2.93126	0.313192
A0A0D9SEM9	A0A0D9SEM9		DDX39A	0	0	0	0	0	0	0	0	0	0	1	0.468491	1	0.392459	0.468491	0.392459	NaN	NaN	NaN	0.468491	NaN	NaN	NaN	0.392459	6	1	1	53.1	10.4	10.4	10.925	1	-2	117760000	62284000	55475000	NaN	NaN	NaN	NaN	NaN	NaN
E7EXA6;A0A0D9SF58;Q8WVB6;F8WCC1	E7EXA6	Chromosome transmission fidelity protein 18 homolog	CHTF18	0	0	0	0	0	0	0	0	0	0	0.369469	0.284501	0.532011	0.136531	0.301841	0.0408846	0.428921	0.315765	0.704489	0.301841	-0.152827	0.0408846	0.489062	-0.120352	9	9	9	12.8	12.8	12.8	107.43	0	29.46	321530000	161900000	159630000	0.211365	0.151533	0.754507	0.0476694	0.443025	0.269326
A0A0D9SF70;G5E9L0;Q8N6H7;E9PQP3;H0YDN9;E9PIY6;E9PMU9;E9PMR9;E9PM63;H0YF45;H0YDX1;E9PJT7;E9PK28;E9PN48	A0A0D9SF70	ADP-ribosylation factor GTPase-activating protein 2	ARFGAP2	0	0	0	0	0	0	0	0	0	0	0.0565606	-0.244818	0.571402	-0.111324	-0.270589	0.0254965	0.10537	0.287416	-0.270589	-0.128953	-0.334911	0.0254965	0.0821201	-0.44159	10	10	10	35.3	35.3	35.3	42.153	0	46.16	977360000	456660000	520700000	0.21212	0.279752	NaN	0.172345	0.105655	0.142085
A0A0D9SFB1;A0A0U1RQP1;A0A0D9SFE4;Q05193;A0A1B0GU67;A0A1B0GUX5	A0A0D9SFB1	Dynamin-1	DNM1	0	0	0	0	0	0	0	0	0	0	1	0.602416	1	0	0.602416	NaN	NaN	NaN	0.602416	NaN	NaN	NaN	NaN	NaN	6	1	1	8.1	2.3	2.3	94.016	0.0037677	3.8391	11272000	8211300	3061100	NaN	NaN	NaN	NaN	NaN	NaN
A0A0D9SFK2;Q92614;H0YEV9	A0A0D9SFK2	Unconventional myosin-XVIIIa	MYO18A	0	0	0	0	0	0	0	0	0	0	0.0901421	-0.245008	1	0.241782	-0.295114	0.241782	0.136841	NaN	-0.0901759	-0.295114	-0.349733	NaN	NaN	0.241782	34	34	34	24.8	24.8	24.8	231.1	0	162.25	2214600000	1156800000	1057900000	0.0683261	0.0499635	0.0128885	0.0980497	NaN	NaN
A0A0X1KG75;A0A0D9SG04;Q53SF7;A0A0B4J1Z0;H7C1G2	A0A0X1KG75	Cordon-bleu protein-like 1	COBLL1	0	0	0	0	0	0	0	0	0	0	1	0	0.209178	0.236938	NaN	0.354846	NaN	0.224587	NaN	NaN	NaN	0.378015	0.354846	-0.0220482	3	3	3	3.3	3.3	3.3	127.83	0.0020671	4.3505	54039000	23894000	30144000	NaN	NaN	NaN	0.158605	0.0273489	0.0402444
A0A0D9SG79;Q9NZ09	A0A0D9SG79	Ubiquitin-associated protein 1	UBAP1	0	0	0	0	0	0	0	0	0	0	1	0	1	-0.363003	NaN	-0.363003	NaN	NaN	NaN	NaN	NaN	NaN	NaN	-0.363003	2	2	2	5.7	5.7	5.7	57.854	0.006689	3.0393	11987000	3610800	8376300	NaN	NaN	NaN	0.0241529	NaN	NaN
Q5JRC6;A0A0D9SGE8;Q8IWS0	Q5JRC6	PHD finger protein 6	PHF6	0	0	0	0	0	0	0	0	0	0	0.181382	0.114283	0.167254	0.211359	0.14358	0.270527	0.0982003	0.172105	0.14358	0.1945	0.00476833	0.346075	0.270527	0.0174755	9	9	9	39.5	39.5	39.5	36.43	0	42.061	2275000000	1153800000	1121200000	0.112131	0.0238022	0.00898639	0.0404129	0.151807	0.114614
A0A0D9SGF6;A0A0D9SF54;A0A0D9SFF6;A0A1B0GTB7;A0A0D9SFH4;A0A1B0GW19;A0A1B0GWE2;A0A1B0GUH3;A0A1B0GV13	A0A0D9SGF6		SPTAN1	0	0	0	0	0	0	0	0	0	0	0.572733	0.23211	1	0	0.283852	NaN	0.601547	NaN	0.806115	0.283852	-0.393636	NaN	NaN	NaN	126	1	1	62.3	0.8	0.8	287.6	0.0044004	3.7465	256190000	155170000	101020000	0.0547397	0.108881	NaN	NaN	NaN	NaN
A0A0D9SGG1;Q13094;E7ESF6;E5RKA2	A0A0D9SGG1	Lymphocyte cytosolic protein 2	LCP2	0	0	0	0	0	0	0	0	0	0	0.539177	-0.236756	1	0	-0.0490318	NaN	0.558441	NaN	0.203635	-0.0490318	-0.864871	NaN	NaN	NaN	9	9	9	20.8	20.8	20.8	60.143	0	15.715	263980000	127660000	136330000	0.885564	0.573109	0.120419	NaN	NaN	NaN
A0A0G2JH68;O60610;A0A140T8Z0;H9KV28;B4E2I7;E5RJ79;H7C2W8	A0A0G2JH68	Protein diaphanous homolog 1	DIAPH1	0	0	0	0	0	0	0	0	0	0	0.396968	-0.0558926	0.371211	-0.0471507	-0.066765	-0.0875986	0.0905542	0.0714121	0.0396069	-0.066765	-0.14052	-0.0891574	0.035304	-0.0875986	44	44	44	44.8	44.8	44.8	141.36	0	323.31	10818000000	5565200000	5252600000	0.0246528	0.0165579	0.0334076	0.0632568	0.00316466	0.0242425
A0A0G2JHC2;Q6NYC8	A0A0G2JHC2	Phostensin	PPP1R18	0	0	0	0	0	0	0	0	0	0	1	0.31351	0.768079	0.119831	0.31351	0.447332	NaN	0.615558	0.31351	NaN	NaN	0.447332	0.502403	-0.590243	5	5	5	17.3	17.3	17.3	68.041	0	16.998	129740000	70159000	59577000	0.069979	NaN	NaN	0.151221	0.129691	NaN
A0A0G2JIS2;Q96KQ7;A0A0G2JRR0;A0A0G2JRN8;A2ABF8;A0A0G2JIR1;A2ABF9;A0A0G2JK64	A0A0G2JIS2	Histone-lysine N-methyltransferase EHMT2	EHMT2	0	0	0	0	0	0	0	0	0	0	0.127521	-0.341089	1	0.0329725	-0.341089	0.0329725	0.097937	NaN	NaN	-0.271837	-0.410341	NaN	NaN	0.0329725	3	3	3	4.4	4.4	4.4	129.03	0	8.4412	74850000	28030000	46820000	NaN	0.00616811	NaN	0.181047	NaN	NaN
A0A0G2JIW1;P0DMV9;P0DMV8;V9GZ37	A0A0G2JIW1	Heat shock 70 kDa protein 1B;Heat shock 70 kDa protein 1A	HSPA1B;HSPA1A	0	0	0	0	0	0	0	0	0	0	0.0772345	0.298935	0.0519343	0.382808	0.214592	0.442689	0.152897	0.157296	0.214592	0.206785	0.475428	0.501369	0.442689	0.204366	24	22	13	50.9	47.8	27.9	70.108	0	323.31	22183000000	11266000000	10917000000	0.0416657	0.0227696	0.00409903	0.0243402	0.0568022	0.0654042
A2ACR1;A0A0G2JJA7;P28065;A2ACR0;A0A0G2JJQ0;A0A0G2JJ13;A0A0G2JHI2	A2ACR1	Proteasome subunit beta type;Proteasome subunit beta type-9	PSMB9	0	0	0	0	0	0	0	0	0	0	0.335451	0.377791	1	0.200714	0.377791	0.200714	0.310839	NaN	0.157995	NaN	0.597588	NaN	NaN	0.200714	4	4	4	29.1	29.1	29.1	20.96	0	18.056	765440000	424870000	340560000	0.03723	NaN	0.328932	0.0303088	NaN	NaN
A0A182DWF4;A0A0G2JJV3;Q5EP54;A0A140T8Z3;A0A0G2JII1;A0A182DWG2;A0A140T9A5;A0A140T966;A0A182DWF5;A0A140T9Q1;A0A140T928;P04440;H0Y7G7;A0A140T9P1;A0A140T976;A0A140T8Z7;H0Y5P2;A0A140T9Y0;A0A140T9P7;A0A140T9I3	A0A182DWF4	HLA class II histocompatibility antigen, DP beta 1 chain	HLA-DPB1	0	0	0	0	0	0	0	0	0	0	1	0	1	0.341336	NaN	0.341336	NaN	NaN	NaN	NaN	NaN	NaN	NaN	0.341336	4	2	2	18.9	10.5	10.5	25.897	0.0020623	4.3223	107580000	45622000	61954000	NaN	NaN	NaN	0.0716572	NaN	NaN
A0A0G2JK44;P25440;H0Y6K2;A0A140T9E9;U3KQA6;A0A0G2JHL0;A0A140T9V2;A0A140T9F7;A0A0G2JHN8;A0A140T9I1;E9PIQ3;E9PKQ9;H0Y799;A0A140T9X8	A0A0G2JK44	Bromodomain-containing protein 2	BRD2	0	0	0	0	0	0	0	0	0	0	0.0633119	0.898647	0.277579	0.42138	1.02511	0.476626	0.411445	0.49396	0.438816	1.02511	1.23202	0.476626	0.885394	-0.0978804	16	16	14	23.6	23.6	21.1	92.065	0	39.228	1684800000	992030000	692780000	0.147575	0.00313497	0.071897	0.0557231	0.178545	0.921992
A0A0G2JNZ5;A0A0G2JNZ0;A0A0G2JLB3;P04062	A0A0G2JNZ5	Glucosylceramidase	GBA	0	0	0	0	0	0	0	0	0	0	1	0	0.900841	0.0838779	NaN	0.0838779	NaN	0.755405	NaN	NaN	NaN	0.61803	NaN	-0.450274	2	2	2	5.1	5.1	5.1	50.263	0.00095329	4.9598	16424000	7823400	8600600	NaN	NaN	NaN	NaN	NaN	NaN
A0A0G2JMH6;P01903;Q30118;A0A0G2JH46;Q5Y7H0	A0A0G2JMH6	HLA class II histocompatibility antigen, DR alpha chain	HLA-DRA	0	0	0	0	0	0	0	0	0	0	1	-1.0827	0.085868	0.573286	-1.0827	0.708746	NaN	0.311393	-1.0827	NaN	NaN	0.794006	0.708746	0.217105	6	6	5	29.5	29.5	24.8	28.621	0	161.81	10628000000	5414700000	5213200000	0.213033	NaN	NaN	0.0216748	0.00815419	0.0356284
I3L170;A0A0G2JQJ7;A0A0G2JPD5;A0A0G2JS76;A0A0G2JMX7;P10636	I3L170	Microtubule-associated protein;Microtubule-associated protein tau	MAPT	0	0	0	0	0	0	0	0	0	0	1	1.78036	1	0	1.78036	NaN	NaN	NaN	1.78036	NaN	NaN	NaN	NaN	NaN	3	3	3	11.1	11.1	11.1	35.671	0	6.3243	33487000	27341000	6146500	0.304886	NaN	NaN	NaN	NaN	NaN
A0A0G2JNZ2;A0A0G2JPP5;Q14160;A0A0G2JMS7;H0YCG0;Q5T0G3	A0A0G2JNZ2	Protein scribble homolog	SCRIB	0	0	0	0	0	0	0	0	0	0	0.387354	-0.0464284	1	-0.0340749	-0.0101622	-0.0340749	0.0733573	NaN	0.0017323	-0.130855	-0.0101622	NaN	NaN	-0.0340749	10	10	8	9.7	9.7	8.3	174.91	0	31.907	459640000	229160000	230490000	0.06769	0.236148	0.585039	0.03383	NaN	NaN
A0A140TA49;A0A140TA44;A0A140TA32;A0A0G2JPR0;P0C0L4;F5GXS0;A0A140TA29;A0A0G2JL54;P0C0L5	A0A140TA49	Complement C4-A;Complement C4 beta chain;Complement C4-A alpha chain;C4a anaphylatoxin;C4b-A;C4d-A;Complement C4 gamma chain;Complement C4-B;Complement C4 beta chain;Complement C4-B alpha chain;C4a anaphylatoxin;C4b-B;C4d-B;Complement C4 gamma chain	C4A;C4B	0	0	0	0	0	0	0	0	0	0	1	-0.592314	1	0	-0.592314	NaN	NaN	NaN	NaN	NaN	-0.592314	NaN	NaN	NaN	5	1	1	3.7	0.8	0.8	187.79	0.006696	3.0656	253910000	98078000	155830000	NaN	NaN	0.102062	NaN	NaN	NaN
A0A0G2JQW1;A0A0J9YXQ9;Q53QD4;Q8WVT3;H7C373;H7C1E5;H7C2F7;H7C0T3	A0A0G2JQW1	Trafficking protein particle complex subunit 12	CGI-87;TRAPPC12	0	0	0	0	0	0	0	0	0	0	1	0	1	0.147538	NaN	0.147538	NaN	NaN	NaN	NaN	NaN	NaN	NaN	0.147538	3	3	3	13.2	13.2	13.2	40.703	0.00024661	5.5751	25016000	9332800	15683000	NaN	NaN	NaN	0.0516946	NaN	NaN
A0A0G2JR38;E9PHT6;Q9NVE7;H0YA31;H0YA26	A0A0G2JR38	Pantothenate kinase 4	PANK4	0	0	0	0	0	0	0	0	0	0	1	0	0.138098	0.251955	NaN	0.251955	NaN	0.0785297	NaN	NaN	NaN	0.196426	NaN	0.307484	3	3	3	5	5	5	81.385	0	22.406	42151000	17017000	25134000	NaN	NaN	NaN	0.260093	NaN	NaN
A0A0J9YYL3;A0A0J9YVP6;A0A0J9YVR6;E9PQ56;E9PN18;E9PMU7;H0YCP8	A0A0J9YYL3		PUF60	0	0	0	0	0	0	0	0	0	0	1	-0.432425	1	-0.780946	-0.432425	-0.780946	NaN	NaN	NaN	NaN	-0.432425	NaN	NaN	-0.780946	16	1	1	46.7	3.8	3.8	54.626	0.0068865	3.0108	73022000	28894000	44128000	NaN	NaN	NaN	0.164575	NaN	NaN
A0A0J9YW64;A6NIW2;Q5JSL3	A0A0J9YW64	Dedicator of cytokinesis protein 11	DOCK11	0	0	0	0	0	0	0	0	0	0	1	-1.90084	1	0.0868658	-1.90084	0.0868658	NaN	NaN	-1.90084	NaN	NaN	NaN	NaN	0.0868658	4	3	3	2.6	2.1	2.1	218.19	0.0063654	3.2027	30221000	12905000	17316000	1.37499	NaN	NaN	0.0891503	NaN	NaN
A0A0J9YWB6;Q9Y5B0;A0A0J9YWJ4;K7EJD2	A0A0J9YWB6	RNA polymerase II subunit A C-terminal domain phosphatase	CTDP1	0	0	0	0	0	0	0	0	0	0	0.131989	0.4482	0.157818	0.587599	0.4482	0.668272	0.13333	0.46075	0.542479	NaN	0.353921	0.0918407	1.00268	0.668272	2	2	2	4.1	4.1	4.1	87.191	0	6.8211	230680000	122070000	108620000	0.0914868	NaN	0.190568	0.726869	0.161063	0.882101
A0A0J9YWI0;Q4VXZ8;Q9NUI1;G3V0I9;A0A0J9YXZ6;A0A0J9YY83	A0A0J9YWI0	Peroxisomal 2,4-dienoyl-CoA reductase	DECR2	0	0	0	0	0	0	0	0	0	0	0.383154	-0.262536	1	0.481707	-0.262536	0.481707	0.255022	NaN	-0.442864	NaN	-0.0822089	NaN	NaN	0.481707	3	3	3	13.4	13.4	13.4	25.141	0.0016204	4.4716	56709000	25767000	30942000	0.114258	NaN	0.147491	NaN	NaN	NaN
A0A0J9YWL0;Q9Y4K1;Q96QW7	A0A0J9YWL0	Absent in melanoma 1 protein	AIM1	0	0	0	0	0	0	0	0	0	0	0.0845889	-0.486497	1	0.491145	-0.512408	0.491145	0.261998	NaN	-0.212507	-0.512408	-0.734577	NaN	NaN	0.491145	6	6	6	3.9	3.9	3.9	231.71	0	16.564	374340000	172810000	201530000	0.0304629	0.141276	0.118139	0.769286	NaN	NaN
V9GYD9;Q5VZZ6;A0A0J9YX66;A0A1B0GU44;E9PC62;A0A1B0GUN8;A0A0J9YXJ0;O95319;V9GY47;A0A0J9YXK1	V9GYD9	CUGBP Elav-like family member 2	CELF2	0	0	0	0	0	0	0	0	0	0	0.268064	-0.215692	0.174046	0.297615	-0.217937	0.170167	0.245919	0.248783	0.0313415	-0.46048	-0.217937	0.584298	0.13838	0.170167	10	10	9	28.2	28.2	25.9	46.621	0	132.16	2468700000	1339200000	1129500000	0.0499322	0.0246132	0.0521823	0.0634868	0.0707559	0.682717
A0A0M3HER1;A0A0J9YXC7;P48059;Q7Z4I7	A0A0M3HER1	LIM and senescent cell antigen-like-containing domain protein 1;LIM and senescent cell antigen-like-containing domain protein 2	LIMS1;LIMS2	0	0	0	0	0	0	0	0	0	0	1	0.116942	1	0.755232	0.116942	0.755232	NaN	NaN	0.116942	NaN	NaN	NaN	NaN	0.755232	2	2	2	10.5	10.5	10.5	24.307	0.0009542	4.9821	105370000	59263000	46105000	0.222319	NaN	NaN	0.0112267	NaN	NaN
H7C5H6;A0A0J9YXT0;Q9H0F7	H7C5H6	ADP-ribosylation factor-like protein 6	ARL6	0	0	0	0	0	0	0	0	0	0	0.261392	0.700438	1	1.36553	0.700438	1.36553	0.431232	NaN	NaN	1.00537	0.395511	1.36553	NaN	NaN	1	1	1	16.7	16.7	16.7	6.2653	0.0043706	3.6699	16989000	10517000	6472000	NaN	0.422543	NaN	NaN	0.107302	NaN
A0A0M3HER2	A0A0M3HER2			0	0	0	0	0	0	0	0	0	0	0.202255	-1.43231	1	0	-1.8255	NaN	1.32597	NaN	0.0457836	-1.8255	-2.51723	NaN	NaN	NaN	2	1	1	19.4	12	12	18.807	0.0067142	3.091	97536000	22217000	75319000	0.273255	NaN	NaN	NaN	NaN	NaN
A0A0R4J2E5;P49459;A0A0D9SG71;A0A0D9SEZ6	A0A0R4J2E5	Ubiquitin-conjugating enzyme E2 A	UBE2A	0	0	0	0	0	0	0	0	0	0	0.179093	0.468576	1	1.38632	0.468576	1.38632	0.191499	NaN	NaN	0.333166	0.603987	NaN	NaN	1.38632	2	2	2	32.9	32.9	32.9	16.982	0	10.655	357950000	215210000	142750000	NaN	0.396512	0.359181	0.00522688	NaN	NaN
A0A0R4J2E8;A8MXP9;P43243;D6REM6;D6R991;H0Y8T4;B3KM87;D6RBI2;D6RE02;Q68E03;D6RAM9;D6RAY2;D6RCM3;D6REK4;D6R8Z5;D6RBK5;D6RB45;A0A1B0GX04;D6R9F3;D6RBS2	A0A0R4J2E8	Matrin-3	MATR3	0	0	0	0	0	0	0	0	0	0	0.615007	0.0343958	0.978836	0.000972657	0.0187611	-6.02566e-05	0.100986	0.0562752	0.0187611	0.142288	-0.0578613	0.0577572	-6.02566e-05	-0.054779	27	27	24	40.3	40.3	35.1	94.622	0	323.31	34515000000	17108000000	17407000000	0.0549386	0.0750905	0.076327	0.0249248	0.0482334	0.0385165
A0A0U1RQK1;A2RRD8;M0R1K6;M0QZA2;M0R2L4;M0R2N3;M0QX96;Q96IR2;M0R0Z8	A0A0U1RQK1	Zinc finger protein 320;Zinc finger protein 845	ZNF320;ZNF845	0	0	0	0	0	0	0	0	0	0	1	0	0.363139	-0.679821	NaN	-0.679821	NaN	0.616801	NaN	NaN	NaN	-1.11597	-0.243677	NaN	3	2	2	6.4	4.7	4.7	56.824	0.0090442	2.8179	432050000	170410000	261640000	NaN	NaN	NaN	NaN	NaN	0.243513
H0YMA4;A0A0U1RQM0;Q15004;H0YKX3;A0A0U1RQC1	H0YMA4	PCNA-associated factor	PCLAF	0	0	0	0	0	0	0	0	0	0	0.127373	-0.562998	0.103569	-2.03633	-0.654985	-1.43949	0.385912	1.23299	-0.894604	-0.139404	-0.654985	-1.21532	-1.43949	-3.45418	6	6	6	50.4	50.4	50.4	12.398	0	102.94	1250500000	358440000	892030000	0.158628	0.23267	0.016391	0.969472	0.291396	0.0243345
A0A0U1RQS5;B3KNS4;A0A0U1RQL9;A0A0U1RQV1;Q96A10;A0A0U1RQN3	A0A0U1RQS5		hCG_2043597	0	0	0	0	0	0	0	0	0	0	0.695269	0.148978	0.923182	0.0348394	0.45181	-0.222805	0.570278	0.553818	0.503957	-0.508834	0.45181	-0.343221	-0.222805	0.670543	3	3	3	56.1	56.1	56.1	10.604	0	15.121	324120000	213170000	110950000	0.158778	NaN	0.00154873	0.0630069	0.249071	NaN
A0A1B0GW38;A0A0U1RQX8;P22681;A0A0U1RR39;B5MC15;Q13191	A0A1B0GW38	E3 ubiquitin-protein ligase CBL	CBL	0	0	0	0	0	0	0	0	0	0	0.179988	0.445905	1	0.190665	0.445905	0.190665	0.183195	NaN	0.316366	0.575443	NaN	NaN	NaN	0.190665	9	9	9	12.7	12.7	12.7	95.95	0	18.115	137390000	85920000	51465000	0.414099	NaN	NaN	0.184206	NaN	NaN
A0A0U1RR32;A0A0U1RRH7;Q99878;Q96KK5;Q9BTM1;P20671;P0C0S8;H0YFX9	A0A0U1RR32	Histone H2A type 1-J;Histone H2A type 1-H;Histone H2A.J;Histone H2A type 1-D;Histone H2A type 1;Histone H2A	HIST1H2AJ;HIST1H2AH;H2AFJ;HIST1H2AD;HIST1H2AG	0	0	0	0	0	0	0	0	0	0	0.0507629	0.203702	0.723974	-0.0171491	0.170508	-0.00574521	0.0826745	0.0731357	0.170508	0.142783	0.297815	0.0496147	-0.00574521	-0.0953169	7	7	0	44.4	44.4	0	18.481	0	185.2	458170000000	221080000000	237090000000	0.0575725	0.0493595	0.0313998	0.0136069	0.0537779	0.0294756
A0A0U1RRH6;O94880	A0A0U1RRH6	PHD finger protein 14	PHF14	0	0	0	0	0	0	0	0	0	0	0.389836	-0.139046	1	-0.0381553	-0.032524	-0.0381553	0.221122	NaN	0.00865324	-0.032524	-0.393266	NaN	NaN	-0.0381553	4	4	4	5.4	5.4	5.4	106.99	0	9.5316	120650000	59217000	61438000	0.139953	NaN	0.281682	0.112876	NaN	NaN
A0A0U1RRL5;P32519;Q6MZZ4	A0A0U1RRL5	ETS-related transcription factor Elf-1	ELF1;DKFZp686H0575	0	0	0	0	0	0	0	0	0	0	0.135307	0.720888	0.0727466	0.782328	0.764984	0.847752	0.512879	0.386912	1.2103	0.764984	0.187384	0.847752	1.13236	0.366876	8	8	8	22.6	22.6	22.6	67.052	0	36.225	492370000	256050000	236320000	0.394693	0.281385	0.10986	0.0366684	NaN	0.346923
A0A0U1RRM1;Q8WXI9;A0A0U1RR30	A0A0U1RRM1	Transcriptional repressor p66-beta	GATAD2B	0	0	0	0	0	0	0	0	0	0	0.650357	-0.149827	0.0760559	-0.490186	-0.0302533	-0.476012	0.491697	0.248556	0.271054	-0.690283	-0.0302533	-0.745525	-0.476012	-0.249021	7	5	5	15.9	12.3	12.3	63.461	0	38.346	638050000	270150000	367900000	0.0818144	NaN	0.285205	0.0283008	0.0636349	0.0428299
A0A0X1KG71;Q8WX92	A0A0X1KG71	Negative elongation factor B	NELFB	0	0	0	0	0	0	0	0	0	0	0.120233	0.221607	0.215764	0.351224	0.286234	0.221775	0.146665	0.340329	0.286234	0.324859	0.0537277	0.737283	0.0946142	0.221775	9	9	9	21.8	21.8	21.8	70.038	0	30.649	691750000	306530000	385220000	0.0512355	0.0847299	0.275259	0.190016	0.718639	0.117458
J3KQ99;A0A140T9Y9;A0A140T9U4;A0A140T9R4;A0A140T9H1;A0A140T9F8;A0A140T9D6;A0A140T914;A0A140T9Y8;A0A140T9U1;A0A140T9J4;A0A140T980;A0A140T909;A0A140T900;A0A140T8Z9;P20036;H0Y6F8;A0A140T9G9;A0A140T9G7;A0A140T9A6;A0A140T992;A0A140T977;A0A140T968;A0A140T961	J3KQ99	HLA class II histocompatibility antigen, DP alpha 1 chain	HLA-DPA1	0	0	0	0	0	0	0	0	0	0	1	0	0.0971725	0.808756	NaN	1.02262	NaN	0.471769	NaN	NaN	NaN	1.02262	1.13571	0.267931	3	2	2	22	16.3	16.3	24.059	0	10.754	476950000	219790000	257160000	NaN	NaN	NaN	0.0236961	NaN	NaN
A0A140T9T6;A0A140T915;A0A140T9Y2;A0A182DWE9	A0A140T9T6			0	0	0	0	0	0	0	0	0	0	1	0	0.0682241	0.750494	NaN	0.933766	NaN	0.35812	NaN	NaN	NaN	0.933766	0.979885	0.337831	4	3	2	21.5	17.5	13.2	25.992	0	13.249	484750000	229170000	255590000	NaN	NaN	NaN	0.118061	NaN	NaN
O19617;A0A140T921;A0A140T9H5;A0A140T9U8;A2AEA2;P10321;A0A140TA05;A0A140T9L3;A0A140T962;A0A140T9J9;A0A140T9B3;Q29963;A0A140T9E1;A0A140T942;Q07000;P30505;A0A0G2JIF0;A0A0G2JH50;A2BF26;Q9TNN7;F8W9Z8;A0A140TA12;A0A140T9Z7;A0A140TA19;A0A140T9S7;A0A140T9Q4;A0A140TA03;A0A0G2JKJ1	O19617	HLA class I histocompatibility antigen, Cw-7 alpha chain;HLA class I histocompatibility antigen, Cw-6 alpha chain;HLA class I histocompatibility antigen, Cw-15 alpha chain;HLA class I histocompatibility antigen, Cw-8 alpha chain	HLA-C	0	0	0	0	0	0	0	0	0	0	0.505542	-0.385545	0.858092	0.0726058	0.0452826	-0.145482	0.830064	0.620288	0.0452826	0.140525	-1.34244	0.772485	-0.409185	-0.145482	9	7	0	33.9	24.3	0	40.71	0	46.037	706090000	385850000	320240000	0.0404212	0.0610178	NaN	0.0915077	0.507818	0.00944901
F6S093;A0A140T9N4;A0A140T9N2;A0A140T9E7;A0A140T9D1;A0A140T9C7;A0A140T995;A0A140T985;Q5SP00;A0A140T9G2;A0A140T9T2;A0A140T9H8;H0Y732;A0A140T9X4;A0A140T9V7;A0A140T9T3;A0A140T9N9;A0A140T9N7;A0A140T9K8;P28067	F6S093	HLA class II histocompatibility antigen, DM alpha chain	HLA-DMA	0	0	0	0	0	0	0	0	0	0	1	0	0.0945497	0.703632	NaN	0.928128	NaN	0.403976	NaN	NaN	NaN	0.945499	0.928128	0.237269	1	1	1	12.4	12.4	12.4	19.15	0.009434	2.7846	35992000	21221000	14771000	NaN	NaN	NaN	NaN	NaN	NaN
A0A140T9T7;Q03518	A0A140T9T7	Antigen peptide transporter 1	TAP1	0	0	0	0	0	0	0	0	0	0	0.351867	0.194091	0.432199	0.218493	0.154377	0.440224	0.2793	0.38795	-0.0632269	0.491122	0.154377	-0.229465	0.444721	0.440224	6	6	6	13.4	13.4	13.4	87.175	0	26.119	446690000	212180000	234510000	0.472121	0.0993405	0.169009	0.111462	NaN	0.247635
A0A140TA09;Q99942	A0A140TA09	E3 ubiquitin-protein ligase RNF5	RNF5	0	0	0	0	0	0	0	0	0	0	1	0.363252	1	-0.112498	0.363252	-0.112498	NaN	NaN	0.363252	NaN	NaN	NaN	NaN	-0.112498	1	1	1	16.5	16.5	16.5	10.013	0.0043659	3.6573	22440000	11595000	10845000	0.369224	NaN	NaN	0.676175	NaN	NaN
A0A1B0GVC7;A0A1B0GWJ8;H7C3E1;A0A1B0GU12;B7Z413;A0A1B0GTB0;A0A1B0GTU8;A0A1B0GVB9;A0A1B0GUT7;A0A1B0GVW0;A0A1C7CYW4;O75787;A0A1B0GVZ1;H7C240;A0A1B0GW13;A0A1B0GWD6;A0A1B0GVI9;A0A1B0GV60;B7Z1I9	A0A1B0GVC7	Renin receptor	ATP6AP2	0	0	0	0	0	0	0	0	0	0	0.762703	-0.0990253	0.0742058	0.922186	0.0721642	0.922186	0.496494	0.152709	-0.658463	0.289223	0.0721642	0.814205	1.03017	NaN	2	2	2	10.7	10.7	10.7	27.54	0	6.1554	125810000	72648000	53166000	0.085681	0.340642	NaN	NaN	0.0473326	0.901508
A0A1B0GTC3;A0A1B0GVH5;Q9C0B1;A0A1B0GUC3;A0A1B0GV98;A0A1B0GTC5;A0A1B0GU26;A0A1B0GTY1;A0A1B0GTI3;A0A1B0GUY7;A0A1B0GTZ8;F8WCB8;X6R3I0	A0A1B0GTC3	Alpha-ketoglutarate-dependent dioxygenase FTO	FTO	0	0	0	0	0	0	0	0	0	0	0.0801019	0.294163	0.132762	0.139252	0.236422	0.17815	0.153587	0.0979141	0.468252	0.177815	0.236422	0.17815	0.21174	0.0278661	10	10	10	25.7	25.7	25.7	61.313	0	76.442	581990000	239090000	342900000	0.0233125	0.252692	0.0579187	NaN	0.0597915	0.199341
Q8TEK8;A0A1B0GTG4;Q8WWW0	Q8TEK8	Ras association domain-containing protein 5	FLJ00186;RASSF5	0	0	0	0	0	0	0	0	0	0	0.845342	-0.0650787	1	0	-0.16877	NaN	0.50916	NaN	0.487945	-0.16877	-0.514411	NaN	NaN	NaN	2	2	2	14.1	14.1	14.1	20.905	0	5.7693	50835000	24226000	26609000	0.195116	0.213331	0.109003	NaN	NaN	NaN
A0A1B0GWJ0;A0A1B0GTJ7;P30566;A0A0A6YY92;A0A1B0GWF8;A0A096LNY6;A0A1B0GTG9;A0A096LNY5;A0A096LNY4;B4DEP1;A0A096LPA2;A0A096LP72;A0A096LP92;A0A096LP76;V9GY96;A0A096LNT0	A0A1B0GWJ0	Adenylosuccinate lyase	ADSL	0	0	0	0	0	0	0	0	0	0	0.993629	0.000394984	0.313242	0.0330683	0.000851479	0.0292631	0.0759233	0.0428667	0.000851479	-0.0757556	0.0760891	0.0292631	-0.00776888	0.0777108	16	16	16	53.1	53.1	53.1	54.465	0	178.27	5897400000	2971300000	2926100000	0.0193739	0.0171327	0.00610821	0.0698856	0.0373609	0.0020293
A0A1B0GV63;A0A1B0GWJ2;A0A1B0GTJ8;A0A1B0GVK1;H0Y7H8;Q8NFD5;A0A1B0GTI6	A0A1B0GV63	AT-rich interactive domain-containing protein 1B	ARID1B	0	0	0	0	0	0	0	0	0	0	0.545656	-0.181914	1	0	-0.181914	NaN	0.297089	NaN	NaN	0.0281599	-0.391988	NaN	NaN	NaN	4	3	3	4.8	3.4	3.4	148.23	0.0014029	4.6804	117010000	57585000	59423000	NaN	1.08442	NaN	NaN	NaN	NaN
A0A1B0GTP7;A0A1B0GUE3;A0A1B0GUW4;E7EMM4;A0A1B0GW68;A0A1B0GUA4;A0A1B0GTM3;A0A1B0GTZ5;A0A1B0GUH5;Q13510;A0A1B0GV06;A0A1B0GUG1;A0A1B0GVA3;A0A1B0GW66;A0A1B0GV95;A0A1B0GUJ3;A0A1B0GW48;A0A1B0GVJ1;A0A1B0GVE7;A0A1B0GU62;A0A1B0GU06;A0A1B0GUB3;A0A1B0GVG2	A0A1B0GTP7	Acid ceramidase;Acid ceramidase subunit alpha;Acid ceramidase subunit beta	ASAH1	0	0	0	0	0	0	0	0	0	0	0.595218	0.569207	1	0.456464	0.569207	0.456464	1.09064	NaN	1.3404	-0.201989	NaN	NaN	NaN	0.456464	4	4	4	21.5	21.5	21.5	32.573	0	9.8402	117140000	73898000	43242000	0.762885	0.319374	NaN	0.0590268	NaN	NaN
A0A1B0GV09;Q9H9B1;A0A0C4DGF8;A0A1B0GWF6;A0A1B0GU48;A0A0D9SFD7;A0A0D9SEY2;A0A0D9SFM6;A0A1B0GTP4	A0A1B0GV09	Histone-lysine N-methyltransferase EHMT1	EHMT1	0	0	0	0	0	0	0	0	0	0	1	0.215747	0.275659	-0.378697	0.215747	-0.378697	NaN	0.247568	0.215747	NaN	NaN	-0.553754	NaN	-0.20364	6	6	6	6.2	6.2	6.2	138.25	0	8.3283	89016000	32242000	56773000	NaN	NaN	NaN	0.37608	NaN	NaN
A0A1B0GW44;A0A1B0GV23;A0A1B0GVD5;A0A1B0GWE8;P07339;H7C469;A0A1B0GVP3;A0A1B0GU92;A0A1B0GU03;H7C1V0;C9JH19;F8WD96;F8W787;A0A1B0GVF1;A0A1B0GV01	A0A1B0GW44	Cathepsin D;Cathepsin D light chain;Cathepsin D heavy chain	CTSD	0	0	0	0	0	0	0	0	0	0	0.109404	0.273023	0.060555	-0.235771	0.275848	-0.295565	0.170757	0.105336	0.100871	0.275848	0.442351	-0.295565	-0.114145	-0.297602	11	11	11	34.6	34.6	34.6	43.688	0	87.524	4322800000	2326600000	1996200000	0.0565789	0.117713	0.034542	0.0143216	0.225203	0.297764
A0A1B0GV70;Q96N21;I3L4S7	A0A1B0GV70	AP-4 complex accessory subunit tepsin	ENTHD2	0	0	0	0	0	0	0	0	0	0	1	2.83033	1	-0.136323	2.83033	-0.136323	NaN	NaN	2.83033	NaN	NaN	NaN	NaN	-0.136323	2	2	2	6.1	6.1	6.1	62.041	0.0013979	4.6197	22078000	11757000	10322000	NaN	NaN	NaN	0.995757	NaN	NaN
A0A1B0GWA0	A0A1B0GWA0			0	0	0	0	0	0	0	0	0	0	1	1.10204	1	0.323011	1.10204	0.323011	NaN	NaN	NaN	NaN	1.10204	0.323011	NaN	NaN	2	2	2	2.1	2.1	2.1	127.87	0.0020694	4.3605	9247300	5107500	4139800	NaN	NaN	0.221022	NaN	NaN	NaN
C9J6N5;C9JQ40;C9JW51;A0A1C7CYX8;Q9H098;C9J3Q3;X6RET8;C9JP05;C9JYP1;C9J6Y8;F8WCJ2	C9J6N5	Protein FAM107B	FAM107B	0	0	0	0	0	0	0	0	0	0	1	0.768617	0.313908	-0.222745	0.768617	-0.0899005	NaN	0.289277	NaN	NaN	0.768617	-0.554584	-0.0899005	-0.0237522	5	5	5	48.4	48.4	48.4	14.844	0	14.703	340570000	125600000	214980000	NaN	NaN	NaN	0.293333	0.244457	0.789149
A0A1C7CYX9;Q16555;E5RFU4;Q14195;H0YBT4;E9PD68;Q14194;D6RF19	A0A1C7CYX9	Dihydropyrimidinase-related protein 2	DPYSL2	0	0	0	0	0	0	0	0	0	0	0.066164	0.402016	0.124283	0.311309	0.449515	0.43258	0.188599	0.210215	0.562325	0.449515	0.194208	0.43258	0.432773	0.0685741	28	28	28	64.3	64.3	64.3	73.502	0	323.31	17853000000	10033000000	7819900000	0.0328317	0.00300907	0.0405554	0.0401983	0.0128044	0.0372323
J3KR33;A0JLT2	J3KR33	Mediator of RNA polymerase II transcription subunit 19	MED19	0	0	0	0	0	0	0	0	0	0	1	1.18853	1	0	1.18853	NaN	NaN	NaN	NaN	NaN	1.18853	NaN	NaN	NaN	2	2	2	14.3	14.3	14.3	26.287	0	5.6203	19210000	12382000	6827400	NaN	NaN	NaN	NaN	NaN	NaN
A0PJW6	A0PJW6	Transmembrane protein 223	TMEM223	0	0	0	0	0	0	0	0	0	0	1	0	1	-0.0161945	NaN	-0.0161945	NaN	NaN	NaN	NaN	NaN	NaN	NaN	-0.0161945	2	2	2	8.4	8.4	8.4	22.049	0.0067086	3.0804	11229000	4242900	6986600	NaN	NaN	NaN	0.047286	NaN	NaN
H0Y8W5;A1A4S6	H0Y8W5	Rho GTPase-activating protein 10	ARHGAP10	0	0	0	0	0	0	0	0	0	0	1	0	1	0.0564312	NaN	0.0564312	NaN	NaN	NaN	NaN	NaN	NaN	0.0564312	NaN	1	1	1	2.2	2.2	2.2	45.744	1	-2	13946000	6218600	7727700	NaN	NaN	NaN	NaN	NaN	NaN
A1L0T0;M0R026;E9PJS0;M0R1B5;E9PL44;M0QZX5;E9PNL1	A1L0T0	Acetolactate synthase-like protein	ILVBL	0	0	0	0	0	0	0	0	0	0	0.456988	0.238399	0.555953	-0.155695	0.238399	-0.238542	0.294413	0.38477	0.44658	NaN	0.0302182	-0.238542	-0.492292	0.26375	9	9	9	23.4	23.4	23.4	67.867	0	36.872	335570000	182590000	152980000	0.133731	NaN	0.0666694	0.285963	NaN	0.715558
A1L188	A1L188	Uncharacterized protein C17orf89	C17orf89	0	0	0	0	0	0	0	0	0	0	1	-0.157491	1	-0.0128271	-0.157491	-0.0128271	NaN	NaN	-0.157491	NaN	NaN	NaN	NaN	-0.0128271	1	1	1	17.6	17.6	17.6	7.7558	0.0020652	4.342	34136000	15754000	18381000	0.0698647	NaN	NaN	0.116467	NaN	NaN
A2A2D0;P16949;E5RGX5;Q93045	A2A2D0	Stathmin	STMN1	0	0	0	0	0	0	0	0	0	0	0.738889	-0.0312067	0.371554	-0.0963116	-0.00815375	-0.0462871	0.141298	0.146	0.0971469	-0.00815375	-0.182613	-0.0462871	0.0181007	-0.260748	7	7	7	54.1	54.1	54.1	9.7931	0	59.371	29509000000	13622000000	15888000000	0.0421801	0.015023	0.00943797	0.0301928	0.0565023	0.0153919
S4R350;A2A2G4;Q9Y672	S4R350	Dolichyl pyrophosphate Man9GlcNAc2 alpha-1,3-glucosyltransferase	ALG6	0	0	0	0	0	0	0	0	0	0	0.296716	0.208491	1	1.30304	0.176665	1.30304	0.258117	NaN	0.481046	0.176665	-0.0322367	NaN	NaN	1.30304	1	1	1	4.6	4.6	4.6	32.235	0.0020675	4.352	157800000	92376000	65422000	0.0744374	0.448933	0.0621009	0.140475	NaN	NaN
A2A2Q9;Q9Y312	A2A2Q9	Protein AAR2 homolog	AAR2	0	0	0	0	0	0	0	0	0	0	0.817969	-0.0384168	1	-0.550605	0.0286645	-0.550605	0.254158	NaN	-0.319387	0.0286645	0.175472	NaN	-0.550605	NaN	5	5	5	18.8	18.8	18.8	45.034	0	13.925	181340000	91884000	89455000	0.122305	0.176673	0.00816819	NaN	NaN	NaN
A2A3P3;Q5SZL2	A2A3P3	Centrosomal protein of 85 kDa-like	CEP85L	0	0	0	0	0	0	0	0	0	0	1	-0.77989	1	0	-0.77989	NaN	NaN	NaN	NaN	NaN	-0.77989	NaN	NaN	NaN	2	2	2	4.5	4.5	4.5	65.736	0.0065511	3.169	10832000	3607900	7223700	NaN	NaN	NaN	NaN	NaN	NaN
A2AAZ0;Q5Y7D6;Q5SU54;E9PIB1;A2AAY8;Q29967;A0A0U5Q247;A0A0D5XQ77;A0A140T9Z9	A2AAZ0		HLA-DQB1	0	0	0	0	0	0	0	0	0	0	1	0.055848	0.136734	0.65078	0.055848	0.895376	NaN	0.466026	NaN	0.055848	NaN	0.895376	0.943585	0.11338	8	8	5	52.7	52.7	30.4	25.961	0	59.523	3277900000	1658200000	1619700000	NaN	0.122382	NaN	0.02393	0.00679319	0.136006
A2RRP1;H0Y5G7;H7C007;H7BZR3;C9JCM7	A2RRP1	Neuroblastoma-amplified sequence	NBAS	0	0	0	0	0	0	0	0	0	0	0.470395	-0.121555	0.275343	0.218534	-0.112367	0.361681	0.238445	0.254519	0.112163	-0.112367	-0.364462	0.369247	0.361681	-0.0753272	9	9	9	5.9	5.9	5.9	268.57	0	28.956	250300000	115380000	134930000	0.160328	0.130142	0.0251977	0.422689	0.145101	0.378881
A2VDJ0;H0Y2M0	A2VDJ0	Transmembrane protein 131-like	KIAA0922	0	0	0	0	0	0	0	0	0	0	1	0	1	0.161661	NaN	0.161661	NaN	NaN	NaN	NaN	NaN	NaN	NaN	0.161661	3	3	3	2.4	2.4	2.4	179.34	0.0020666	4.3439	23183000	9305400	13878000	NaN	NaN	NaN	0.396385	NaN	NaN
A3KMH1	A3KMH1	von Willebrand factor A domain-containing protein 8	VWA8	0	0	0	0	0	0	0	0	0	0	0.139511	0.373816	0.0977841	0.525293	0.388208	0.658789	0.271067	0.307539	0.637401	0.388208	0.0958398	0.743527	0.658789	0.173563	9	9	9	5.9	5.9	5.9	214.82	0	18.532	238010000	133530000	104470000	0.131769	0.280877	0.497469	0.125604	0.202099	NaN
A3KN83;K7ES28;Q9Y2G9	A3KN83	Protein strawberry notch homolog 1	SBNO1	0	0	0	0	0	0	0	0	0	0	0.988755	-0.00148221	0.6655	-0.0792421	0.000769809	0.0340717	0.161417	0.273426	-0.164014	0.000769809	0.158797	0.11931	0.0340717	-0.391108	12	12	12	13.7	13.7	13.7	154.31	0	42.283	477570000	238170000	239400000	0.368571	0.353257	0.481861	0.122571	0.059928	NaN
A4D1E9;C9J8R7;C9JNI1;C9JEQ8	A4D1E9	GTP-binding protein 10	GTPBP10	0	0	0	0	0	0	0	0	0	0	1	-0.177216	1	-0.522257	-0.177216	-0.522257	NaN	NaN	-0.177216	NaN	NaN	NaN	NaN	-0.522257	3	3	3	10.1	10.1	10.1	42.932	0.0067114	3.0878	98468000	37724000	60744000	0.305095	NaN	NaN	0.0495494	NaN	NaN
E9PJ14;A4KYM5;Q9UNL4	E9PJ14	Inhibitor of growth protein 4	ING4	0	0	0	0	0	0	0	0	0	0	1	0.204017	1	0	0.204017	NaN	NaN	NaN	NaN	NaN	0.204017	NaN	NaN	NaN	1	1	1	46.8	46.8	46.8	5.5852	0.0037736	3.8506	26089000	13242000	12847000	NaN	NaN	NaN	NaN	NaN	NaN
A5YKK6;H3BMZ2;H3BVC9;H3BNB1;H3BTH2;H3BR89;H3BMH0;H3BT18;H3BU44	A5YKK6	CCR4-NOT transcription complex subunit 1	CNOT1	0	0	0	0	0	0	0	0	0	0	0.0711616	-0.253679	0.175872	-0.269985	-0.185232	-0.21895	0.123925	0.227256	-0.185232	-0.179073	-0.396731	-0.21895	-0.51842	-0.072586	43	43	43	23.3	23.3	23.3	266.94	0	168.75	5078500000	2261900000	2816600000	0.0595528	0.0714394	0.0745264	0.0353645	0.0606445	0.427878
H3BTL1;Q9GZQ8;A6NCE7	H3BTL1	Microtubule-associated proteins 1A/1B light chain 3B;Microtubule-associated proteins 1A/1B light chain 3 beta 2	MAP1LC3B;MAP1LC3B2	0	0	0	0	0	0	0	0	0	0	0.169192	0.468473	1	-0.389126	0.468473	-0.389126	0.180342	NaN	0.340952	NaN	0.595994	NaN	NaN	-0.389126	1	1	1	18.7	18.7	18.7	9.0115	0.0047785	3.5748	484510000	236430000	248080000	0.0308633	NaN	0.0183028	0.0477904	NaN	NaN
A6ND22;Q9Y3D3	A6ND22	28S ribosomal protein S16, mitochondrial	MRPS16	0	0	0	0	0	0	0	0	0	0	0.173519	-0.146362	0.187571	-0.0647637	-0.0980618	-0.0528332	0.122102	0.0569252	-0.285225	-0.0557981	-0.0980618	-0.0147492	-0.126709	-0.0528332	2	2	2	21.2	21.2	21.2	11.15	0.0011891	4.9246	843140000	393940000	449200000	0.236872	0.110907	0.170635	0.0608215	0.231747	NaN
A6NDG6;H3BV17	A6NDG6	Phosphoglycolate phosphatase	PGP	0	0	0	0	0	0	0	0	0	0	0.519266	0.108894	1	-0.17031	-0.0282862	-0.17031	0.243264	NaN	-0.0282862	-0.0347979	0.389766	NaN	NaN	-0.17031	7	7	7	30.8	30.8	30.8	34.006	0	35.393	507270000	268810000	238450000	0.0388088	0.095684	0.0406958	0.0468352	NaN	NaN
A6NDU8;A0A0C4DGW6	A6NDU8	UPF0600 protein C5orf51	C5orf51	0	0	0	0	0	0	0	0	0	0	1	0.102109	0.269839	-0.21737	0.102109	-0.21737	NaN	0.138706	0.102109	NaN	NaN	NaN	-0.11929	-0.31545	4	4	4	13.9	13.9	13.9	33.62	0	6.6219	1205000000	335870000	869090000	0.110516	NaN	NaN	0.193839	NaN	NaN
G3V2I3;A6NED2	G3V2I3	RCC1 domain-containing protein 1	RCCD1	0	0	0	0	0	0	0	0	0	0	1	-0.469157	1	0.527616	-0.469157	0.527616	NaN	NaN	-0.469157	NaN	NaN	NaN	NaN	0.527616	2	2	2	6.4	6.4	6.4	39.906	0.0053465	3.3367	29000000	15599000	13401000	0.137817	NaN	NaN	NaN	NaN	NaN
A6NL93;A6NEL0;P05114	A6NL93	Non-histone chromosomal protein HMG-14	HMGN1	0	0	0	0	0	0	0	0	0	0	0.0557431	0.195185	0.0568892	-0.133385	0.167314	-0.10742	0.083344	0.057591	0.288893	0.167314	0.129348	-0.199388	-0.0933484	-0.10742	4	4	4	37.8	37.8	37.8	9.5355	0	88.912	1190200000	539420000	650770000	0.0975266	0.0889263	0.0842991	0.0141633	0.0825155	0.0071717
A6NEM5;Q92643;B1AK81	A6NEM5	GPI-anchor transamidase	PIGK	0	0	0	0	0	0	0	0	0	0	1	-0.848522	1	0.386487	-0.848522	0.386487	NaN	NaN	-0.848522	NaN	NaN	NaN	NaN	0.386487	2	2	2	6.9	6.9	6.9	37.785	0.00072394	5.1869	30375000	13942000	16433000	0.0299688	NaN	NaN	NaN	NaN	NaN
H7BXY6;A6NEP9;Q8NG11	H7BXY6	Tetraspanin;Tetraspanin-14	TSPAN14	0	0	0	0	0	0	0	0	0	0	0.113242	-0.470501	0.149335	-0.701472	-0.474014	-0.701473	0.300374	0.237071	-0.168385	-0.769102	-0.474014	-0.533838	-0.869107	NaN	1	1	1	5.2	5.2	5.2	23.918	0.0007196	5.0808	169120000	70747000	98376000	NaN	0.0210703	0.133649	NaN	0.0966384	0.234893
D6RCT8;A6NFV8;Q96EV8;D6RAX1	D6RCT8	Dysbindin	DTNBP1	0	0	0	0	0	0	0	0	0	0	1	-0.311968	1	-0.282143	-0.311968	-0.282143	NaN	NaN	-0.311968	NaN	NaN	NaN	NaN	-0.282143	2	2	2	11.1	11.1	11.1	24.3	0.0043573	3.6353	93964000	42647000	51317000	0.0719386	NaN	NaN	0.529216	NaN	NaN
A6NFX8;Q9UKK9;A6NJU6;A6NCQ0;H0YEY4;C9JYY9	A6NFX8	ADP-sugar pyrophosphatase	NUDT5	0	0	0	0	0	0	0	0	0	0	0.082592	0.338454	0.25408	0.223119	0.312837	0.280964	0.179808	0.243999	0.529697	0.172829	0.312837	0.432999	0.280964	-0.0446039	11	11	11	54.3	54.3	54.3	25.895	0	113.13	4187700000	2252000000	1935700000	0.116941	0.055939	0.0620815	0.217646	0.0350624	0.0308246
K7EIJ0;K7ENL2;A6NG10;K7EMC9;Q969T9;K7EIN1;K7ESN4;B4DFG2;K7EIK1	K7EIJ0	WW domain-binding protein 2	WBP2	0	0	0	0	0	0	0	0	0	0	0.758536	0.0711053	1	-0.116764	0.0711053	-0.116764	0.252284	NaN	0.249497	-0.107286	NaN	NaN	NaN	-0.116764	3	3	3	20.4	20.4	20.4	18.224	0	9.608	91832000	39946000	51885000	0.167025	NaN	NaN	0.0433904	NaN	NaN
F6VZ39;A6NG75;Q9H0Z9	F6VZ39	RNA-binding protein 38	RBM38	0	0	0	0	0	0	0	0	0	0	1	0.384376	1	-0.546462	0.384376	-0.546462	NaN	NaN	0.384376	NaN	NaN	NaN	NaN	-0.546462	1	1	1	16.3	16.3	16.3	13.604	0.0053706	3.4246	58596000	20792000	37804000	0.197843	NaN	NaN	0.107575	NaN	NaN
A6NHB5;Q14202;A6NHN7;A6NL54	A6NHB5	Zinc finger MYM-type protein 3	ZMYM3	0	0	0	0	0	0	0	0	0	0	0.91692	0.0540937	0.269585	-0.226353	0.0540937	-0.226353	0.582871	0.144284	-0.358059	NaN	0.466246	-0.124328	NaN	-0.328377	6	6	6	8.2	8.2	8.2	152.6	0	14.429	210290000	94435000	115850000	0.0110306	NaN	1.11154	0.128351	NaN	NaN
A6NHL2	A6NHL2	Tubulin alpha chain-like 3	TUBAL3	0	0	0	0	0	0	0	0	0	0	0.153671	0.189373	1	0.149972	0.189373	0.149972	0.0659319	NaN	NaN	0.235994	0.142752	NaN	0.149972	NaN	5	2	2	13	8.5	8.5	49.908	0	109.8	363830000	163820000	200000000	NaN	NaN	0.0733364	NaN	NaN	0.19811
A6NHQ2	A6NHQ2	rRNA/tRNA 2-O-methyltransferase fibrillarin-like protein 1	FBLL1	0	0	0	0	0	0	0	0	0	0	0.0899783	0.140516	1	-0.00532815	0.151827	-0.00532815	0.0783984	NaN	0.0570764	0.151827	0.212645	NaN	NaN	-0.00532815	3	1	1	11.1	3.3	3.3	34.803	0.0043601	3.6358	1449400000	725980000	723430000	0.0126471	NaN	0.0319877	0.00740818	NaN	NaN
A6NHR9;J3KTL8	A6NHR9	Structural maintenance of chromosomes flexible hinge domain-containing protein 1	SMCHD1	0	0	0	0	0	0	0	0	0	0	0.327391	0.199995	0.159627	0.276801	0.279021	0.286309	0.269484	0.218649	0.279021	0.421131	-0.100167	0.286309	0.490541	0.0535536	27	27	27	18.1	18.1	18.1	226.37	0	83.017	1868000000	1008500000	859470000	0.0112677	0.00382462	0.475018	0.0314269	0.0879787	0.176073
A6NJ78;A0A0U1RR76;P0C7V9	A6NJ78	Probable methyltransferase-like protein 15	METTL15	0	0	0	0	0	0	0	0	0	0	1	0.228385	1	-0.0393644	0.228385	-0.0393644	NaN	NaN	0.228385	NaN	NaN	NaN	NaN	-0.0393644	3	3	3	11.3	11.3	11.3	46.121	0.0014158	4.8298	35102000	20473000	14630000	0.391031	NaN	NaN	0.106258	NaN	NaN
A6NJX6;Q96BP2	A6NJX6	Coiled-coil-helix-coiled-coil-helix domain-containing protein 1	CHCHD1	0	0	0	0	0	0	0	0	0	0	0.988131	-0.00744602	0.4001	-0.432234	-0.00744602	-0.432234	0.564766	0.444261	-0.406796	0.391904	NaN	NaN	-0.118094	-0.746374	1	1	1	11.3	11.3	11.3	10.957	0.0057692	3.3282	128900000	53234000	75669000	0.3738	0.228907	NaN	0.198295	NaN	NaN
J3KNE0;A6NKT7;Q7Z3J3	J3KNE0	RanBP2-like and GRIP domain-containing protein 3;RanBP2-like and GRIP domain-containing protein 4	RGPD3;RGPD4	0	0	0	0	0	0	0	0	0	0	0.569343	0.0991287	0.0709899	-0.179176	0.20156	-0.179176	0.25443	0.0283737	-0.190552	0.286378	0.20156	-0.199239	-0.159113	NaN	20	2	2	15	1.6	1.6	197.62	0.00072063	5.0986	269430000	134930000	134500000	0.0399921	0.0193958	NaN	NaN	0.160573	NaN
A6NLH6;Q9P003	A6NLH6	Protein cornichon homolog 4	CNIH4	0	0	0	0	0	0	0	0	0	0	0.266123	0.289428	1	-0.0943712	0.289428	-0.0943712	0.181819	NaN	0.160863	NaN	0.417994	NaN	NaN	-0.0943712	1	1	1	14.6	14.6	14.6	15.771	0	6.0367	244900000	137950000	106940000	0.0501011	NaN	0.0350132	0.0856726	NaN	NaN
E9PJK1;E9PRJ8;H0YDL9;H0YDJ9;E9PIF1;A6NMH8;P60033;E9PM31;H0YEE2	E9PJK1	Tetraspanin;CD81 antigen	CD81	0	0	0	0	0	0	0	0	0	0	0.245884	0.509398	0.764147	-0.0324707	0.615128	-0.02992	0.543324	0.163858	-0.0790197	0.615128	0.992087	-0.02992	-0.197589	0.130097	4	4	4	40.6	40.6	40.6	17.963	0	80.684	2801700000	1397500000	1404200000	0.823251	0.191676	0.690348	0.0229289	0.0574265	0.252879
A6NML8;K4DI95;C9J6U3;O60879	A6NML8	Protein diaphanous homolog 2	DIAPH2	0	0	0	0	0	0	0	0	0	0	0.652811	-0.165751	1	0.208011	-0.165751	0.208011	0.386336	NaN	-0.438932	0.10743	NaN	NaN	NaN	0.208011	2	2	2	2.6	2.6	2.6	124.85	0	6.5932	36865000	20167000	16698000	0.114558	NaN	NaN	NaN	NaN	NaN
A6NMQ1;P09884;A0A087WU64	A6NMQ1	DNA polymerase;DNA polymerase alpha catalytic subunit	POLA1	0	0	0	0	0	0	0	0	0	0	0.095322	-0.24121	0.0831234	-0.248993	-0.291476	-0.220338	0.139141	0.132764	-0.348232	-0.0839211	-0.291476	-0.132897	-0.220338	-0.393746	14	14	14	12	12	12	166.46	0	33.221	436090000	185260000	250830000	0.083496	0.00635245	0.027172	0.156387	0.346567	0.216144
A6NMQ3;Q5T5H1;O43768;H3BQ52;H3BTD3;H3BMD8	A6NMQ3	Alpha-endosulfine	ENSA	0	0	0	0	0	0	0	0	0	0	0.107705	-0.545069	0.184822	-0.433913	-0.545069	-0.433913	0.131671	0.183333	-0.451963	NaN	-0.638174	-0.304277	NaN	-0.563549	4	4	3	40.7	40.7	32.9	15.634	0	11.234	589300000	240390000	348910000	0.249031	NaN	0.0275287	0.0663993	NaN	NaN
A6NNK5;Q12888;C9JXV0;M0R142;H7BZY0;H7C3N7	A6NNK5	Tumor suppressor p53-binding protein 1	TP53BP1	0	0	0	0	0	0	0	0	0	0	0.362143	0.162641	0.468697	0.514301	0.255994	0.113888	0.240509	1.00438	0.255994	0.342478	-0.110549	1.65713	0.113888	-0.228111	11	11	11	9	9	9	209.02	0	24.778	327720000	156230000	171490000	0.117659	0.829282	0.127571	0.0170676	NaN	0.0419907
A6NP52;O60831	A6NP52	PRA1 family protein 2	PRAF2	0	0	0	0	0	0	0	0	0	0	0.2178	0.145992	1	-0.539928	0.0861397	-0.539928	0.142417	NaN	0.0861397	0.0432678	0.308568	-0.539928	NaN	NaN	2	2	2	13.8	13.8	13.8	17.188	0	6.4194	425780000	248000000	177770000	0.0385324	0.032838	0.024257	NaN	NaN	NaN
F6WIT2;A6PVN5;Q15257;A6PVN9;C9IZ76;Q5T949;Q5T948;A6PVN8;A6PVN6;B7ZBQ0;A6PVN7;Q68CR8;B7ZBP9;B7ZBP7;B4DDQ6;H0Y6E5	F6WIT2	Serine/threonine-protein phosphatase 2A activator	PPP2R4	0	0	0	0	0	0	0	0	0	0	0.360434	-0.876243	0.747431	0.0920007	-0.183198	0.338264	1.28992	0.431662	-2.36454	-0.0809869	-0.183198	0.338264	0.344166	-0.406428	6	6	6	37.2	37.2	37.2	32.936	0	32.23	1628600000	542910000	1085600000	2.44998	0.177351	0.0194968	0.114873	0.666892	0.833391
A6PW57;O14986;Q99755;O60331	A6PW57	Phosphatidylinositol 4-phosphate 5-kinase type-1 beta;Phosphatidylinositol 4-phosphate 5-kinase type-1 alpha;Phosphatidylinositol 4-phosphate 5-kinase type-1 gamma	PIP5K1A;PIP5K1B;PIP5K1C	0	0	0	0	0	0	0	0	0	0	1	0.663602	1	0	0.663602	NaN	NaN	NaN	0.663602	NaN	NaN	NaN	NaN	NaN	1	1	1	2.5	2.5	2.5	61.257	0.0020704	4.3711	10831000	7828900	3002400	0.320494	NaN	NaN	NaN	NaN	NaN
A8K878;P55145;H7C2D6	A8K878	Mesencephalic astrocyte-derived neurotrophic factor	MANF	0	0	0	0	0	0	0	0	0	0	0.754211	-0.0144328	0.690007	0.101671	-0.000551865	0.135085	0.0697114	0.381903	-0.0900404	0.0472937	-0.000551865	0.465769	0.135085	-0.295841	8	8	8	37.8	37.8	37.8	21.143	0	32.789	3052800000	1515500000	1537300000	0.0516871	0.020745	0.0384219	0.0344077	0.00164834	0.095793
Q5TIG5;A8MQ02;J3KN01;P55196;H0Y7R8	Q5TIG5	Afadin	MLLT4	0	0	0	0	0	0	0	0	0	0	1	0.0445979	1	0	0.0445979	NaN	NaN	NaN	0.0445979	NaN	NaN	NaN	NaN	NaN	2	2	2	1.7	1.7	1.7	189.15	0.0051746	3.4735	296020000	184830000	111190000	NaN	NaN	NaN	NaN	NaN	NaN
R9WNI0;A8MQB8;G3V0J0;Q06787;A0A087WXI3;Q8IXW7;A0A087WWR6;A0A087WY29;A0A087X1M7;A0A087WWU4	R9WNI0	Fragile X mental retardation protein 1	FMR1	0	0	0	0	0	0	0	0	0	0	0.200442	0.409793	1	0.0518776	0.588509	0.0518776	0.376996	NaN	-0.0233263	0.664196	0.588509	NaN	NaN	0.0518776	6	4	4	12.9	7.9	7.9	61.515	0	11.612	162590000	84090000	78505000	0.135937	0.687914	NaN	0.0626423	NaN	NaN
A8MST6;Q5JTW2	A8MST6	Centrosomal protein of 78 kDa	CEP78	0	0	0	0	0	0	0	0	0	0	0.99959	0.000442415	1	-0.234869	0.000442415	-0.234869	0.971643	NaN	-0.686613	NaN	0.687497	NaN	NaN	-0.234869	4	4	4	7.9	7.9	7.9	78.217	0	6.4488	28463000	14562000	13901000	NaN	NaN	NaN	NaN	NaN	NaN
A8MT37;P49840;M0QYV0	A8MT37	Glycogen synthase kinase-3 alpha	GSK3A	0	0	0	0	0	0	0	0	0	0	0.298562	0.0708807	0.299293	0.144771	0.0840784	0.144771	0.0882083	0.104032	0.151747	0.0840784	-0.0231828	0.218333	0.071209	NaN	8	7	7	24.9	22.7	22.7	44.919	0	15.993	153230000	77251000	75975000	0.0741996	0.0495322	0.00301153	NaN	0.0508499	NaN
A8MT40;Q8NCN5;H3BQG3;H3BUH3	A8MT40	Pyruvate dehydrogenase phosphatase regulatory subunit, mitochondrial	PDPR	0	0	0	0	0	0	0	0	0	0	0.477715	0.251099	0.153276	0.308899	0.223583	0.238374	0.50213	0.237715	-0.236707	0.766421	0.223583	0.573896	0.238374	0.114426	10	10	10	19.9	19.9	19.9	88.569	0	26.661	338220000	189420000	148800000	0.434316	0.24232	0.262152	0.0911493	NaN	NaN
A8MTY9;O14972;A8MY26	A8MTY9	Down syndrome critical region protein 3	DSCR3	0	0	0	0	0	0	0	0	0	0	0.756924	0.141489	1	0.16004	0.141489	0.16004	0.498335	NaN	-0.210888	NaN	0.493865	NaN	NaN	0.16004	4	4	4	21.3	21.3	21.3	27.958	0	8.6588	66189000	37277000	28911000	0.195069	NaN	NaN	0.0739734	NaN	NaN
A8MUH3;P09693	A8MUH3	T-cell surface glycoprotein CD3 gamma chain	CD3G	0	0	0	0	0	0	0	0	0	0	0.143865	-1.34042	1	0	-1.34042	NaN	0.435826	NaN	-1.03224	NaN	-1.64859	NaN	NaN	NaN	3	3	3	32.1	32.1	32.1	9.2202	0	23.574	405060000	126320000	278740000	0.0309136	NaN	0.14863	NaN	NaN	NaN
A8MUM1;Q53HC9;C9J0U9;D3YTH5;F8WDS8;F8WDX0;F8WB12;C9JVR6	A8MUM1	Protein TSSC1	TSSC1	0	0	0	0	0	0	0	0	0	0	0.827163	-0.0734281	1	0.351682	-0.0734281	0.351682	0.373046	NaN	0.190355	-0.337211	NaN	NaN	NaN	0.351682	8	8	8	25.8	25.8	25.8	46.319	0	19.464	229670000	111360000	118310000	0.510307	0.157953	NaN	0.286209	NaN	NaN
Q49AN9;F5H013;P62308;A8MWD9	Q49AN9	Small nuclear ribonucleoprotein G;Putative small nuclear ribonucleoprotein G-like protein 15	SNRPG;SNRPGP15	0	0	0	0	0	0	0	0	0	0	0.33482	-0.110823	0.663414	-0.0463838	-0.151209	-0.0463838	0.152361	0.112288	-0.151209	0.0576619	-0.238922	0.0330156	NaN	-0.125783	2	2	2	20.3	20.3	20.3	7.1013	0	20.719	1633600000	780850000	852760000	0.014198	NaN	0.235041	0.0163084	0.0521924	NaN
K7EIT8;A8MX75;P18074	K7EIT8	TFIIH basal transcription factor complex helicase XPD subunit	ERCC2	0	0	0	0	0	0	0	0	0	0	0.507312	-1.44239	1	0.541723	-1.44239	0.541723	2.08724	NaN	0.0335183	-2.91829	NaN	NaN	NaN	0.541723	2	2	2	8.6	8.6	8.6	33.44	0.0067044	3.0707	49515000	18972000	30543000	0.0261544	NaN	NaN	NaN	NaN	NaN
A8MZH8;A8MXQ1;P53801	A8MZH8	Pituitary tumor-transforming gene 1 protein-interacting protein	PTTG1IP	0	0	0	0	0	0	0	0	0	0	1	0.385419	1	0	0.385419	NaN	NaN	NaN	0.385419	NaN	NaN	NaN	NaN	NaN	1	1	1	16.8	16.8	16.8	11.598	0.0067002	3.0674	25206000	18603000	6602700	0.0190018	NaN	NaN	NaN	NaN	NaN
A8MXV4	A8MXV4	Nucleoside diphosphate-linked moiety X motif 19, mitochondrial	NUDT19	0	0	0	0	0	0	0	0	0	0	1	0	1	-0.167486	NaN	-0.167486	NaN	NaN	NaN	NaN	NaN	NaN	NaN	-0.167486	2	2	2	6.9	6.9	6.9	42.233	0.0090256	2.7934	35910000	14832000	21079000	NaN	NaN	NaN	0.199066	NaN	NaN
A8MYT4;Q8NEB9;M0R308	A8MYT4	Phosphatidylinositol 3-kinase;Phosphatidylinositol 3-kinase catalytic subunit type 3	PIK3C3	0	0	0	0	0	0	0	0	0	0	0.508732	-0.755423	1	0.230313	-0.755423	0.230313	1.09805	NaN	-1.53186	NaN	0.0210137	NaN	NaN	0.230313	5	5	5	10.1	10.1	10.1	94.399	0	12.284	125710000	50557000	75154000	2.76585	NaN	NaN	0.0308613	NaN	NaN
A8MZF9;P55039;J3QR71;J3QRI9;J3QKW7;J3QL90;J3KRL5;J3QKV7	A8MZF9	Developmentally-regulated GTP-binding protein 2	DRG2	0	0	0	0	0	0	0	0	0	0	0.702773	-0.0302379	0.649988	-0.160518	0.0176566	-0.160518	0.118967	0.370425	0.0573166	0.0176566	-0.165687	0.101412	NaN	-0.422448	5	5	5	18.1	18.1	18.1	38.129	0	14.257	290100000	149770000	140330000	0.0534031	0.0156453	NaN	0.0485872	NaN	NaN
A9JX13;Q9UGU0	A9JX13	Transcription factor 20	TCF20	0	0	0	0	0	0	0	0	0	0	1	0	1	0	NaN	NaN	NaN	NaN	NaN	NaN	NaN	NaN	NaN	NaN	1	1	1	4.8	4.8	4.8	27.852	0.0065304	3.1276	0	0	0	NaN	NaN	NaN	NaN	NaN	NaN
B0I1T2;F8WEW9	B0I1T2	Unconventional myosin-Ig;Minor histocompatibility antigen HA-2	MYO1G	0	0	0	0	0	0	0	0	0	0	0.918151	-0.0240541	0.17016	0.458908	-0.0962517	0.580677	0.358723	0.377931	0.365277	-0.0962517	-0.341187	0.760943	0.035103	0.580677	34	34	33	48.9	48.9	48	116.44	0	323.31	8519400000	4962000000	3557400000	0.022647	0.0350211	0.00306014	0.0666449	0.121665	0.257414
B0QY29;Q9NWS6	B0QY29	Protein FAM118A	FAM118A	0	0	0	0	0	0	0	0	0	0	0.215483	0.478724	1	0	0.478724	NaN	0.238329	NaN	0.647248	NaN	0.3102	NaN	NaN	NaN	2	2	2	15.8	15.8	15.8	22.483	0	13.453	13345000	7978300	5366800	1.33738	NaN	NaN	NaN	NaN	NaN
B0QYK0;Q01844;A0A0D9SFL3;H7BY36	B0QYK0	RNA-binding protein EWS	EWSR1	0	0	0	0	0	0	0	0	0	0	0.416098	-0.057492	0.104329	-0.181044	-0.0478171	-0.232573	0.0978982	0.110094	0.0352096	-0.159868	-0.0478171	-0.0546346	-0.232573	-0.255924	6	6	1	13.6	13.6	3.9	64.929	0	80.548	5189000000	2319200000	2869700000	0.0504123	0.107973	0.0448995	0.0110453	0.0288766	0.0891416
B0QYR6;Q9UJY5;B0QYR5	B0QYR6	ADP-ribosylation factor-binding protein GGA1	GGA1	0	0	0	0	0	0	0	0	0	0	0.219492	-0.383523	1	0	-0.319849	NaN	0.376219	NaN	-0.0432045	-0.787516	-0.319849	NaN	NaN	NaN	3	2	2	16.7	13.8	13.8	27.88	0.0043764	3.6871	15427000	6945500	8481700	NaN	NaN	NaN	NaN	NaN	NaN
B0QYW5;F6RTR7;O43808;F8WE74	B0QYW5	Peroxisomal membrane protein PMP34	SLC25A17	0	0	0	0	0	0	0	0	0	0	0.386859	-0.426761	0.644278	0.100452	-0.0538064	0.0054839	0.673415	0.323231	-0.0538064	-1.20414	-0.0223363	0.0054839	0.460529	-0.164658	3	3	3	12.4	12.4	12.4	25.721	0.00072657	5.2402	126110000	61641000	64469000	0.275849	1.07856	0.144612	0.293875	0.0551472	NaN
F2Z2V0;B0QZ18;Q99829;A6PVH9;E7ENH5;Q5JX56;Q5JX58;Q5JX59;Q5JX60;Q5JX44;Q5JX55;Q5JX45;Q5JX54;Q5JX61;Q5JX52;Q5JX57;E7EV27;H0Y524;Q5JX53	F2Z2V0	Copine-1	CPNE1	0	0	0	0	0	0	0	0	0	0	0.450345	0.0754714	0.0619066	0.223994	0.0121301	0.212912	0.140485	0.101296	-0.0221902	0.0121301	0.236474	0.128694	0.212912	0.330375	8	8	8	19.5	19.5	19.5	58.634	0	145.35	2382600000	1192200000	1190300000	0.102611	0.00475285	0.155703	0.0539913	0.0345511	0.0103456
B0QZ35;E9PC49;Q96EB6	B0QZ35	NAD-dependent protein deacetylase sirtuin-1;SirtT1 75 kDa fragment	SIRT1	0	0	0	0	0	0	0	0	0	0	1	0.0976871	1	0.0100618	0.0976871	0.0100618	NaN	NaN	0.0976871	NaN	NaN	NaN	NaN	0.0100618	2	2	2	6.1	6.1	6.1	49.238	0	29.751	43496000	19429000	24067000	NaN	NaN	NaN	0.182958	NaN	NaN
B1AHA8;P09601	B1AHA8	Heme oxygenase 1	HMOX1	0	0	0	0	0	0	0	0	0	0	1	0	1	-1.14463	NaN	-1.14463	NaN	NaN	NaN	NaN	NaN	NaN	NaN	-1.14463	3	3	3	22.5	22.5	22.5	21.583	0.0014094	4.7682	49608000	15294000	34315000	NaN	NaN	NaN	0.15277	NaN	NaN
B1AJQ6;Q86Y82	B1AJQ6	Syntaxin-12	STX12	0	0	0	0	0	0	0	0	0	0	0.881131	0.0401606	1	-0.168642	0.0401606	-0.168642	0.300635	NaN	-0.17242	NaN	0.252742	NaN	NaN	-0.168642	3	3	3	19.1	19.1	19.1	24.576	0.00072429	5.1951	61982000	24725000	37257000	0.680505	NaN	NaN	0.00108919	NaN	NaN
B1AJU2;Q9Y228;C9JBA0;E2QRE5;C9J0C0;H0YF09	B1AJU2	TRAF3-interacting JNK-activating modulator	TRAF3IP3	0	0	0	0	0	0	0	0	0	0	0.418269	-0.167475	1	0	-0.167475	NaN	0.182687	NaN	-0.0382958	NaN	-0.296654	NaN	NaN	NaN	4	4	4	30.8	30.8	30.8	21.543	0	64.829	305670000	154990000	150680000	0.0852598	NaN	0.22396	NaN	NaN	NaN
B1AJY5;B1AJY7;O75832;B1AJY6	B1AJY5	26S proteasome non-ATPase regulatory subunit 10	PSMD10	0	0	0	0	0	0	0	0	0	0	0.30679	-0.408328	0.40611	0.419491	-0.233029	0.419491	0.519955	0.439782	-0.233029	-0.993276	0.0013221	NaN	0.730464	0.108519	3	3	3	22.7	22.7	22.7	20.217	0	9.1388	267630000	129860000	137770000	0.23548	NaN	0.20669	0.434547	NaN	NaN
B1AK87;B1AK88	B1AK87		CAPZB	0	0	0	0	0	0	0	0	0	0	0.549748	-0.0340291	0.0796946	0.191354	-0.0731986	0.244439	0.0826503	0.0996208	0.0609239	-0.0731986	-0.0898127	0.244439	0.253189	0.0764324	16	16	3	66.2	66.2	5.4	29.295	0	293.91	15466000000	7770200000	7696100000	0.0145434	0.0631156	0.0870117	0.0144437	0.045073	0.0732266
B1AKJ5;O43847;G3V1R5;F5H7V1;H0Y5G9	B1AKJ5	Nardilysin	NRD1	0	0	0	0	0	0	0	0	0	0	0.539921	-0.0284247	0.910944	0.0195984	-0.0447101	0.0682913	0.0671835	0.268456	-0.0859685	-0.0447101	0.0454044	0.0682913	0.260375	-0.269871	23	23	23	22.7	22.7	22.7	139.41	0	105.06	3384500000	1898800000	1485700000	0.0687694	0.0316471	0.0248444	0.0148209	0.167555	0.0795142
B1AKM8;B1AKM6;H0Y7P7;Q9UG56	B1AKM8	Phosphatidylserine decarboxylase proenzyme;Phosphatidylserine decarboxylase alpha chain;Phosphatidylserine decarboxylase beta chain	PISD	0	0	0	0	0	0	0	0	0	0	0.149064	-0.171078	1	-0.563939	-0.171078	-0.563939	0.0577088	NaN	-0.130272	NaN	-0.211884	NaN	NaN	-0.563939	3	3	3	11.4	11.4	11.4	26.282	0.00095261	4.9544	87646000	47359000	40287000	NaN	NaN	NaN	NaN	NaN	NaN
B1AKV6;B1AKV3;Q9NVA1;B1AKV2;F6UTR7;F8WCR2;B1AKV4	B1AKV6	Ubiquinol-cytochrome-c reductase complex assembly factor 1	UQCC1	0	0	0	0	0	0	0	0	0	0	0.257493	-0.255265	0.0833742	-0.303542	-0.287898	-0.285245	0.282037	0.162128	0.0416695	-0.519566	-0.287898	-0.285245	-0.474042	-0.151339	3	3	3	12.8	12.8	12.8	27.909	0.00024552	5.4937	77329000	32660000	44670000	NaN	0.12808	0.180669	0.27945	0.0631094	0.18885
B1ALB4;E9PD50;Q92540	B1ALB4	Protein SMG7	SMG7	0	0	0	0	0	0	0	0	0	0	0.511673	-0.225812	1	-0.18612	-0.225812	-0.18612	0.331278	NaN	0.00843637	NaN	-0.460061	NaN	NaN	-0.18612	1	1	1	1.3	1.3	1.3	84.829	0.0067128	3.0904	67377000	25342000	42035000	0.249882	NaN	NaN	0.146223	NaN	NaN
B1AMS2;Q14141	B1AMS2	Septin-6	2017-09-06	0	0	0	0	0	0	0	0	0	0	0.567748	-0.0353844	0.166	0.482257	-0.0429025	0.538485	0.0904082	0.390762	0.0585481	-0.121799	-0.0429025	0.841859	0.538485	0.0664274	16	16	10	43.9	43.9	29.2	49.303	0	305.36	8931600000	4684900000	4246700000	0.0115014	0.00843787	0.0616733	0.0231043	0.0175712	0.0628141
R4GNH9;R4GMQ7;B1AMU3;B1AMU4;Q9Y3B2;B1AMU7	R4GNH9	Exosome complex component CSL4	EXOSC1	0	0	0	0	0	0	0	0	0	0	0.238361	0.105768	0.35468	-0.148346	0.105768	-0.0612368	0.0587773	0.215075	0.14733	NaN	0.0642062	-0.393311	-0.0612368	0.00950975	2	2	2	20.1	20.1	20.1	15.105	0	24.986	362370000	175100000	187270000	0.0526541	NaN	0.186262	0.0911581	0.106672	0.157875
B1ANH0;B1ANG9;B1ANH5;B1ANH2;B1ANH3;Q16774;B1ANH6	B1ANH0	Guanylate kinase	GUK1	0	0	0	0	0	0	0	0	0	0	0.369109	0.195952	1	0.366764	0.235195	0.366764	0.295142	NaN	0.46951	-0.116849	0.235195	NaN	NaN	0.366764	4	4	4	26.7	26.7	26.7	23.711	0	31.895	702600000	445610000	256980000	0.182985	0.0544643	NaN	0.138727	NaN	NaN
B1ANR0;Q13310;H0Y5F5;H0YCC8;H0YEU6;B1ANR1;H0YEQ8;H0Y6X6;H0YER0;P0CB38	B1ANR0	Polyadenylate-binding protein;Polyadenylate-binding protein 4	PABPC4	0	0	0	0	0	0	0	0	0	0	0.449259	-0.0813446	0.0511044	-0.259571	-7.28313e-05	-0.309157	0.150989	0.105732	-0.255561	-7.28313e-05	0.0116001	-0.331397	-0.309157	-0.138159	25	15	14	41.3	24.6	23.1	67.97	0	47.401	4687400000	2212700000	2474600000	0.078927	0.0673238	0.162251	0.0343555	0.0112697	0.124745
B1AQP1;P22415;E9PME6	B1AQP1	Upstream stimulatory factor 1	USF1	0	0	0	0	0	0	0	0	0	0	0.918415	-0.0890082	0.163656	0.544901	-0.0890082	0.544901	0.976849	0.202582	-0.779745	0.601728	NaN	NaN	0.688148	0.401654	2	2	2	9.9	9.9	9.9	30.995	0	13.847	105010000	57802000	47212000	0.393764	0.0885697	NaN	NaN	NaN	NaN
B1AVT0;P49760	B1AVT0	Dual specificity protein kinase CLK2	CLK2	0	0	0	0	0	0	0	0	0	0	0.355595	-0.45626	1	-0.101784	-0.45626	-0.101784	0.403252	NaN	-0.171117	-0.741402	NaN	NaN	NaN	-0.101784	2	2	2	5.6	5.6	5.6	59.874	0	7.7526	53064000	21291000	31773000	1.0258	NaN	NaN	0.320164	NaN	NaN
B2WTI3;B2WTI4;K7EJU9;Q6NYC1	B2WTI3	Bifunctional arginine demethylase and lysyl-hydroxylase JMJD6	JMJD6	0	0	0	0	0	0	0	0	0	0	0.178423	0.386864	0.362282	0.0915219	0.386864	0.0915219	0.157481	0.0827921	0.49822	NaN	0.275508	0.150065	NaN	0.032979	4	4	4	15.2	15.2	15.2	39.241	0	9.9242	371790000	166350000	205430000	0.224151	NaN	0.0126319	0.0459707	NaN	NaN
E9PM17;B3KNX7;Q13153;H0YCM0	E9PM17	Non-specific serine/threonine protein kinase;Serine/threonine-protein kinase PAK 1	PAK1	0	0	0	0	0	0	0	0	0	0	1	-0.369941	1	0	-0.369941	NaN	NaN	NaN	-0.369941	NaN	NaN	NaN	NaN	NaN	6	1	1	18	3.1	3.1	50.876	1	-2	6169800	3865700	2304100	NaN	NaN	NaN	NaN	NaN	NaN
F5H5N2;B4DNC9;B3KQ30;Q9H1K1	F5H5N2	Iron-sulfur cluster assembly enzyme ISCU, mitochondrial	ISCU	0	0	0	0	0	0	0	0	0	0	1	0.148769	1	2.80954	0.148769	2.80954	NaN	NaN	NaN	NaN	0.148769	NaN	NaN	2.80954	2	2	2	16.2	16.2	16.2	16.64	0.0029194	4.0461	126210000	92855000	33350000	NaN	NaN	NaN	0.289533	NaN	NaN
B3KR61;Q5TEU4	B3KR61	NADH dehydrogenase [ubiquinone] 1 alpha subcomplex assembly factor 5	NDUFAF5	0	0	0	0	0	0	0	0	0	0	0.661811	-0.304783	0.324613	-0.330943	-0.304783	-0.330943	0.733584	0.261732	-0.823505	NaN	0.213939	-0.516015	NaN	-0.14587	2	2	2	13.1	13.1	13.1	30.238	0.0027131	4.1324	78502000	29849000	48653000	0.284679	NaN	NaN	0.0198235	NaN	NaN
K7EM80;K7EMN9;K7ENM0;B7ZBL5;K7EKL5;B3KR95;Q6P3S1;Q8IV53	K7EM80	DENN domain-containing protein 1B;DENN domain-containing protein 1C	DENND1C;DENND1B	0	0	0	0	0	0	0	0	0	0	1	0	1	0.158091	NaN	0.158091	NaN	NaN	NaN	NaN	NaN	NaN	NaN	0.158091	1	1	1	10.2	10.2	10.2	10.095	0.0065484	3.1609	32841000	13830000	19011000	NaN	NaN	NaN	0.0408135	NaN	NaN
B3KRF7;E9PC66;P17029	B3KRF7	Zinc finger protein with KRAB and SCAN domains 1	ZKSCAN1	0	0	0	0	0	0	0	0	0	0	0.319188	-0.263584	1	0	-0.175301	NaN	0.347313	NaN	-0.64652	-0.175301	0.0310675	NaN	NaN	NaN	2	2	2	9.4	9.4	9.4	39.323	0.0067016	3.0688	27477000	13707000	13770000	0.483508	NaN	0.300144	NaN	NaN	NaN
B3KS98;O15372;A0A087WZK9;E5RJT0;E5RFW7;E5RFH0;E5RGU4	B3KS98	Eukaryotic translation initiation factor 3 subunit H	EIF3H	0	0	0	0	0	0	0	0	0	0	0.0580412	-0.27161	0.0684778	-0.448401	-0.279285	-0.448401	0.118563	0.0684748	-0.386149	-0.279285	-0.149396	NaN	-0.399982	-0.49682	11	11	11	36.1	36.1	36.1	41.581	0	47.969	2942800000	1310100000	1632600000	0.0302771	0.0851275	0.0508589	0.0875852	NaN	0.0072674
B3KVL5;Q8TBK6	B3KVL5	Zinc finger CCHC domain-containing protein 10	ZCCHC10	0	0	0	0	0	0	0	0	0	0	1	0	0.553367	0.33213	NaN	0.33213	NaN	0.555878	NaN	NaN	NaN	0.725195	NaN	-0.0609348	1	1	1	7.5	7.5	7.5	20.308	0	6.8936	97551000	50753000	46798000	NaN	NaN	NaN	0.230491	0.191616	NaN
B3KVZ3;Q9H3R5;D6RBJ6	B3KVZ3	Centromere protein H	CENPH	0	0	0	0	0	0	0	0	0	0	0.967869	-0.0124248	0.237665	-0.260838	-0.245496	-0.412992	0.473351	0.271205	-0.245496	0.532269	-0.324048	-0.412992	0.0522815	-0.421802	2	2	2	13.2	13.2	13.2	26.239	0	30.36	238800000	102140000	136660000	0.202436	0.0185742	0.165328	0.0660829	0.064043	NaN
B4DDF4;B4DUT8;Q99439;A0A087X271;K7ES69;A0A087X1X5;H3BVI6;A0A087WV51;H3BQH0;Q15417	B4DDF4	Calponin;Calponin-2	CNN2	0	0	0	0	0	0	0	0	0	0	0.166316	0.159492	0.812049	0.0680777	0.0960522	0.226639	0.129393	0.435709	0.0740613	0.308361	0.0960522	0.402302	0.226639	-0.424707	8	8	8	34.6	34.6	34.6	32.616	0	153.15	4757800000	2403700000	2354100000	0.146903	0.0331333	0.0347048	0.0592888	0.0256696	0.0915834
B4DDG0;B4E171;P41732	B4DDG0	Tetraspanin;Tetraspanin-7	TSPAN7	0	0	0	0	0	0	0	0	0	0	0.524106	-0.501801	1	0	-0.501801	NaN	0.76554	NaN	0.0395179	NaN	-1.04312	NaN	NaN	NaN	1	1	1	5.6	5.6	5.6	29.351	0	18.572	191080000	94775000	96303000	0.0495767	NaN	0.0459368	NaN	NaN	NaN
B4DDK6;O14925;Q5SRD1	B4DDK6	Mitochondrial import inner membrane translocase subunit Tim23;Putative mitochondrial import inner membrane translocase subunit Tim23B	TIMM23B;TIMM23	0	0	0	0	0	0	0	0	0	0	0.220835	-0.251959	0.185005	-0.304663	-0.33526	-0.251716	0.248249	0.265302	-0.447844	0.0272274	-0.33526	-0.251716	-0.069827	-0.592445	2	2	2	26.4	26.4	26.4	14.6	0	31.802	347350000	140880000	206470000	NaN	0.0757052	0.17783	0.0902865	0.251777	0.00855308
E9PKM1;E9PNX7;E9PKE0;E9PJC3;B4DDL8;P78524;H0YE59	E9PKM1	Suppression of tumorigenicity 5 protein	ST5	0	0	0	0	0	0	0	0	0	0	1	-0.795102	0.244168	-0.132666	-0.795102	-0.132666	NaN	0.0757076	NaN	NaN	-0.795102	-0.0791324	-0.186199	NaN	2	2	2	13.4	13.4	13.4	20.887	0.0090909	2.8722	1136200000	469220000	666980000	NaN	NaN	NaN	NaN	0.0573546	0.0683096
B4DGM3;Q969G3;J3QKS7;H7C048;K7EMQ8;J3KT85;J3QR61;J3QKX6	B4DGM3	SWI/SNF-related matrix-associated actin-dependent regulator of chromatin subfamily E member 1	SMARCE1	0	0	0	0	0	0	0	0	0	0	0.163521	-0.174006	0.412318	0.164317	-0.109026	0.190066	0.139616	0.277066	-0.109026	-0.334268	-0.0787231	0.190066	0.42761	-0.124725	10	10	10	29.3	29.3	29.3	44.77	0	25.9	2106700000	1020200000	1086500000	0.0184566	0.352494	0.390897	0.199682	0.351951	0.0750228
B4DHE8;Q96DH6;J3KTC1;B4DM51;J3QKT5	B4DHE8	RNA-binding protein Musashi homolog 2	MSI2	0	0	0	0	0	0	0	0	0	0	0.0823968	-0.352687	0.260381	-0.282353	-0.434798	-0.238464	0.187118	0.314675	-0.138552	-0.434798	-0.484711	-0.238464	-0.616668	0.00807279	5	5	5	27.8	27.8	27.8	34.812	0	74.569	885620000	381820000	503800000	0.420402	0.0904585	0.133464	0.181187	0.0506673	0.108527
B4DHR0;Q9H5N1	B4DHR0	Rab GTPase-binding effector protein 2	RABEP2	0	0	0	0	0	0	0	0	0	0	0.0833225	0.115592	1	0.539624	0.115592	0.539624	0.0215186	NaN	0.100376	NaN	0.130808	NaN	NaN	0.539624	3	3	3	7.8	7.8	7.8	56.112	0	7.6653	50690000	27445000	23245000	0.556693	NaN	NaN	0.13317	NaN	NaN
C9JM82;B4DJ62;G3XAH0;Q99719;F8W9E5;E7EQM7;E7EPG2;E7EX32	C9JM82	Septin-5	2017-09-05	0	0	0	0	0	0	0	0	0	0	1	0.369818	1	0	0.369818	NaN	NaN	NaN	0.369818	NaN	NaN	NaN	NaN	NaN	2	2	2	9.3	9.3	9.3	34.672	0.0090666	2.8425	64800000	45562000	19238000	0.0891013	NaN	NaN	NaN	NaN	NaN
B4DJV5;Q13610;F8VZ56	B4DJV5	Periodic tryptophan protein 1 homolog	PWP1	0	0	0	0	0	0	0	0	0	0	0.17233	-0.209095	0.933052	-0.0166146	-0.14952	-0.0166146	0.173644	0.222609	-0.14952	-0.404685	-0.0730802	NaN	0.140794	-0.174023	6	6	6	23.9	23.9	23.9	49.038	0	27.687	422630000	200160000	222470000	0.0214541	NaN	0.132965	0.101721	NaN	NaN
B4DL54;P49356	B4DL54	Protein farnesyltransferase subunit beta	CHURC1-FNTB;FNTB	0	0	0	0	0	0	0	0	0	0	1	1.8917	1	-1.17945	1.8917	-1.17945	NaN	NaN	1.8917	NaN	NaN	NaN	NaN	-1.17945	1	1	1	1.9	1.9	1.9	52.785	0.007718	3.0017	26948000	18533000	8415300	NaN	NaN	NaN	NaN	NaN	NaN
B4DLN1;P52815;I3L1E8	B4DLN1			0	0	0	0	0	0	0	0	0	0	0.0850572	0.22531	0.47925	0.107653	0.285491	0.20224	0.121721	0.216148	0.0852212	0.305219	0.285491	-0.139666	0.260384	0.20224	7	7	2	21	21	5.2	48.099	0	40.901	3284400000	1543300000	1741100000	0.169953	0.0443154	0.08291	0.0628117	0.0275017	0.11469
B4DP61;E7EQZ4;Q16637;H0YBZ9;A0A0G2JRX5;A0A0G2JRY6	B4DP61	Survival motor neuron protein	SMN2;SMN1	0	0	0	0	0	0	0	0	0	0	0.391093	0.421946	1	0.0848233	0.421946	0.0848233	0.420915	NaN	0.124314	NaN	0.719579	NaN	NaN	0.0848233	2	2	2	15.9	15.9	15.9	24.38	0	6.329	138920000	88723000	50201000	0.538234	NaN	0.0234672	NaN	NaN	NaN
B4DQA8;K7EJC8;E9PCW1;O95249;G5E9T8;F6RU00	B4DQA8	Golgi SNAP receptor complex member 1	GOSR1	0	0	0	0	0	0	0	0	0	0	0.144481	-0.904981	0.352658	-0.651249	-0.904981	-0.651249	0.295552	0.569695	-0.695994	NaN	-1.11397	-1.05408	NaN	-0.248413	3	3	3	24.7	24.7	24.7	20.045	0	12.256	147420000	61425000	86000000	0.150354	NaN	NaN	NaN	NaN	NaN
B4DR80;Q9Y6E0;H0Y630;Q5JV98;Q5JV99	B4DR80	Serine/threonine-protein kinase 24;Serine/threonine-protein kinase 24 36 kDa subunit;Serine/threonine-protein kinase 24 12 kDa subunit	STK24	0	0	0	0	0	0	0	0	0	0	0.102653	0.334417	0.333141	0.384133	0.229788	0.384133	0.201434	0.313424	0.229788	0.206828	0.566635	NaN	0.605758	0.162509	13	7	6	41.3	30.8	26.9	45.835	0	26.315	412210000	191370000	220840000	0.222762	NaN	NaN	0.136049	NaN	1.14962
B4DTS2;Q9BZL6;M0R2Z8	B4DTS2	Serine/threonine-protein kinase;Serine/threonine-protein kinase D2	PRKD2	0	0	0	0	0	0	0	0	0	0	1	0.0848692	1	-0.0166007	0.0848692	-0.0166007	NaN	NaN	0.0848692	NaN	NaN	NaN	NaN	-0.0166007	5	5	5	8.7	8.7	8.7	97.742	0	10.339	132890000	67189000	65703000	0.0707963	NaN	NaN	0.139393	NaN	NaN
B4DUC8;Q13126;J3QSB7;F2Z2F3;F8WES2	B4DUC8	S-methyl-5-thioadenosine phosphorylase;Purine nucleoside phosphorylase	MTAP	0	0	0	0	0	0	0	0	0	0	1	0	0.318097	0.0980061	NaN	0.0978915	NaN	0.128753	NaN	NaN	NaN	0.0978915	0.226816	-0.0306892	6	6	6	33.3	33.3	33.3	33.186	0	62.725	829700000	367510000	462190000	NaN	NaN	NaN	0.0979685	0.0930731	0.376315
B4DWF2;Q9UKS7;A0A0A0MSL2;A0A0A0MT14;E7EUI1;E7EPU0;F8VPL6;Q9H2S9	B4DWF2	Zinc finger protein Helios	ZNFN1A2;IKZF2	0	0	0	0	0	0	0	0	0	0	0.106939	0.333642	1	-0.181029	0.372916	-0.181029	0.205872	NaN	0.517048	0.372916	0.110963	NaN	NaN	-0.181029	4	4	4	9.4	9.4	9.4	60.26	0	7.666	172330000	87775000	84556000	0.14783	NaN	NaN	0.131555	NaN	NaN
B4DXX4;Q4G0Z9	B4DXX4	MCM domain-containing protein 2	C8orf45;MCMDC2	0	0	0	0	0	0	0	0	0	0	0.136611	-0.517912	1	0	-0.517912	NaN	0.15963	NaN	NaN	-0.405036	-0.630787	NaN	NaN	NaN	1	1	1	1.9	1.9	1.9	70.64	1	-2	33563000	12913000	20650000	NaN	0.119656	0.122469	NaN	NaN	NaN
B4DXZ6;P51114;E9PFF5;E7EU85;C9JZE0;C9JY20;C9JAJ4;C9IZ22;H7C4S4	B4DXZ6	Fragile X mental retardation syndrome-related protein 1	FXR1	0	0	0	0	0	0	0	0	0	0	0.570235	-0.0859873	0.366905	0.071846	-0.142348	0.0219508	0.221263	0.107587	-0.142348	0.158005	-0.273619	-0.00173511	0.195322	0.0219508	15	15	14	31.4	31.4	30.1	68.326	0	70.945	3208500000	1432300000	1776200000	0.153596	0.138017	0.0335857	0.0476727	0.11412	0.207193
B4DZG1;Q96G26;Q9Y483	B4DZG1	Metal-response element-binding transcription factor 2	MTF2	0	0	0	0	0	0	0	0	0	0	0.639906	0.617169	1	-0.739675	0.617169	-0.739675	1.37488	NaN	-0.355016	NaN	1.58935	NaN	NaN	-0.739675	3	3	3	9.2	9.2	9.2	55.724	0	5.9861	64499000	30700000	33799000	0.0791344	NaN	NaN	0.0511836	NaN	NaN
B4DZS0;O76075	B4DZS0	DNA fragmentation factor subunit beta	DFFB	0	0	0	0	0	0	0	0	0	0	0.162425	0.39312	1	0.173205	0.39312	0.173205	0.145005	NaN	0.290586	0.495654	NaN	NaN	NaN	0.173205	2	2	2	8.8	8.8	8.8	41.956	0	5.7557	129850000	72884000	56963000	0.0829308	NaN	NaN	0.194241	NaN	NaN
B4E0T2;P50542;F5H3X7;F5GZ41;F5H0L9;F5GYB4;F5H5C0;J3KPV0;F5H432;F5GXX3;F5H205;F5H637	B4E0T2	Peroxisomal targeting signal 1 receptor	PEX5	0	0	0	0	0	0	0	0	0	0	0.186185	-0.383049	1	-0.119024	-0.383049	-0.119024	0.163106	NaN	-0.267716	NaN	-0.498382	NaN	NaN	-0.119024	11	11	11	24.8	24.8	24.8	73.182	0	26.315	410310000	170820000	239490000	0.152381	NaN	0.478156	0.147939	NaN	NaN
Q8NBY1;B4E0Y9;Q9P289;C9JJV0	Q8NBY1	Serine/threonine-protein kinase 26	STK26	0	0	0	0	0	0	0	0	0	0	0.124591	-0.152343	0.178962	0.188427	-0.1038	0.154309	0.103027	0.16046	-0.1038	-0.0825553	-0.270674	0.363202	0.154309	0.0477708	14	14	6	45.9	45.9	27.8	43.867	0	69.943	2460700000	1326700000	1134100000	0.112717	0.186419	0.121192	0.174136	0.0117571	0.0329904
B4E107;F5GXE4;B4DK25;H0Y5C2;O95260	B4E107	Arginyl-tRNA--protein transferase 1	ATE1	0	0	0	0	0	0	0	0	0	0	0.958177	-0.0266868	0.160305	-0.21579	-0.0266868	-0.21579	0.573649	0.0785111	-0.432318	NaN	0.378945	-0.271306	NaN	-0.160275	3	3	3	10.4	10.4	10.4	47.834	0	6.4208	263880000	70413000	193470000	0.195759	NaN	NaN	0.345624	NaN	NaN
B4E1G1;Q9BUN8;E5RGY0	B4E1G1	Derlin-1	DERL1	0	0	0	0	0	0	0	0	0	0	0.355511	-0.135589	0.72449	-0.0261154	-0.0917995	-0.0371714	0.197014	0.1116	0.0358454	-0.350814	-0.0917995	-0.131776	0.0906009	-0.0371714	3	3	3	17.9	17.9	17.9	17.033	0	11.491	928750000	433020000	495730000	0.0226082	0.211682	0.0281422	2.21882	0.140762	0.0217791
H0Y9V7;B4E2Q0;P98194;H0Y8X9	H0Y9V7	Calcium-transporting ATPase;Calcium-transporting ATPase type 2C member 1	ATP2C1	0	0	0	0	0	0	0	0	0	0	1	-0.022333	1	0.112475	-0.022333	0.112475	NaN	NaN	-0.022333	NaN	NaN	NaN	NaN	0.112475	2	2	2	2.8	2.8	2.8	98.938	0	5.9802	14866000	7415700	7450300	0.499471	NaN	NaN	NaN	NaN	NaN
B4E321;Q13438	B4E321	Protein OS-9	OS9	0	0	0	0	0	0	0	0	0	0	1	-2.22324	1	0.0689675	-2.22324	0.0689675	NaN	NaN	-2.22324	NaN	NaN	NaN	NaN	0.0689675	3	3	3	10.1	10.1	10.1	46.301	0	9.0365	220740000	76450000	144290000	NaN	NaN	NaN	0.132132	NaN	NaN
B4E3Q4;Q9NZK5;A0A087X0I3;C9IZA8;F5H7J3	B4E3Q4	Adenosine deaminase CECR1	CECR1	0	0	0	0	0	0	0	0	0	0	0.235311	0.273235	1	0	0.354335	NaN	0.282002	NaN	0.354335	0.5058	-0.0404307	NaN	NaN	NaN	3	3	3	6.6	6.6	6.6	54.36	0.00072133	5.1052	51961000	28855000	23106000	NaN	0.399959	0.0985217	NaN	NaN	NaN
B5MBX0;Q96FF9;H0YCL8	B5MBX0	Sororin	CDCA5	0	0	0	0	0	0	0	0	0	0	0.317615	0.406883	1	-1.23457	0.3413	-1.23457	0.533825	NaN	-0.0911209	0.3413	0.970469	NaN	NaN	-1.23457	2	2	2	9.4	9.4	9.4	33.734	0	21.841	72323000	38925000	33399000	0.00440546	NaN	NaN	0.704287	NaN	NaN
[truncated: 3,728 more rows]

## Sheet: Top10SUDHL5
T: Protein IDs	T: Majority protein IDs	T: Protein names	T: Gene names	FC	N: T-test p-value SUDHL5	N: T-test Difference SUDHL5	N: T-test p-value JURKAT	N: T-test Difference JURKAT	N: stddev JURKAT	N: stddev SUDHL5	N: JURKAT	N: SUDHL5	0820_JURKAT_SAHA	1124_JURKAT_SAHA_SILAC_Biol2	1124_JURKAT_SAHA_SILAC_Biol3	1124_SUDHL5_SAHA_SILAC_Biol2	1124_SUDHL5_SAHA_SILAC_Biol3	0820_SUDHL5_SAHA	C: Only identified by site	C: Reverse	C: Potential contaminant	C: T-test Significant JURKAT	C: T-test Significant SUDHL5	N: Peptides	N: Razor + unique peptides	N: Unique peptides	N: Sequence coverage [%]	N: Unique + razor sequence coverage [%]	N: Unique sequence coverage [%]	N: Mol. weight [kDa]	N: Q-value	N: Score	N: Intensity	N: Intensity L	N: Intensity H	N: stddev 0820_JURKAT_SAHA	N: stddev 0820_SUDHL5_SAHA	N: stddev 1124_JURKAT_SAHA_SILAC_Biol2	N: stddev 1124_JURKAT_SAHA_SILAC_Biol3	N: stddev 1124_SUDHL5_SAHA_SILAC_Biol2	N: stddev 1124_SUDHL5_SAHA_SILAC_Biol3
[truncated: 20 more rows]

[truncated: 1 more sheets: Top10JURKAT]
